# Supplementary material for: Allele-specific binding of RNA-binding proteins reveals functional genetic variants in the RNA
Source: Nat Commun. 2019 Mar 22;10:1338. doi: 10.1038/s41467-019-09292-w (PMC6430814; doi:10.1038/s41467-019-09292-w)
Supplement: Supplementary file 4 — Supplementary Data 1 [file 41467_2019_9292_MOESM4_ESM.xlsx]

## Sheet: Supplementary Data 1
Supplementary Data 1. Primer sequences used in this study
Name	Sequence
Minigene primers
MAP2K3 HindIII Fw	gagaagctt CAGTTGGGTGATAAGCTCATGG
MAP2K3 SacII Rv	tatccgcgg GAACTCCAGAGAAAGCCCTGTG
MAP2K3 FwC	GTGTTCACGCCTCACTCTTCCCTCCTGCAGCCTG
MAP2K3 RvC	CAGGCTGCAGGAGGGAAGAGTGAGGCGTGAACAC
MAP2K3 FwG	GTGTTCACGCCTCACTGTTCCCTCCTGCAGCCTG
MAP2K3 RvG	CAGGCTGCAGGAGGGAACAGTGAGGCGTGAACAC
PDE4DIP HindIII Fw	gagaagctt GCACATAGCTTGTTTTTACTTAAC
PDE4DIP SacII Rv	tatccgcgg TTCCAGTTAGCAATGGGGAGAG
PDE4DIP FwG	GCTATATTTTCATTTTAGGAGACTTGGACACAGTTGC
PDE4DIP RvG	GCAACTGTGTCCAAGTCTCCTAAAATGAAAATATAGC
PDE4DIP FwA	GCTATATTTTCATTTTAGGAGATTTGGACACAGTTGC
PDE4DIP RvA	GCAACTGTGTCCAAATCTCCTAAAATGAAAATATAGC
LARS HindIII Fw	gagaagctt TGTAGCCCCACCTAAGTAGTTACG
LARS SacII Rv	tatccgcgg TAGAGATGGGGTCTCACTATATCG
LARS FwG	CATTTATCTGTGAAGTGACAAATGGCCTACAGC
LARS RvG	GCTGTAGGCCATTTGTCACTTCACAGATAAATG
LARS FwA	CATTTATCTGTGAAGTGATAAATGGCCTACAGC
LARS RvA	GCTGTAGGCCATTTATCACTTCACAGATAAATG
OTUB BamHI Fw	gagGGA TCC GTACTCGTACATCCGCAAGACC
OTUB XbaI Rv	gatTCT AGA Cta GTGTTGTGGAAATCCTCAATTG
OTUB FwG	CGAGGAGCCCATGCTGGGCCCGCCTTTCCATC
OTUB RvG	GATGGAAAGGCGGGCCCAGCATGGGCTCCTCG
OTUB FwC	CGAGGAGCCCATGCTCGGCCCGCCTTTCCATC
OTUB RvC	GATGGAAAGGCGGGCCGAGCATGGGCTCCTCG
IL17RB EcoRI Fw	gagGAA TTC GAGCTTCAGTGGTGATTCCAGTG
IL17RB Xho Rv	gatCTC GAG Cta CTGTTTGTGGGCAGAGCACAAC
IL17RB FwC	GGAGTCTTGGGCACGTGGGTCTCGGGTCAC
IL17RB RvC	GTGACCCGAGACCCACGTGCCCAAGACTCC
IL17RB FwT	GGAGTCTTGGGCATGTGGGTCTCGGGTCAC
IL17RB RvT	GTGACCCGAGACCCACATGCCCAAGACTCC
DNAJB2 EcoRI Fw	gagGAA TTC GCGCAAGGCTCTCCAGTGGCAC
DNAJB2 Xho Rv	gatCTC GAG Cta GCCATAGCGGTCGTAAATCTCC
DNAJB2 FwC	GAGGGGAGCCCATCCCAGAGGGAGGGTGAAATG
DNAJB2 RvC	CATTTCACCCTCCCTCTGGGATGGGCTCCCCTC
DNAJB2 FwT	GAGGGGAGCCCATCTCAGAGGGAGGGTGAAATG
DNAJB2 RvT	CATTTCACCCTCCCTCTGAGATGGGCTCCCCTC
CERS2 HindIII Fw	gagaagctt GCTCTGGCTCTGGGAATCACTG
CERS2 SacII Rv	tatccgcgg GCAGAAATGGCTAGGTCAGAG
CERS2 FwT	CTCTCTGGCCGCCAGGTAGAGCGTTGGTTCCGTC
CERS2 RvT	GACGGAACCAACGCTCTACCTGGCGGCCAGAGAG
CERS2 FwG	CTCTCTGGCCGCCAGGTAGCGCGTTGGTTCCGTC
CERS2 RvG	GACGGAACCAACGCGCTACCTGGCGGCCAGAGAG
SLC39A13 EcoRI Fw	gagGAA TTC CGTGGATTAACTTTCCCTGATG
SLC39A13 Xho Rv	gatCTC GAG Cta AACCATCCAGACCTCTCGATGG
SLC39A13 FwC	GTCACCTTCACCTCCCGGAGTAAGCAGCGAG
SLC39A13 RvC	CTCGCTGCTTACTCCGGGAGGTGAAGGTGAC
SLC39A13 FwT	GTCACCTTCACCTCCTGGAGTAAGCAGCGAG
SLC39A13 RvT	CTCGCTGCTTACTCCAGGAGGTGAAGGTGAC
GFP-Fw	AGTGCTTCAGCCGCTACCC
GFP-Rv	GTTGTACTCCAGCTTGTGCC
Real-time PCR primers
ACVR1B Fw	GTACCATCGATACTGCCAGTGGAGACG
ACVR1B Rv	ACGCGTCGACCCTAAGATATGCTGACCAAATCAC
ACVR1B G Fw	GTGTCAGCCGTGGGAAATGAG
ACVR1B G Rv	GCTCATTTCCCACGGCTGACAC
ACVR1B A Rv	GCTCATTTCCCATGGCTGACAC
ACVR1B A Fw	GTGTCAGCCATGGGAAATGAG
PDXK Fw	GTACCatCGATCAGCACATTGAGCCACAGCATTTGTAGACAGGAC
PDXK Rv	ACGCGTCGACGACATTCAGAACGAACAGAGTG
PDXK A Fw	CAGGGAACACACGGCTGG
PDXK A Rv	CCAGCCGTGTGTTCCCTGG
PDXK C Rv	CCAGCCGTGGGTTCCCTGG
PDXK C Fw	CAGGGAACCCACGGCTGG
UBE2I Fw	GTACCatCGATGCAGCGACCTTGTGGCATCGTCAAAAG
UBE2I Rv	ACGCGTCGACGACACCTGAGGTGGC
UBE2I G Fw	GTGTGCGGTCTGGATTCGC
UBE2I G Rv	GCGAATCCAGACCGCACACC
SLC39A13 Fw	GTACCATCGATCGTGGATTAACTTTCCCTGATG
SLC39A13 Rv	ACGCGTCGACCtaAACCATCCAGACCTCTCGATG
SLC39A13 FwC	GTCACCTTCACCTCCCGGAGTAAGCAGCGAG
SLC39A13 RvC	CTCGCTGCTTACTCCGGGAGGTGAAGGTGAC
SLC39A13 FwT	GTCACCTTCACCTCCTGGAGTAAGCAGCGAG
SLC39A13 RvT	CTCGCTGCTTACTCCAGGAGGTGAAGGTGAC
Tre-F-seq	ACTACACCATCGTGGAACAG
Tre-R-seq	GATTATGATCCTCTGGAG
eYFP qPCR Fw	AAGATCCGCCACAACATCGA
eYFP qPCR Rv	ACTCCAGCAGGACCATGTG
mCherry qPCR Fw	ACTACGACGCTGAGGTCAA
mCherry qPCR Rv	CGTTCGTACTGTTCCACGATG
EMSA oligoes
UBE2E3 T7FwC	TAATACGACTCACTATAGGG CTTCCCATTTATCTATCTCTATTTA
UBE2E3 T7RvC	TAAATAGAGATAGATAAATGGGAAGCCCTATAGTGAGTCGTATTA
UBE2E3 T7FwG	TAATACGACTCACTATAGGG CTTCCCATTTATGTATCTCTATTTA
UBE2E3 T7RvG	TAAATAGAGATACATAAATGGGAAGCCCTATAGTGAGTCGTATTA
CDC7 T7FwG	TAATACGACTCACTATAGGG GTATGGCATTGTGTCTTCTTTCCAT
CDC7 T7RvG	ATGGAAAGAAGACACAATGCCATACCCCTATAGTGAGTCGTATTA
CDC7 T7FwA	TAATACGACTCACTATAGGG GTATGGCATTGTATCTTCTTTCCAT
CDC7 T7RvA	ATGGAAAGAAGATACAATGCCATACCCCTATAGTGAGTCGTATTA
NACA T7FwA	TAATACGACTCACTATAGGG AGTTAAGGACATTGAATTGGTCATG
NACA T7RvA	CATGACCAATTCAATGTCCTTAACTCCCTATAGTGAGTCGTATTA
NACA T7FwT	TAATACGACTCACTATAGGG AGTTAAGGACATAGAATTGGTCATG
NACA T7RvT	CATGACCAATTCTATGTCCTTAACTCCCTATAGTGAGTCGTATTA
