# Supplementary material for: Allele-specific binding of RNA-binding proteins reveals functional genetic variants in the RNA
Source: Nat Commun. 2019 Mar 22;10:1338. doi: 10.1038/s41467-019-09292-w (PMC6430814; doi:10.1038/s41467-019-09292-w)
Supplement: Supplementary file 5 — Supplementary Data 2 [file 41467_2019_9292_MOESM5_ESM.xlsx]

## Sheet: Supplementary Data 2a
Supplementary Data 2a. ASB events identified in HepG2 cells.
hg19 coordinates are shown. Read counts of all 4 nucleotides (on + strand) in two replicates are shown (prior to bias normalization).
RBP	SNV ID	Chr	Coordinate	strand	Read counts	Major allele	Minor allele	P value	FDR
AGGF1	chr3_65922590_-	chr3	65922590	-	A:0,C:0,G:0,T:26,_A:0,C:0,G:1,T:11,	T	G	0.0245605	0.0948755
AGGF1	chr11_2152005_-	chr11	2152005	-	A:3773,C:1,G:3,T:2,_A:3179,C:0,G:2,T:1,	A	C	0.0105008	0.0628148
AGGF1	chr20_62324724_+	chr20	62324724	+	A:0,C:84,G:0,T:51,_A:0,C:84,G:0,T:61,	C	T	0.0256409	0.0970756
AGGF1	chr21_46848841_+	chr21	46848841	+	A:0,C:9,G:0,T:0,_A:0,C:19,G:0,T:0,	C	T	0.0224446	0.0904526
AKAP1	chr1_230416399_+	chr1	230416399	+	A:0,C:1,G:33,T:13,_A:0,C:0,G:22,T:8,	G	T	0.0203283	0.0858863
AKAP1	chr1_230416744_+	chr1	230416744	+	A:15,C:0,G:44,T:1,_A:8,C:0,G:24,T:0,	G	A	0.0054579	0.0471189
AKAP1	chr1_230416953_+	chr1	230416953	+	A:39,C:0,G:17,T:0,_A:28,C:0,G:12,T:0,	A	G	0.0149243	0.0736344
AKAP1	chr1_15899478_-	chr1	15899478	-	A:0,C:6,G:0,T:25,_A:0,C:8,G:0,T:21,	T	C	0.0030998	0.0360249
AKAP1	chr2_20648211_+	chr2	20648211	+	A:0,C:0,G:38,T:16,_A:0,C:0,G:57,T:25,	G	T	0.0155331	0.075055
AKAP1	chr2_32533457_+	chr2	32533457	+	A:0,C:3,G:0,T:10,_A:0,C:2,G:0,T:14,	T	C	0.00793035	0.0556523
AKAP1	chr2_36750285_+	chr2	36750285	+	A:0,C:1,G:0,T:18,_A:0,C:2,G:0,T:24,	T	C	0.000273139	0.0109912
AKAP1	chr2_219269729_+	chr2	219269729	+	A:0,C:0,G:14,T:28,_A:0,C:0,G:12,T:28,	T	G	0.0103454	0.0624092
AKAP1	chr2_233741376_+	chr2	233741376	+	A:1,C:0,G:34,T:0,_A:3,C:0,G:16,T:0,	G	A	0.000185499	0.00890995
AKAP1	chr2_233741666_+	chr2	233741666	+	A:0,C:3,G:14,T:0,_A:0,C:3,G:16,T:0,	G	C	0.00380158	0.0397214
AKAP1	chr2_71214173_-	chr2	71214173	-	A:0,C:12,G:28,T:0,_A:0,C:6,G:27,T:0,	G	C	0.00542421	0.0469846
AKAP1	chr3_195776713_-	chr3	195776713	-	A:9,C:0,G:0,T:22,_A:1,C:0,G:0,T:13,	T	A	0.00720699	0.0533834
AKAP1	chr3_197244019_-	chr3	197244019	-	A:0,C:24,G:7,T:0,_A:0,C:22,G:12,T:0,	C	G	0.0184885	0.0818076
AKAP1	chr5_150647956_+	chr5	150647956	+	A:0,C:7,G:0,T:17,_A:0,C:0,G:0,T:5,	T	C	0.0262726	0.0983433
AKAP1	chr5_1463051_-	chr5	1463051	-	A:0,C:2,G:13,T:0,_A:0,C:6,G:22,T:0,	G	C	0.00351412	0.0382514
AKAP1	chr6_33739960_-	chr6	33739960	-	A:44,C:0,G:18,T:0,_A:51,C:0,G:12,T:0,	A	G	0.00249175	0.0325073
AKAP1	chr7_73246555_+	chr7	73246555	+	A:0,C:60,G:24,T:0,_A:0,C:50,G:26,T:0,	C	G	0.0132732	0.0697166
AKAP1	chr9_127113660_+	chr9	127113660	+	A:18,C:0,G:7,T:0,_A:28,C:0,G:10,T:0,	A	G	0.0027271	0.0339062
AKAP1	chr9_33111788_-	chr9	33111788	-	A:0,C:11,G:0,T:37,_A:0,C:7,G:0,T:19,	T	C	0.00272586	0.033899
AKAP1	chr9_127243637_-	chr9	127243637	-	A:29,C:0,G:5,T:0,_A:36,C:0,G:8,T:0,	A	G	0.000670841	0.0179101
AKAP1	chr10_6275145_+	chr10	6275145	+	A:0,C:3,G:0,T:9,_A:0,C:0,G:0,T:11,	T	C	0.00824859	0.0566056
AKAP1	chr10_101909998_-	chr10	101909998	-	A:4,C:12,G:0,T:0,_A:1,C:10,G:0,T:0,	C	A	0.0121489	0.0669799
AKAP1	chr11_118471996_+	chr11	118471996	+	A:0,C:10,G:0,T:1,_A:0,C:10,G:0,T:0,	C	T	0.002965	0.0352718
AKAP1	chr15_75136257_-	chr15	75136257	-	A:22,C:7,G:0,T:0,_A:9,C:3,G:0,T:0,	A	C	0.0127997	0.0685722
AKAP1	chr15_75136261_-	chr15	75136261	-	A:0,C:21,G:7,T:0,_A:0,C:9,G:3,T:0,	C	G	0.0153237	0.0745676
AKAP1	chr16_315557_+	chr16	315557	+	A:0,C:17,G:9,T:0,_A:0,C:20,G:5,T:0,	C	G	0.0182448	0.0812599
AKAP1	chr16_70191029_+	chr16	70191029	+	A:0,C:0,G:11,T:45,_A:0,C:0,G:9,T:39,	T	G	0.00125722	0.023979
AKAP1	chr16_70191161_+	chr16	70191161	+	A:0,C:18,G:0,T:1,_A:0,C:21,G:0,T:3,	C	T	0.000508003	0.0155013
AKAP1	chr16_70191237_+	chr16	70191237	+	A:20,C:0,G:6,T:0,_A:19,C:0,G:4,T:0,	A	G	0.00408311	0.041104
AKAP1	chr16_88718552_-	chr16	88718552	-	A:19,C:0,G:59,T:0,_A:15,C:0,G:60,T:0,	G	A	0.00242076	0.0320755
AKAP1	chr16_89763214_-	chr16	89763214	-	A:0,C:16,G:0,T:3,_A:0,C:6,G:0,T:2,	C	T	0.0110878	0.0643246
AKAP1	chr17_21217763_+	chr17	21217763	+	A:0,C:0,G:0,T:16,_A:0,C:0,G:0,T:11,	T	C	0.000437406	0.0142907
AKAP1	chr17_21217764_+	chr17	21217764	+	A:0,C:0,G:16,T:0,_A:0,C:0,G:11,T:0,	G	A	0.000437406	0.0142907
AKAP1	chr17_21217782_+	chr17	21217782	+	A:0,C:0,G:0,T:22,_A:0,C:0,G:0,T:14,	T	A	0.000137194	0.00763639
AKAP1	chr17_21217862_+	chr17	21217862	+	A:14,C:0,G:0,T:0,_A:13,C:0,G:0,T:0,	A	G	0.000446641	0.0144556
AKAP1	chr17_21217866_+	chr17	21217866	+	A:0,C:0,G:0,T:14,_A:0,C:0,G:0,T:11,	T	C	0.000610558	0.0170735
AKAP1	chr17_21217870_+	chr17	21217870	+	A:15,C:0,G:0,T:0,_A:11,C:0,G:0,T:0,	A	C	0.000513815	0.0155961
AKAP1	chr17_21217871_+	chr17	21217871	+	A:0,C:0,G:15,T:0,_A:0,C:0,G:11,T:0,	G	A	0.000513815	0.0155961
AKAP1	chr17_21217873_+	chr17	21217873	+	A:0,C:0,G:16,T:0,_A:0,C:0,G:12,T:0,	G	A	0.000379346	0.013206
AKAP1	chr17_40126133_+	chr17	40126133	+	A:64,C:0,G:29,T:0,_A:31,C:0,G:13,T:0,	A	G	0.0120863	0.0668255
AKAP1	chr17_75495840_+	chr17	75495840	+	A:0,C:18,G:0,T:73,_A:0,C:38,G:0,T:76,	T	C	0.00801833	0.0559183
AKAP1	chr17_6589137_-	chr17	6589137	-	A:0,C:6,G:0,T:25,_A:0,C:15,G:0,T:15,	T	C	0.0228668	0.0913469
AKAP1	chr17_20906093_-	chr17	20906093	-	A:0,C:34,G:0,T:15,_A:0,C:33,G:0,T:15,	C	T	0.0205556	0.0863832
AKAP1	chr17_71280722_-	chr17	71280722	-	A:0,C:2,G:0,T:7,_A:0,C:2,G:0,T:17,	T	C	0.00532349	0.0465795
AKAP1	chr17_72767435_-	chr17	72767435	-	A:0,C:8,G:0,T:3,_A:0,C:9,G:0,T:1,	C	T	0.0266847	0.0991627
AKAP1	chr17_73315368_-	chr17	73315368	-	A:0,C:41,G:0,T:9,_A:0,C:61,G:0,T:15,	C	T	0.00525205	0.0462889
AKAP1	chr17_74077797_-	chr17	74077797	-	A:0,C:30,G:0,T:6,_A:0,C:25,G:0,T:7,	C	T	0.00167905	0.0272114
AKAP1	chr17_78183396_-	chr17	78183396	-	A:19,C:0,G:3,T:0,_A:7,C:0,G:4,T:0,	A	G	0.010284	0.0622483
AKAP1	chr19_2477820_+	chr19	2477820	+	A:1,C:8,G:0,T:0,_A:9,C:19,G:0,T:0,	C	A	0.0265804	0.0989559
AKAP1	chr19_7965994_+	chr19	7965994	+	A:0,C:5,G:15,T:0,_A:0,C:4,G:22,T:0,	G	C	0.0039247	0.0403329
AKAP1	chr19_11033147_+	chr19	11033147	+	A:0,C:0,G:20,T:0,_A:0,C:0,G:12,T:0,	G	C	0.000213681	0.0096078
AKAP1	chr19_19221846_+	chr19	19221846	+	A:6,C:16,G:0,T:0,_A:3,C:16,G:0,T:0,	C	A	0.00823349	0.0565609
AKAP1	chr19_2754792_-	chr19	2754792	-	A:3,C:0,G:26,T:0,_A:7,C:0,G:18,T:0,	G	A	0.00376674	0.0395465
AKAP1	chr19_48374538_-	chr19	48374538	-	A:0,C:1,G:0,T:21,_A:0,C:3,G:0,T:29,	T	C	0.000198674	0.00923985
AKAP1	chr19_48374551_-	chr19	48374551	-	A:0,C:21,G:2,T:0,_A:0,C:25,G:4,T:0,	C	G	0.000528557	0.0158331
AKAP1	chr19_57323016_-	chr19	57323016	-	A:0,C:0,G:0,T:21,_A:0,C:0,G:0,T:38,	T	C	3.51783e-05	0.0037678
AKAP1	chr19_57323607_-	chr19	57323607	-	A:34,C:0,G:0,T:0,_A:24,C:0,G:0,T:0,	A	G	3.05659e-05	0.00342856
AKAP1	chr20_4837321_-	chr20	4837321	-	A:0,C:8,G:14,T:0,_A:0,C:5,G:20,T:0,	G	C	0.0226845	0.0909615
AQR	chr1_1421531_+	chr1	1421531	+	A:1,C:8,G:0,T:0,_A:3,C:14,G:0,T:0,	C	A	0.00874084	0.0580353
AQR	chr1_11969917_-	chr1	11969917	-	A:2,C:0,G:19,T:0,_A:1,C:0,G:13,T:0,	G	A	0.00199984	0.0294052
AQR	chr1_11969927_-	chr1	11969927	-	A:22,C:1,G:0,T:0,_A:18,C:1,G:0,T:0,	A	C	0.000839357	0.0199746
AQR	chr1_16952260_-	chr1	16952260	-	A:0,C:3,G:0,T:24,_A:0,C:8,G:0,T:13,	T	C	0.00544072	0.0470504
AQR	chr1_16952267_-	chr1	16952267	-	A:0,C:2,G:0,T:21,_A:0,C:2,G:0,T:18,	T	C	0.00120247	0.0235147
AQR	chr1_16952510_-	chr1	16952510	-	A:3,C:0,G:62,T:0,_A:1,C:0,G:55,T:0,	G	A	0.000106628	0.00675373
AQR	chr1_150940358_-	chr1	150940358	-	A:0,C:9,G:0,T:0,_A:0,C:9,G:0,T:4,	C	T	0.0180827	0.0808945
AQR	chr2_102472459_+	chr2	102472459	+	A:43,C:0,G:11,T:0,_A:48,C:0,G:18,T:0,	A	G	0.00268078	0.0336347
AQR	chr2_113956821_+	chr2	113956821	+	A:0,C:14,G:3,T:0,_A:0,C:2,G:1,T:0,	C	G	0.0231533	0.0919505
AQR	chr2_219267781_+	chr2	219267781	+	A:0,C:8,G:0,T:2,_A:0,C:11,G:0,T:3,	C	T	0.0217231	0.0889112
AQR	chr2_233684603_+	chr2	233684603	+	A:33,C:0,G:4,T:0,_A:22,C:0,G:5,T:0,	A	G	0.00129609	0.0243009
AQR	chr2_178129184_-	chr2	178129184	-	A:0,C:14,G:0,T:2,_A:0,C:8,G:0,T:0,	C	T	0.00354206	0.0383969
AQR	chr2_216253039_-	chr2	216253039	-	A:0,C:14,G:70,T:0,_A:0,C:4,G:27,T:0,	G	C	0.00103869	0.0220334
AQR	chr2_219143229_-	chr2	219143229	-	A:24,C:0,G:7,T:0,_A:8,C:0,G:4,T:0,	A	G	0.0138863	0.0711838
AQR	chr3_52325759_+	chr3	52325759	+	A:29,C:0,G:13,T:0,_A:36,C:0,G:15,T:0,	A	G	0.011552	0.0654965
AQR	chr4_5713312_+	chr4	5713312	+	A:0,C:1,G:9,T:0,_A:0,C:1,G:12,T:0,	G	C	0.00399181	0.0406617
AQR	chr8_11687959_+	chr8	11687959	+	A:0,C:15,G:0,T:4,_A:0,C:8,G:0,T:0,	C	T	0.00733338	0.0537911
AQR	chr8_11708355_-	chr8	11708355	-	A:8,C:0,G:18,T:0,_A:1,C:0,G:14,T:0,	G	A	0.0087105	0.0579486
AQR	chr8_144391728_-	chr8	144391728	-	A:34,C:0,G:4,T:0,_A:22,C:0,G:2,T:1,	A	G	0.000969539	0.0213565
AQR	chr9_114125835_-	chr9	114125835	-	A:24,C:0,G:3,T:0,_A:25,C:0,G:5,T:0,	A	G	0.0024279	0.0321191
AQR	chr9_136578462_-	chr9	136578462	-	A:9,C:0,G:0,T:0,_A:18,C:0,G:0,T:0,	A	G	0.000780956	0.0192997
AQR	chr10_100193883_-	chr10	100193883	-	A:0,C:8,G:0,T:2,_A:0,C:9,G:0,T:2,	C	T	0.0261913	0.0981808
AQR	chr11_68133035_+	chr11	68133035	+	A:0,C:0,G:0,T:10,_A:0,C:1,G:0,T:16,	T	C	0.00139311	0.0250793
AQR	chr12_89744826_-	chr12	89744826	-	A:24,C:0,G:10,T:0,_A:10,C:0,G:5,T:0,	A	G	0.0241663	0.0940628
AQR	chr12_120636549_-	chr12	120636549	-	A:2,C:14,G:0,T:0,_A:6,C:16,G:0,T:0,	C	A	0.0151675	0.0742034
AQR	chr12_133363006_-	chr12	133363006	-	A:3,C:0,G:8,T:0,_A:1,C:0,G:10,T:0,	G	A	0.0154352	0.0748274
AQR	chr14_38064009_-	chr14	38064009	-	A:0,C:1,G:15,T:0,_A:0,C:2,G:14,T:0,	G	C	0.00267692	0.033612
AQR	chr15_31218164_+	chr15	31218164	+	A:0,C:25,G:0,T:10,_A:0,C:23,G:0,T:3,	C	T	0.00699043	0.0526727
AQR	chr16_28837203_+	chr16	28837203	+	A:0,C:0,G:2,T:9,_A:0,C:0,G:2,T:16,	T	G	0.00571642	0.04813
AQR	chr16_28845584_+	chr16	28845584	+	A:0,C:9,G:0,T:30,_A:0,C:8,G:0,T:12,	T	C	0.023208	0.0920655
AQR	chr16_28846840_+	chr16	28846840	+	A:0,C:0,G:2,T:10,_A:0,C:0,G:2,T:10,	T	G	0.0119637	0.0665222
AQR	chr16_81737695_+	chr16	81737695	+	A:5,C:0,G:21,T:0,_A:4,C:0,G:13,T:0,	G	A	0.0152039	0.0742882
AQR	chr16_89597221_+	chr16	89597221	+	A:11,C:0,G:2,T:0,_A:6,C:0,G:1,T:0,	A	G	0.0109121	0.063876
AQR	chr16_67984804_-	chr16	67984804	-	A:36,C:0,G:8,T:0,_A:22,C:0,G:7,T:0,	A	G	0.00608315	0.0495085
AQR	chr16_88724347_-	chr16	88724347	-	A:0,C:0,G:48,T:10,_A:0,C:0,G:31,T:11,	G	T	0.00637861	0.0505749
AQR	chr16_88804856_-	chr16	88804856	-	A:2,C:0,G:11,T:0,_A:1,C:0,G:7,T:0,	G	A	0.0102538	0.0621689
AQR	chr17_14285465_+	chr17	14285465	+	A:22,C:0,G:7,T:0,_A:26,C:0,G:8,T:0,	A	G	0.0127098	0.0683536
AQR	chr17_21205460_+	chr17	21205460	+	A:0,C:18,G:0,T:0,_A:0,C:29,G:0,T:0,	C	T	0.000299089	0.0115616
AQR	chr17_21216788_+	chr17	21216788	+	A:0,C:17,G:0,T:0,_A:0,C:9,G:0,T:0,	C	T	0.00101521	0.0218075
AQR	chr17_21217513_+	chr17	21217513	+	A:0,C:0,G:10,T:0,_A:0,C:0,G:12,T:0,	G	A	0.00133953	0.0246536
AQR	chr17_74381555_+	chr17	74381555	+	A:7,C:0,G:21,T:0,_A:5,C:0,G:15,T:0,	G	A	0.0207031	0.0867048
AQR	chr17_64216644_-	chr17	64216644	-	A:6,C:0,G:20,T:0,_A:8,C:0,G:22,T:0,	G	A	0.0181111	0.0809586
AQR	chr17_76120065_-	chr17	76120065	-	A:14,C:0,G:4,T:0,_A:5,C:0,G:0,T:0,	A	G	0.00941116	0.0599091
AQR	chr19_39437270_-	chr19	39437270	-	A:3,C:0,G:14,T:0,_A:0,C:0,G:8,T:0,	G	A	0.00646374	0.0508754
AQR	chr20_33510120_+	chr20	33510120	+	A:0,C:3,G:0,T:11,_A:0,C:2,G:0,T:7,	T	C	0.0263254	0.0984485
AQR	chr20_17949412_-	chr20	17949412	-	A:18,C:0,G:0,T:0,_A:3,C:0,G:0,T:0,	A	T	0.010035	0.0615911
AQR	chr20_25442992_-	chr20	25442992	-	A:0,C:14,G:0,T:0,_A:0,C:8,G:0,T:0,	C	G	0.00139325	0.0250804
AQR	chr20_25442997_-	chr20	25442997	-	A:0,C:16,G:0,T:0,_A:0,C:10,G:1,T:0,	C	G	0.00211959	0.0301858
AQR	chr21_44840873_-	chr21	44840873	-	A:2,C:0,G:28,T:0,_A:5,C:0,G:6,T:0,	G	A	0.00797382	0.055784
BCCIP	chr3_196511870_-	chr3	196511870	-	A:0,C:10,G:0,T:0,_A:0,C:32,G:0,T:0,	C	T	0.00115488	0.0230995
BCCIP	chr11_89989677_+	chr11	89989677	+	A:1,C:0,G:13,T:0,_A:0,C:0,G:6,T:0,	G	A	0.0075346	0.05443
BCCIP	chr15_25308334_+	chr15	25308334	+	A:0,C:0,G:11,T:0,_A:0,C:0,G:11,T:0,	G	A	0.00361039	0.0387504
BCCIP	chr16_89369295_-	chr16	89369295	-	A:17,C:0,G:4,T:0,_A:18,C:0,G:5,T:0,	A	G	0.0157486	0.0755554
BCCIP	chr16_89369869_-	chr16	89369869	-	A:17,C:0,G:5,T:0,_A:8,C:0,G:1,T:0,	A	G	0.0237125	0.0931208
BCCIP	chr16_89452771_-	chr16	89452771	-	A:3,C:0,G:12,T:0,_A:1,C:0,G:10,T:0,	G	A	0.0177511	0.080145
BCCIP	chr16_89513234_-	chr16	89513234	-	A:0,C:29,G:0,T:10,_A:0,C:15,G:0,T:4,	C	T	0.0250213	0.0958188
BCCIP	chr16_89541795_-	chr16	89541795	-	A:3,C:0,G:17,T:0,_A:2,C:0,G:8,T:0,	G	A	0.0163788	0.0770111
BCCIP	chr16_89543157_-	chr16	89543157	-	A:19,C:9,G:0,T:0,_A:9,C:0,G:0,T:0,	A	C	0.022476	0.0905193
BCCIP	chr17_78621625_+	chr17	78621625	+	A:0,C:10,G:0,T:2,_A:0,C:11,G:0,T:0,	C	T	0.00967211	0.0606192
BCCIP	chr17_78621626_+	chr17	78621626	+	A:0,C:0,G:10,T:2,_A:0,C:0,G:11,T:0,	G	T	0.00967211	0.0606192
BCCIP	chr19_57349494_-	chr19	57349494	-	A:0,C:0,G:0,T:19,_A:0,C:0,G:0,T:27,	T	G	0.00095428	0.0212022
BCCIP	chr19_57350608_-	chr19	57350608	-	A:14,C:0,G:0,T:0,_A:20,C:0,G:0,T:0,	A	G	0.00168564	0.0272583
BCCIP	chr20_17946313_-	chr20	17946313	-	A:0,C:14,G:0,T:0,_A:0,C:35,G:0,T:0,	C	A	0.00116439	0.0231834
BCCIP	chr20_60634102_-	chr20	60634102	-	A:0,C:1,G:0,T:21,_A:0,C:0,G:0,T:15,	T	C	0.00195044	0.0290777
BCLAF1	chr1_144014051_+	chr1	144014051	+	A:5,C:0,G:16,T:0,_A:5,C:0,G:20,T:0,	G	A	0.00189758	0.0287235
BCLAF1	chr1_144014068_+	chr1	144014068	+	A:0,C:12,G:0,T:4,_A:0,C:22,G:0,T:7,	C	T	0.00254594	0.0328338
BCLAF1	chr1_145112414_+	chr1	145112414	+	A:0,C:11,G:0,T:0,_A:0,C:13,G:0,T:0,	C	T	7.12165e-05	0.00556564
BCLAF1	chr1_145112420_+	chr1	145112420	+	A:0,C:12,G:0,T:0,_A:0,C:14,G:0,T:0,	C	T	4.15004e-05	0.00417608
BCLAF1	chr1_145112428_+	chr1	145112428	+	A:0,C:0,G:0,T:9,_A:0,C:0,G:0,T:14,	T	C	0.000116724	0.00705467
BCLAF1	chr1_145112485_+	chr1	145112485	+	A:0,C:0,G:0,T:19,_A:0,C:0,G:0,T:20,	T	C	7.74422e-06	0.00125141
BCLAF1	chr1_183105534_+	chr1	183105534	+	A:0,C:8,G:0,T:19,_A:0,C:18,G:0,T:28,	T	C	0.0152962	0.0745036
BCLAF1	chr1_229439639_+	chr1	229439639	+	A:8,C:0,G:0,T:3,_A:12,C:0,G:0,T:3,	A	T	0.0133861	0.0699881
BCLAF1	chr1_236979843_+	chr1	236979843	+	A:0,C:0,G:16,T:0,_A:2,C:0,G:29,T:0,	G	A	1.65262e-05	0.00214326
BCLAF1	chr1_8075620_-	chr1	8075620	-	A:0,C:24,G:0,T:59,_A:0,C:32,G:0,T:70,	T	C	0.00370384	0.0392284
BCLAF1	chr1_110301260_-	chr1	110301260	-	A:0,C:2,G:0,T:14,_A:0,C:3,G:0,T:2,	T	C	0.00791977	0.0556202
BCLAF1	chr2_188397339_+	chr2	188397339	+	A:11,C:0,G:5,T:0,_A:13,C:0,G:1,T:0,	A	G	0.00497274	0.0451256
BCLAF1	chr2_228398422_+	chr2	228398422	+	A:10,C:0,G:3,T:0,_A:12,C:0,G:4,T:0,	A	G	0.00871654	0.0579659
BCLAF1	chr2_45780769_-	chr2	45780769	-	A:0,C:8,G:1,T:0,_A:0,C:9,G:4,T:0,	C	G	0.012418	0.0676413
BCLAF1	chr2_58388696_-	chr2	58388696	-	A:13,C:0,G:2,T:0,_A:29,C:0,G:9,T:0,	A	G	0.000548998	0.0161544
BCLAF1	chr2_88879131_-	chr2	88879131	-	A:0,C:2,G:0,T:6,_A:0,C:3,G:0,T:11,	T	C	0.0211724	0.0877239
BCLAF1	chr2_88913273_-	chr2	88913273	-	A:0,C:5,G:1,T:0,_A:0,C:14,G:5,T:0,	C	G	0.0176881	0.0800022
BCLAF1	chr2_160239112_-	chr2	160239112	-	A:0,C:4,G:0,T:6,_A:0,C:2,G:0,T:16,	T	C	0.0135127	0.0702915
BCLAF1	chr2_166897864_-	chr2	166897864	-	A:18,C:0,G:5,T:0,_A:22,C:0,G:8,T:0,	A	G	0.000778664	0.0192724
BCLAF1	chr2_167099158_-	chr2	167099158	-	A:14,C:0,G:6,T:0,_A:31,C:0,G:10,T:0,	A	G	0.00440133	0.0426011
BCLAF1	chr2_186904257_-	chr2	186904257	-	A:0,C:4,G:0,T:7,_A:0,C:4,G:0,T:20,	T	C	0.00746852	0.0542215
BCLAF1	chr2_190647919_-	chr2	190647919	-	A:6,C:0,G:22,T:0,_A:10,C:0,G:44,T:0,	G	A	0.00145372	0.0255496
BCLAF1	chr3_105266331_+	chr3	105266331	+	A:6,C:0,G:2,T:0,_A:21,C:0,G:9,T:0,	A	G	0.016821	0.0780264
BCLAF1	chr3_184046470_+	chr3	184046470	+	A:0,C:5,G:0,T:11,_A:0,C:15,G:0,T:26,	T	C	0.0219513	0.0894004
BCLAF1	chr3_187447002_-	chr3	187447002	-	A:0,C:11,G:3,T:0,_A:0,C:26,G:3,T:0,	C	G	0.000261292	0.0107244
BCLAF1	chr4_74285239_+	chr4	74285239	+	A:3,C:634,G:1,T:584,_A:2,C:1059,G:2,T:996,	C	T	0.00765786	0.0548154
BCLAF1	chr4_47901476_-	chr4	47901476	-	A:2,C:0,G:7,T:0,_A:7,C:0,G:17,T:0,	G	A	0.0221049	0.0897289
BCLAF1	chr4_68534392_-	chr4	68534392	-	A:0,C:11,G:0,T:2,_A:0,C:6,G:0,T:2,	C	T	0.00623134	0.0500481
BCLAF1	chr4_187538330_-	chr4	187538330	-	A:3,C:0,G:15,T:0,_A:12,C:0,G:23,T:0,	G	A	0.00412057	0.0412838
BCLAF1	chr5_95091194_+	chr5	95091194	+	A:0,C:12,G:0,T:1,_A:0,C:16,G:0,T:4,	C	T	0.000415475	0.0138908
BCLAF1	chr5_137892170_-	chr5	137892170	-	A:22,C:0,G:31,T:0,_A:12,C:0,G:38,T:0,	G	A	0.011911	0.0663916
BCLAF1	chr6_158735087_+	chr6	158735087	+	A:0,C:7,G:0,T:11,_A:0,C:10,G:0,T:31,	T	C	0.0148189	0.0733872
BCLAF1	chr6_158735090_+	chr6	158735090	+	A:0,C:10,G:0,T:8,_A:1,C:29,G:0,T:9,	C	T	0.0180668	0.0808586
BCLAF1	chr6_168343838_+	chr6	168343838	+	A:0,C:11,G:0,T:31,_A:0,C:16,G:0,T:34,	T	C	0.0101052	0.0617771
BCLAF1	chr6_170878793_+	chr6	170878793	+	A:0,C:2,G:0,T:8,_A:0,C:4,G:0,T:14,	T	C	0.00537997	0.0468073
BCLAF1	chr6_18256625_-	chr6	18256625	-	A:17,C:0,G:7,T:0,_A:21,C:0,G:8,T:0,	A	G	0.00712045	0.0531013
BCLAF1	chr6_25916979_-	chr6	25916979	-	A:0,C:3,G:0,T:0,_A:0,C:15,G:0,T:5,	C	T	0.0166982	0.0777451
BCLAF1	chr6_116325142_-	chr6	116325142	-	A:0,C:3,G:0,T:11,_A:0,C:3,G:0,T:11,	T	C	0.00496649	0.0450991
BCLAF1	chr6_170033133_-	chr6	170033133	-	A:0,C:3,G:7,T:0,_A:0,C:3,G:14,T:0,	G	C	0.0119489	0.0664856
BCLAF1	chr6_170066282_-	chr6	170066282	-	A:1,C:0,G:10,T:0,_A:2,C:0,G:20,T:0,	G	A	0.000134982	0.00757503
BCLAF1	chr6_170070723_-	chr6	170070723	-	A:12,C:0,G:4,T:0,_A:19,C:0,G:5,T:0,	A	G	0.00112293	0.0228142
BCLAF1	chr7_75730659_-	chr7	75730659	-	A:9,C:0,G:16,T:0,_A:6,C:0,G:21,T:0,	G	A	0.0117863	0.0660818
BCLAF1	chr7_76990178_-	chr7	76990178	-	A:0,C:14,G:4,T:0,_A:0,C:14,G:7,T:0,	C	G	0.0157144	0.075476
BCLAF1	chr7_76991935_-	chr7	76991935	-	A:0,C:14,G:0,T:3,_A:0,C:21,G:0,T:12,	C	T	0.00622562	0.0500274
BCLAF1	chr7_139415723_-	chr7	139415723	-	A:1,C:0,G:6,T:0,_A:5,C:0,G:12,T:0,	G	A	0.019936	0.0850251
BCLAF1	chr7_139415775_-	chr7	139415775	-	A:0,C:4,G:7,T:0,_A:0,C:2,G:18,T:0,	G	C	0.00503978	0.0454089
BCLAF1	chr7_151949068_-	chr7	151949068	-	A:0,C:13,G:2,T:0,_A:0,C:19,G:5,T:0,	C	G	0.000457941	0.0146547
BCLAF1	chr10_21827796_+	chr10	21827796	+	A:9,C:0,G:34,T:0,_A:13,C:0,G:49,T:0,	G	A	0.00270843	0.033797
BCLAF1	chr10_122624679_+	chr10	122624679	+	A:4,C:0,G:10,T:0,_A:0,C:0,G:9,T:0,	G	A	0.00701973	0.0527698
BCLAF1	chr10_128830409_+	chr10	128830409	+	A:6,C:0,G:19,T:0,_A:11,C:0,G:16,T:0,	G	A	0.0130782	0.0692466
BCLAF1	chr11_62294717_-	chr11	62294717	-	A:21,C:0,G:0,T:0,_A:67,C:0,G:1,T:0,	A	T	7.74422e-06	0.00125141
BCLAF1	chr11_62294729_-	chr11	62294729	-	A:0,C:0,G:22,T:0,_A:0,C:0,G:60,T:0,	G	A	7.74422e-06	0.00125141
BCLAF1	chr11_88345985_-	chr11	88345985	-	A:0,C:11,G:0,T:0,_A:0,C:13,G:0,T:0,	C	T	0.000171073	0.00854102
BCLAF1	chr12_51089734_+	chr12	51089734	+	A:10,C:0,G:0,T:1,_A:12,C:0,G:0,T:8,	A	T	0.0120302	0.066687
BCLAF1	chr12_53433486_+	chr12	53433486	+	A:0,C:19,G:0,T:3,_A:0,C:14,G:0,T:4,	C	T	0.000292953	0.0114284
BCLAF1	chr12_94673277_+	chr12	94673277	+	A:0,C:0,G:7,T:0,_A:5,C:0,G:9,T:0,	G	A	0.0152307	0.0743507
BCLAF1	chr12_32879543_-	chr12	32879543	-	A:0,C:0,G:0,T:31,_A:0,C:0,G:1,T:30,	T	G	1.00784e-05	0.00147428
BCLAF1	chr12_103248272_-	chr12	103248272	-	A:11,C:0,G:6,T:0,_A:19,C:0,G:7,T:0,	A	G	0.0195358	0.0841416
BCLAF1	chr13_41533052_-	chr13	41533052	-	A:0,C:6,G:0,T:4,_A:0,C:13,G:0,T:1,	C	T	0.0203735	0.0859853
BCLAF1	chr14_21829129_-	chr14	21829129	-	A:0,C:27,G:6,T:0,_A:0,C:40,G:5,T:0,	C	G	0.000379222	0.0132035
BCLAF1	chr14_35433187_-	chr14	35433187	-	A:0,C:17,G:0,T:2,_A:0,C:28,G:0,T:6,	C	T	0.000195052	0.00914979
BCLAF1	chr15_25236128_+	chr15	25236128	+	A:0,C:0,G:21,T:0,_A:0,C:0,G:25,T:0,	G	A	7.74422e-06	0.00125141
BCLAF1	chr15_25317988_+	chr15	25317988	+	A:13,C:0,G:0,T:0,_A:32,C:0,G:0,T:0,	A	G	7.74422e-06	0.00125141
BCLAF1	chr15_25362564_+	chr15	25362564	+	A:0,C:0,G:11,T:0,_A:0,C:0,G:31,T:0,	G	A	7.74422e-06	0.00125141
BCLAF1	chr16_19548461_+	chr16	19548461	+	A:0,C:7,G:0,T:1,_A:0,C:14,G:0,T:3,	C	T	0.00295834	0.0352343
BCLAF1	chr16_89590243_+	chr16	89590243	+	A:3,C:0,G:6,T:0,_A:3,C:0,G:19,T:0,	G	A	0.00483506	0.0445357
BCLAF1	chr16_8999138_-	chr16	8999138	-	A:0,C:8,G:0,T:34,_A:0,C:16,G:0,T:49,	T	C	0.000408516	0.0137614
BCLAF1	chr16_74537591_-	chr16	74537591	-	A:0,C:14,G:0,T:6,_A:0,C:18,G:0,T:7,	C	T	0.00884673	0.0583365
BCLAF1	chr17_53369594_+	chr17	53369594	+	A:12,C:0,G:1,T:0,_A:15,C:0,G:3,T:0,	A	G	0.000329622	0.012208
BCLAF1	chr17_76187160_+	chr17	76187160	+	A:0,C:19,G:0,T:10,_A:0,C:22,G:0,T:6,	C	T	0.00749731	0.0543125
BCLAF1	chr17_77073941_+	chr17	77073941	+	A:0,C:1,G:0,T:11,_A:0,C:3,G:0,T:11,	T	C	0.00119882	0.0234832
BCLAF1	chr17_15341022_-	chr17	15341022	-	A:0,C:0,G:0,T:8,_A:0,C:0,G:6,T:10,	T	G	0.0111985	0.0646056
BCLAF1	chr17_15341023_-	chr17	15341023	-	A:0,C:0,G:0,T:9,_A:0,C:5,G:0,T:11,	T	C	0.00344978	0.0379141
BCLAF1	chr17_42942392_-	chr17	42942392	-	A:5,C:0,G:11,T:0,_A:4,C:0,G:12,T:0,	G	A	0.019677	0.0844538
BCLAF1	chr17_58541453_-	chr17	58541453	-	A:0,C:7,G:0,T:3,_A:0,C:17,G:0,T:6,	C	T	0.0176867	0.0799992
BCLAF1	chr19_1272040_+	chr19	1272040	+	A:0,C:3,G:0,T:6,_A:0,C:8,G:0,T:21,	T	C	0.0206103	0.0865026
BCLAF1	chr19_36727365_+	chr19	36727365	+	A:5,C:0,G:13,T:0,_A:4,C:0,G:12,T:0,	G	A	0.0139715	0.0713863
BCLAF1	chr19_53577419_-	chr19	53577419	-	A:0,C:0,G:10,T:0,_A:0,C:0,G:14,T:0,	G	C	8.06002e-05	0.00590864
BCLAF1	chr19_57325083_-	chr19	57325083	-	A:0,C:0,G:0,T:152,_A:0,C:0,G:0,T:144,	T	C	7.74422e-06	0.00125141
BCLAF1	chr19_57327503_-	chr19	57327503	-	A:123,C:0,G:0,T:0,_A:154,C:0,G:0,T:0,	A	G	7.74422e-06	0.00125141
BCLAF1	chr20_25202984_+	chr20	25202984	+	A:6,C:0,G:15,T:0,_A:4,C:0,G:14,T:0,	G	A	0.00540535	0.0469091
BCLAF1	chr21_30714776_+	chr21	30714776	+	A:0,C:2,G:0,T:6,_A:0,C:4,G:0,T:12,	T	C	0.0252796	0.0963444
BCLAF1	chr21_38563725_+	chr21	38563725	+	A:7,C:0,G:27,T:0,_A:5,C:0,G:27,T:0,	G	A	0.00144336	0.02547
BCLAF1	chr21_45107562_+	chr21	45107562	+	A:0,C:3,G:0,T:11,_A:0,C:4,G:0,T:10,	T	C	0.00972867	0.0607718
BCLAF1	chr21_45212626_+	chr21	45212626	+	A:0,C:2,G:0,T:9,_A:0,C:4,G:0,T:7,	T	C	0.016045	0.0762413
BUD13	chr1_1421531_+	chr1	1421531	+	A:1,C:11,G:0,T:0,_A:1,C:9,G:0,T:0,	C	A	0.0144752	0.0725788
BUD13	chr1_144014068_+	chr1	144014068	+	A:0,C:14,G:0,T:2,_A:0,C:25,G:0,T:5,	C	T	0.0131223	0.069353
BUD13	chr1_16952510_-	chr1	16952510	-	A:2,C:0,G:35,T:0,_A:7,C:0,G:94,T:0,	G	A	0.00297326	0.0353184
BUD13	chr2_74425932_+	chr2	74425932	+	A:0,C:0,G:10,T:0,_A:0,C:0,G:12,T:0,	G	A	0.00542784	0.046999
BUD13	chr2_159389762_+	chr2	159389762	+	A:0,C:10,G:0,T:2,_A:0,C:18,G:0,T:2,	C	T	0.0127854	0.0685374
BUD13	chr2_178129184_-	chr2	178129184	-	A:0,C:22,G:0,T:5,_A:0,C:36,G:0,T:9,	C	T	0.0189717	0.0828884
BUD13	chr3_196511870_-	chr3	196511870	-	A:0,C:80,G:0,T:0,_A:0,C:81,G:0,T:0,	C	T	0.00171565	0.0274707
BUD13	chr6_27835272_-	chr6	27835272	-	A:0,C:21,G:0,T:1,_A:0,C:7,G:0,T:0,	C	T	0.00519099	0.0460383
BUD13	chr7_5569843_-	chr7	5569843	-	A:12,C:13,G:0,T:0,_A:17,C:23,G:0,T:0,	C	A	0.014877	0.0735236
BUD13	chr8_22885153_-	chr8	22885153	-	A:7,C:0,G:22,T:0,_A:7,C:0,G:23,T:0,	G	A	0.0251426	0.0960659
BUD13	chr8_22885154_-	chr8	22885154	-	A:7,C:0,G:22,T:0,_A:7,C:0,G:23,T:0,	G	A	0.0209687	0.0872824
BUD13	chr9_140484517_-	chr9	140484517	-	A:0,C:6,G:0,T:0,_A:0,C:14,G:0,T:2,	C	T	0.0143742	0.0723405
BUD13	chr10_21827796_+	chr10	21827796	+	A:3,C:0,G:18,T:0,_A:2,C:0,G:9,T:0,	G	A	0.0204074	0.0860595
BUD13	chr11_88345985_-	chr11	88345985	-	A:0,C:11,G:0,T:0,_A:0,C:22,G:0,T:0,	C	T	0.00293701	0.0351136
BUD13	chr16_28846866_+	chr16	28846866	+	A:1,C:0,G:15,T:0,_A:6,C:0,G:17,T:0,	G	A	0.0213222	0.0880477
BUD13	chr17_21201719_+	chr17	21201719	+	A:0,C:0,G:0,T:6,_A:0,C:0,G:0,T:19,	T	C	0.00437282	0.0424698
BUD13	chr17_21202237_+	chr17	21202237	+	A:0,C:0,G:9,T:0,_A:0,C:0,G:20,T:0,	G	C	0.00318068	0.0364699
BUD13	chr17_21203893_+	chr17	21203893	+	A:0,C:0,G:0,T:9,_A:0,C:0,G:0,T:14,	T	C	0.00501758	0.0453154
BUD13	chr17_21206444_+	chr17	21206444	+	A:5,C:0,G:0,T:0,_A:19,C:0,G:0,T:0,	A	G	0.0037829	0.0396278
BUD13	chr17_21206616_+	chr17	21206616	+	A:0,C:0,G:12,T:0,_A:0,C:0,G:15,T:0,	G	A	0.00391461	0.0402832
BUD13	chr17_21208347_+	chr17	21208347	+	A:0,C:6,G:0,T:0,_A:0,C:14,G:0,T:0,	C	A	0.00648248	0.0509411
BUD13	chr17_21208349_+	chr17	21208349	+	A:0,C:6,G:0,T:0,_A:0,C:18,G:0,T:0,	C	G	0.00465985	0.0437685
BUD13	chr17_74381567_+	chr17	74381567	+	A:13,C:0,G:32,T:0,_A:11,C:0,G:51,T:0,	G	A	0.0251649	0.0961111
BUD13	chr18_690734_-	chr18	690734	-	A:0,C:0,G:0,T:12,_A:0,C:5,G:0,T:14,	T	C	0.0210084	0.0873685
BUD13	chr19_1056065_+	chr19	1056065	+	A:3,C:0,G:1,T:0,_A:17,C:0,G:3,T:0,	A	G	0.0210363	0.0874291
CDC40	chr2_159313666_+	chr2	159313666	+	A:28,C:0,G:8,T:0,_A:12,C:0,G:3,T:0,	A	G	0.0189161	0.0827644
CDC40	chr11_62294717_-	chr11	62294717	-	A:12,C:0,G:0,T:0,_A:16,C:0,G:0,T:0,	A	T	0.00205516	0.029768
CDC40	chr11_62294729_-	chr11	62294729	-	A:0,C:0,G:17,T:0,_A:0,C:0,G:14,T:0,	G	A	0.00202096	0.0295442
CDC40	chr11_88345985_-	chr11	88345985	-	A:0,C:31,G:0,T:0,_A:0,C:11,G:0,T:0,	C	T	0.00127935	0.0241631
CDC40	chr16_81504868_+	chr16	81504868	+	A:83,C:0,G:20,T:0,_A:31,C:0,G:9,T:0,	A	G	0.000723745	0.0185984
CDC40	chr16_81505445_+	chr16	81505445	+	A:0,C:0,G:2,T:26,_A:0,C:0,G:1,T:7,	T	G	0.00868566	0.0578775
CDC40	chr16_88724347_-	chr16	88724347	-	A:0,C:0,G:8,T:5,_A:0,C:0,G:11,T:0,	G	T	0.0212852	0.087968
CDC40	chr17_53392852_+	chr17	53392852	+	A:4,C:0,G:22,T:0,_A:0,C:0,G:4,T:0,	G	A	0.0195987	0.0842807
CDC40	chr17_70557526_-	chr17	70557526	-	A:0,C:1,G:0,T:12,_A:0,C:1,G:0,T:10,	T	C	0.0134359	0.0701076
CSTF2	chr2_27665361_+	chr2	27665361	+	A:0,C:2,G:15,T:0,_A:0,C:7,G:35,T:0,	G	C	0.00984944	0.0610962
CSTF2	chr2_42416805_+	chr2	42416805	+	A:0,C:22,G:0,T:7,_A:0,C:74,G:0,T:23,	C	T	0.0140446	0.07156
CSTF2	chr2_101447799_+	chr2	101447799	+	A:0,C:7,G:0,T:14,_A:0,C:10,G:0,T:54,	T	C	0.0133753	0.0699622
CSTF2	chr2_102471747_+	chr2	102471747	+	A:0,C:26,G:0,T:8,_A:0,C:39,G:0,T:13,	C	T	0.02039	0.0860213
CSTF2	chr2_181939125_+	chr2	181939125	+	A:0,C:0,G:22,T:2,_A:0,C:0,G:14,T:4,	G	T	0.0055035	0.0472997
CSTF2	chr2_188380523_+	chr2	188380523	+	A:1,C:0,G:0,T:10,_A:10,C:0,G:0,T:59,	T	A	0.00885015	0.0583462
CSTF2	chr2_188397339_+	chr2	188397339	+	A:15,C:0,G:6,T:0,_A:88,C:0,G:28,T:0,	A	G	0.0243789	0.0945018
CSTF2	chr2_236416245_+	chr2	236416245	+	A:5,C:0,G:34,T:0,_A:13,C:0,G:111,T:0,	G	A	0.00487494	0.0447077
CSTF2	chr2_242665847_+	chr2	242665847	+	A:0,C:8,G:0,T:3,_A:0,C:25,G:0,T:4,	C	T	0.0240386	0.0937985
CSTF2	chr3_172106277_+	chr3	172106277	+	A:2,C:0,G:7,T:0,_A:3,C:0,G:16,T:0,	G	A	0.0239977	0.0937136
CSTF2	chr3_184965699_-	chr3	184965699	-	A:0,C:0,G:8,T:0,_A:4,C:0,G:13,T:0,	G	A	0.0159884	0.0761106
CSTF2	chr3_196511870_-	chr3	196511870	-	A:0,C:4,G:0,T:0,_A:0,C:40,G:0,T:0,	C	T	0.00212025	0.03019
CSTF2	chr4_48843230_+	chr4	48843230	+	A:0,C:0,G:0,T:12,_A:0,C:0,G:0,T:9,	T	C	0.00469297	0.0439149
CSTF2	chr4_68610583_+	chr4	68610583	+	A:0,C:17,G:0,T:4,_A:0,C:30,G:0,T:8,	C	T	0.0149233	0.073632
CSTF2	chr5_14192951_+	chr5	14192951	+	A:1,C:0,G:12,T:0,_A:8,C:0,G:39,T:0,	G	A	0.00950937	0.0601775
CSTF2	chr5_73188561_+	chr5	73188561	+	A:0,C:8,G:0,T:1,_A:0,C:26,G:0,T:2,	C	T	0.00784572	0.0553945
CSTF2	chr5_104518944_-	chr5	104518944	-	A:0,C:1,G:0,T:7,_A:0,C:1,G:0,T:23,	T	C	0.00746355	0.0542058
CSTF2	chr6_2106423_-	chr6	2106423	-	A:0,C:10,G:0,T:1,_A:0,C:22,G:0,T:3,	C	T	0.0110328	0.0641844
CSTF2	chr6_116310243_-	chr6	116310243	-	A:11,C:0,G:1,T:0,_A:12,C:0,G:2,T:0,	A	G	0.0114402	0.0652159
CSTF2	chr7_78976538_-	chr7	78976538	-	A:2,C:0,G:16,T:0,_A:2,C:0,G:31,T:0,	G	A	0.00411684	0.0412659
CSTF2	chr7_110812295_-	chr7	110812295	-	A:1,C:0,G:0,T:14,_A:2,C:0,G:0,T:7,	T	A	0.0115211	0.0654189
CSTF2	chr7_158263344_-	chr7	158263344	-	A:1,C:0,G:0,T:2,_A:17,C:0,G:0,T:59,	T	A	0.00907022	0.0589656
CSTF2	chr8_574691_-	chr8	574691	-	A:0,C:9,G:0,T:0,_A:0,C:12,G:0,T:0,	C	T	0.00811725	0.0562151
CSTF2	chr8_101719436_-	chr8	101719436	-	A:0,C:21,G:6,T:0,_A:0,C:39,G:11,T:0,	C	G	0.0176633	0.079946
CSTF2	chr8_121679639_-	chr8	121679639	-	A:0,C:17,G:0,T:2,_A:0,C:11,G:0,T:4,	C	T	0.0175388	0.0796635
CSTF2	chr10_20015932_+	chr10	20015932	+	A:0,C:7,G:0,T:0,_A:0,C:14,G:0,T:0,	C	T	0.0115039	0.0653759
CSTF2	chr10_38118179_-	chr10	38118179	-	A:4,C:12,G:0,T:0,_A:9,C:31,G:0,T:0,	C	A	0.0119878	0.0665819
CSTF2	chr10_43893347_-	chr10	43893347	-	A:0,C:0,G:33,T:11,_A:0,C:0,G:35,T:11,	G	T	0.0250577	0.0958929
CSTF2	chr11_65271832_+	chr11	65271832	+	A:0,C:296,G:0,T:160,_A:0,C:1013,G:0,T:562,	C	T	0.00909647	0.0590389
CSTF2	chr12_11095153_-	chr12	11095153	-	A:0,C:2,G:0,T:15,_A:0,C:3,G:0,T:20,	T	C	0.0101095	0.0617884
CSTF2	chr13_94533015_+	chr13	94533015	+	A:21,C:0,G:6,T:0,_A:8,C:0,G:7,T:0,	A	G	0.0215814	0.0886066
CSTF2	chr13_113224771_-	chr13	113224771	-	A:12,C:0,G:0,T:1,_A:12,C:0,G:0,T:0,	A	T	0.0062597	0.0501502
CSTF2	chr15_62683146_+	chr15	62683146	+	A:1,C:39,G:0,T:50,_A:0,C:69,G:0,T:52,	C	T	0.00826336	0.0566492
CSTF2	chr15_43264005_-	chr15	43264005	-	A:2,C:0,G:17,T:0,_A:5,C:0,G:21,T:0,	G	A	0.0100074	0.0615177
CSTF2	chr16_78358907_+	chr16	78358907	+	A:0,C:36,G:0,T:9,_A:0,C:25,G:0,T:12,	C	T	0.0218784	0.0892444
CSTF2	chr16_81508976_+	chr16	81508976	+	A:0,C:28,G:0,T:13,_A:0,C:93,G:0,T:25,	C	T	0.00248756	0.0324819
CSTF2	chr16_87503925_-	chr16	87503925	-	A:0,C:13,G:2,T:0,_A:0,C:31,G:4,T:0,	C	G	0.00684871	0.0521991
CSTF2	chr16_88718552_-	chr16	88718552	-	A:1,C:0,G:16,T:0,_A:11,C:0,G:21,T:0,	G	A	0.0270731	0.0999296
CSTF2	chr16_89364961_-	chr16	89364961	-	A:10,C:0,G:0,T:27,_A:22,C:0,G:0,T:57,	T	A	0.0190908	0.0831538
CSTF2	chr16_89365374_-	chr16	89365374	-	A:0,C:41,G:12,T:0,_A:0,C:81,G:28,T:0,	C	G	0.0225974	0.090777
CSTF2	chr16_89462771_-	chr16	89462771	-	A:0,C:25,G:7,T:0,_A:0,C:80,G:23,T:0,	C	G	0.0205426	0.0863548
CSTF2	chr16_89462847_-	chr16	89462847	-	A:11,C:0,G:31,T:0,_A:21,C:1,G:92,T:0,	G	A	0.0146479	0.0729855
CSTF2	chr17_20810647_+	chr17	20810647	+	A:16,C:0,G:1,T:0,_A:23,C:0,G:0,T:0,	A	G	0.00272441	0.0338905
CSTF2	chr17_20846326_+	chr17	20846326	+	A:0,C:0,G:6,T:0,_A:0,C:0,G:16,T:0,	G	C	0.0102511	0.0621618
CSTF2	chr17_80535141_+	chr17	80535141	+	A:5,C:0,G:0,T:23,_A:6,C:0,G:0,T:47,	T	A	0.00495007	0.0450293
CSTF2	chr17_42100213_-	chr17	42100213	-	A:0,C:3,G:16,T:0,_A:0,C:4,G:18,T:0,	G	C	0.0163163	0.076867
CSTF2	chr17_70557526_-	chr17	70557526	-	A:0,C:9,G:0,T:35,_A:0,C:6,G:0,T:24,	T	C	0.0123419	0.0674547
CSTF2	chr17_73362147_-	chr17	73362147	-	A:0,C:11,G:0,T:2,_A:0,C:9,G:0,T:0,	C	T	0.0142131	0.0719594
CSTF2	chr20_17945546_-	chr20	17945546	-	A:18,C:0,G:70,T:0,_A:22,C:0,G:44,T:0,	G	A	0.0241807	0.0940925
CSTF2	chr20_17946313_-	chr20	17946313	-	A:0,C:138,G:0,T:0,_A:0,C:163,G:0,T:0,	C	A	0.00144205	0.0254599
CSTF2T	chr1_2200404_+	chr1	2200404	+	A:0,C:54,G:0,T:2,_A:0,C:43,G:1,T:1,	C	T	2.08031e-05	0.00257339
CSTF2T	chr1_2222497_+	chr1	2222497	+	A:14,C:0,G:30,T:1,_A:18,C:0,G:48,T:0,	G	A	0.00931898	0.0596558
CSTF2T	chr1_44031493_+	chr1	44031493	+	A:73,C:0,G:29,T:0,_A:92,C:0,G:62,T:0,	A	G	0.0114789	0.065313
CSTF2T	chr1_228331503_+	chr1	228331503	+	A:2,C:0,G:7,T:0,_A:0,C:0,G:12,T:0,	G	A	0.0128278	0.0686404
CSTF2T	chr1_3426594_-	chr1	3426594	-	A:1,C:0,G:6,T:0,_A:1,C:0,G:14,T:0,	G	A	0.00837604	0.0569807
CSTF2T	chr1_3427298_-	chr1	3427298	-	A:12,C:0,G:0,T:0,_A:18,C:0,G:1,T:0,	A	G	0.00100931	0.0217501
CSTF2T	chr1_3427485_-	chr1	3427485	-	A:6,C:0,G:1,T:0,_A:25,C:0,G:2,T:0,	A	G	0.00183597	0.0283053
CSTF2T	chr1_3431441_-	chr1	3431441	-	A:9,C:0,G:1,T:0,_A:16,C:0,G:0,T:0,	A	G	0.00205667	0.0297779
CSTF2T	chr1_3446250_-	chr1	3446250	-	A:24,C:0,G:2,T:0,_A:21,C:0,G:0,T:0,	A	G	0.000266832	0.0108497
CSTF2T	chr1_3449078_-	chr1	3449078	-	A:26,C:0,G:0,T:0,_A:18,C:0,G:1,T:0,	A	G	0.000215569	0.00965352
CSTF2T	chr1_3450097_-	chr1	3450097	-	A:0,C:1,G:19,T:0,_A:1,C:0,G:24,T:0,	G	A	0.000249857	0.0104628
CSTF2T	chr2_3463591_+	chr2	3463591	+	A:2,C:0,G:7,T:0,_A:3,C:0,G:26,T:0,	G	A	0.00283357	0.0345233
CSTF2T	chr2_10335757_+	chr2	10335757	+	A:6,C:0,G:40,T:0,_A:2,C:0,G:14,T:0,	G	A	0.00110086	0.0226139
CSTF2T	chr2_10443756_+	chr2	10443756	+	A:0,C:3,G:18,T:0,_A:0,C:4,G:15,T:0,	G	C	0.00587853	0.0487472
CSTF2T	chr2_27651693_+	chr2	27651693	+	A:0,C:16,G:0,T:9,_A:0,C:17,G:0,T:2,	C	T	0.0187699	0.0824378
CSTF2T	chr2_134878080_+	chr2	134878080	+	A:0,C:21,G:10,T:0,_A:0,C:31,G:6,T:0,	C	G	0.00715922	0.053228
CSTF2T	chr2_236451436_+	chr2	236451436	+	A:0,C:26,G:2,T:0,_A:0,C:14,G:5,T:0,	C	G	0.00230406	0.0313548
CSTF2T	chr2_236451824_+	chr2	236451824	+	A:0,C:8,G:0,T:2,_A:0,C:14,G:0,T:3,	C	T	0.00505326	0.0454655
CSTF2T	chr2_241562271_+	chr2	241562271	+	A:41,C:0,G:83,T:0,_A:48,C:0,G:101,T:0,	G	A	0.0140735	0.0716287
CSTF2T	chr2_242716286_+	chr2	242716286	+	A:2,C:0,G:11,T:1,_A:1,C:0,G:14,T:0,	G	A	0.00476258	0.0442206
CSTF2T	chr2_676782_-	chr2	676782	-	A:7,C:35,G:0,T:0,_A:7,C:18,G:0,T:0,	C	A	0.00651996	0.0510722
CSTF2T	chr2_677213_-	chr2	677213	-	A:30,C:0,G:62,T:0,_A:26,C:0,G:64,T:0,	G	A	0.0128521	0.0686992
CSTF2T	chr2_3286550_-	chr2	3286550	-	A:0,C:15,G:0,T:5,_A:0,C:10,G:0,T:1,	C	T	0.0180536	0.0808288
CSTF2T	chr2_3291773_-	chr2	3291773	-	A:1,C:44,G:0,T:16,_A:0,C:36,G:0,T:19,	C	T	0.0163155	0.0768653
CSTF2T	chr2_3293567_-	chr2	3293567	-	A:0,C:22,G:0,T:50,_A:0,C:23,G:0,T:39,	T	C	0.00612178	0.0496501
CSTF2T	chr2_3302962_-	chr2	3302962	-	A:0,C:19,G:0,T:7,_A:0,C:23,G:0,T:5,	C	T	0.0072901	0.0536521
CSTF2T	chr2_3308010_-	chr2	3308010	-	A:0,C:15,G:0,T:43,_A:0,C:8,G:0,T:35,	T	C	0.000916774	0.0208148
CSTF2T	chr2_112008835_-	chr2	112008835	-	A:2,C:8,G:0,T:0,_A:0,C:17,G:0,T:0,	C	A	0.00308982	0.0359697
CSTF2T	chr2_129027673_-	chr2	129027673	-	A:3,C:0,G:29,T:0,_A:5,C:0,G:16,T:0,	G	A	0.00178527	0.0279568
CSTF2T	chr2_129027961_-	chr2	129027961	-	A:0,C:24,G:0,T:6,_A:0,C:28,G:0,T:4,	C	T	0.00137039	0.0249
CSTF2T	chr2_129028891_-	chr2	129028891	-	A:1,C:0,G:32,T:0,_A:0,C:8,G:29,T:0,	G	C	0.000386491	0.013344
CSTF2T	chr2_129031242_-	chr2	129031242	-	A:0,C:2,G:0,T:16,_A:0,C:4,G:0,T:20,	T	C	0.00274704	0.0340225
CSTF2T	chr2_129031263_-	chr2	129031263	-	A:0,C:8,G:0,T:23,_A:0,C:5,G:0,T:27,	T	C	0.00365646	0.0389868
CSTF2T	chr2_129037905_-	chr2	129037905	-	A:0,C:8,G:0,T:18,_A:0,C:9,G:0,T:27,	T	C	0.0096667	0.0606045
CSTF2T	chr2_129043010_-	chr2	129043010	-	A:48,C:0,G:17,T:0,_A:25,C:0,G:16,T:0,	A	G	0.0180923	0.0809163
CSTF2T	chr2_129050780_-	chr2	129050780	-	A:0,C:20,G:0,T:2,_A:1,C:25,G:0,T:2,	C	T	0.000599238	0.0169097
CSTF2T	chr2_129057424_-	chr2	129057424	-	A:9,C:0,G:29,T:0,_A:12,C:0,G:32,T:0,	G	A	0.00724896	0.0535193
CSTF2T	chr2_177042779_-	chr2	177042779	-	A:1,C:10,G:0,T:0,_A:0,C:21,G:0,T:0,	C	T	0.000577206	0.0165842
CSTF2T	chr2_177053093_-	chr2	177053093	-	A:0,C:0,G:18,T:1,_A:0,C:0,G:31,T:0,	G	T	0.000130752	0.00745677
CSTF2T	chr2_178128693_-	chr2	178128693	-	A:40,C:16,G:0,T:0,_A:44,C:25,G:0,T:0,	A	C	0.0176787	0.0799809
CSTF2T	chr2_238506249_-	chr2	238506249	-	A:2,C:19,G:0,T:1,_A:0,C:27,G:0,T:0,	C	T	0.000172288	0.0085724
CSTF2T	chr2_238506628_-	chr2	238506628	-	A:0,C:20,G:0,T:1,_A:0,C:15,G:0,T:3,	C	T	0.00172321	0.0275239
CSTF2T	chr2_241902718_-	chr2	241902718	-	A:0,C:14,G:26,T:0,_A:0,C:8,G:30,T:0,	G	C	0.0143106	0.0721903
CSTF2T	chr2_241906534_-	chr2	241906534	-	A:0,C:48,G:0,T:13,_A:1,C:70,G:0,T:16,	C	T	0.00173125	0.0275803
CSTF2T	chr3_172119132_+	chr3	172119132	+	A:0,C:11,G:0,T:29,_A:0,C:12,G:0,T:30,	T	C	0.00991365	0.061268
CSTF2T	chr3_172119136_+	chr3	172119136	+	A:11,C:0,G:30,T:0,_A:11,C:1,G:29,T:0,	G	A	0.0128865	0.0687828
CSTF2T	chr3_65841295_-	chr3	65841295	-	A:156,C:1,G:0,T:0,_A:91,C:0,G:0,T:0,	A	G	7.74422e-06	0.00125141
CSTF2T	chr3_197244019_-	chr3	197244019	-	A:0,C:44,G:20,T:0,_A:1,C:65,G:26,T:0,	C	G	0.0109303	0.0639225
CSTF2T	chr4_1325565_+	chr4	1325565	+	A:1,C:0,G:9,T:0,_A:3,C:0,G:12,T:0,	G	A	0.0197502	0.0846155
CSTF2T	chr4_815107_-	chr4	815107	-	A:1,C:0,G:0,T:0,_A:26,C:0,G:0,T:5,	A	T	0.00712878	0.0531285
CSTF2T	chr4_1187981_-	chr4	1187981	-	A:0,C:16,G:0,T:6,_A:0,C:19,G:0,T:5,	C	T	0.0176783	0.07998
CSTF2T	chr4_1238859_-	chr4	1238859	-	A:34,C:0,G:70,T:0,_A:23,C:0,G:51,T:0,	G	A	0.00296986	0.0352992
CSTF2T	chr4_1721654_-	chr4	1721654	-	A:11,C:0,G:3,T:0,_A:23,C:0,G:6,T:0,	A	G	0.00571025	0.0481063
CSTF2T	chr5_1098050_-	chr5	1098050	-	A:0,C:0,G:31,T:0,_A:0,C:0,G:25,T:0,	G	A	6.32438e-05	0.00524872
CSTF2T	chr5_1098052_-	chr5	1098052	-	A:0,C:26,G:1,T:0,_A:1,C:22,G:0,T:0,	C	G	6.20485e-05	0.00519865
CSTF2T	chr5_180229950_-	chr5	180229950	-	A:0,C:7,G:1,T:0,_A:0,C:16,G:0,T:0,	C	G	0.00281103	0.0343935
CSTF2T	chr6_349016_+	chr6	349016	+	A:0,C:4,G:0,T:0,_A:0,C:17,G:0,T:0,	C	T	0.00246467	0.0323432
CSTF2T	chr6_36647463_+	chr6	36647463	+	A:0,C:0,G:22,T:8,_A:0,C:0,G:40,T:17,	G	T	0.0228296	0.0912684
CSTF2T	chr6_155055319_+	chr6	155055319	+	A:25,C:0,G:5,T:0,_A:14,C:0,G:8,T:0,	A	G	0.0148714	0.0735104
CSTF2T	chr6_155055323_+	chr6	155055323	+	A:0,C:21,G:0,T:5,_A:0,C:14,G:0,T:6,	C	T	0.0148786	0.0735274
CSTF2T	chr6_35461128_-	chr6	35461128	-	A:16,C:4,G:0,T:0,_A:13,C:1,G:0,T:0,	A	C	0.00533638	0.0466316
CSTF2T	chr6_167411706_-	chr6	167411706	-	A:17,C:0,G:0,T:0,_A:7,C:0,G:0,T:0,	A	C	0.00354071	0.0383899
CSTF2T	chr6_170192910_-	chr6	170192910	-	A:0,C:7,G:0,T:0,_A:0,C:15,G:2,T:0,	C	G	0.00528547	0.0464252
CSTF2T	chr7_101512945_+	chr7	101512945	+	A:0,C:0,G:17,T:10,_A:0,C:0,G:24,T:4,	G	T	0.013533	0.0703402
CSTF2T	chr7_79081703_-	chr7	79081703	-	A:0,C:0,G:17,T:0,_A:3,C:0,G:26,T:0,	G	A	0.000628929	0.0173348
CSTF2T	chr7_98029438_-	chr7	98029438	-	A:0,C:0,G:29,T:11,_A:0,C:0,G:26,T:13,	G	T	0.0241362	0.0940005
CSTF2T	chr7_157677109_-	chr7	157677109	-	A:1,C:0,G:2,T:0,_A:17,C:0,G:17,T:0,	G	A	0.0130143	0.0690921
CSTF2T	chr8_581272_-	chr8	581272	-	A:3,C:0,G:9,T:0,_A:7,C:0,G:33,T:0,	G	A	0.00415883	0.0414664
CSTF2T	chr8_616646_-	chr8	616646	-	A:0,C:6,G:0,T:0,_A:0,C:16,G:0,T:6,	C	T	0.0259714	0.0977406
CSTF2T	chr8_121670783_-	chr8	121670783	-	A:3,C:0,G:19,T:0,_A:1,C:0,G:6,T:0,	G	A	0.00736479	0.0538916
CSTF2T	chr9_35757450_+	chr9	35757450	+	A:0,C:15,G:1,T:3,_A:0,C:13,G:0,T:6,	C	T	0.0246974	0.0951565
CSTF2T	chr9_127052619_+	chr9	127052619	+	A:4,C:0,G:13,T:0,_A:1,C:0,G:8,T:0,	G	A	0.0215224	0.0884796
CSTF2T	chr9_130169301_+	chr9	130169301	+	A:6,C:0,G:25,T:0,_A:4,C:0,G:11,T:0,	G	A	0.00969065	0.0606693
CSTF2T	chr9_137307147_+	chr9	137307147	+	A:0,C:26,G:0,T:8,_A:0,C:32,G:0,T:9,	C	T	0.0114057	0.0651289
CSTF2T	chr9_136668155_-	chr9	136668155	-	A:24,C:0,G:6,T:0,_A:24,C:0,G:9,T:0,	A	G	0.00547553	0.0471889
CSTF2T	chr9_136856683_-	chr9	136856683	-	A:0,C:44,G:24,T:1,_A:0,C:39,G:22,T:0,	C	G	0.0151487	0.0741594
CSTF2T	chr9_138911484_-	chr9	138911484	-	A:6,C:0,G:18,T:0,_A:1,C:0,G:7,T:0,	G	A	0.021271	0.0879371
CSTF2T	chr9_138913789_-	chr9	138913789	-	A:0,C:19,G:0,T:6,_A:2,C:12,G:0,T:4,	C	T	0.020178	0.0855568
CSTF2T	chr9_138974510_-	chr9	138974510	-	A:0,C:1,G:0,T:17,_A:0,C:0,G:0,T:12,	T	C	0.000763771	0.0190934
CSTF2T	chr9_138974515_-	chr9	138974515	-	A:11,C:0,G:3,T:0,_A:9,C:0,G:0,T:0,	A	G	0.0154368	0.074831
CSTF2T	chr9_138985641_-	chr9	138985641	-	A:8,C:0,G:12,T:0,_A:6,C:0,G:8,T:0,	G	A	0.0041313	0.0413351
CSTF2T	chr10_131315856_+	chr10	131315856	+	A:0,C:13,G:0,T:0,_A:0,C:7,G:0,T:0,	C	T	0.00387606	0.0400927
CSTF2T	chr10_131359588_+	chr10	131359588	+	A:0,C:18,G:0,T:0,_A:0,C:9,G:0,T:0,	C	T	0.00104762	0.0221183
CSTF2T	chr10_43892947_-	chr10	43892947	-	A:0,C:0,G:10,T:0,_A:0,C:0,G:11,T:0,	G	C	0.0025594	0.0329144
CSTF2T	chr12_83603_+	chr12	83603	+	A:3,C:0,G:15,T:0,_A:4,C:1,G:9,T:0,	G	A	0.0260207	0.0978394
CSTF2T	chr12_132402020_+	chr12	132402020	+	A:1,C:12,G:0,T:44,_A:0,C:26,G:0,T:68,	T	C	0.00321592	0.0366621
CSTF2T	chr12_53440674_-	chr12	53440674	-	A:0,C:6,G:0,T:0,_A:0,C:14,G:0,T:1,	C	T	0.00545295	0.0470991
CSTF2T	chr12_53441607_-	chr12	53441607	-	A:0,C:13,G:0,T:0,_A:0,C:26,G:0,T:1,	C	T	0.000334164	0.0123019
CSTF2T	chr12_124845204_-	chr12	124845204	-	A:0,C:0,G:17,T:0,_A:0,C:0,G:13,T:0,	G	C	0.000712932	0.018461
CSTF2T	chr12_124845208_-	chr12	124845208	-	A:13,C:0,G:0,T:0,_A:11,C:0,G:0,T:0,	A	C	0.00141007	0.0252121
CSTF2T	chr14_35419678_-	chr14	35419678	-	A:11,C:26,G:0,T:0,_A:0,C:7,G:0,T:0,	C	A	0.0194696	0.0839952
CSTF2T	chr15_25201037_+	chr15	25201037	+	A:0,C:0,G:0,T:29,_A:0,C:0,G:0,T:36,	T	C	3.3678e-05	0.0036616
CSTF2T	chr16_1230887_+	chr16	1230887	+	A:0,C:5,G:0,T:0,_A:0,C:19,G:0,T:5,	C	T	0.0122844	0.0673135
CSTF2T	chr16_1362187_+	chr16	1362187	+	A:0,C:12,G:0,T:5,_A:0,C:13,G:0,T:2,	C	T	0.0206906	0.0866776
CSTF2T	chr16_81506098_+	chr16	81506098	+	A:0,C:32,G:17,T:0,_A:0,C:37,G:14,T:0,	C	G	0.020369	0.0859753
CSTF2T	chr16_81512636_+	chr16	81512636	+	A:0,C:0,G:8,T:20,_A:0,C:0,G:7,T:23,	T	G	0.0139382	0.0713073
CSTF2T	chr16_81517204_+	chr16	81517204	+	A:0,C:9,G:0,T:22,_A:0,C:2,G:0,T:20,	T	C	0.00757511	0.0545572
CSTF2T	chr16_81520932_+	chr16	81520932	+	A:27,C:0,G:7,T:0,_A:28,C:0,G:9,T:0,	A	G	0.00273756	0.0339673
CSTF2T	chr16_81531257_+	chr16	81531257	+	A:0,C:26,G:0,T:2,_A:0,C:25,G:0,T:9,	C	T	0.00208931	0.0299901
CSTF2T	chr16_81563331_+	chr16	81563331	+	A:26,C:11,G:0,T:0,_A:53,C:25,G:0,T:0,	A	C	0.0199392	0.085032
CSTF2T	chr16_81661177_+	chr16	81661177	+	A:0,C:49,G:0,T:14,_A:0,C:44,G:0,T:13,	C	T	0.00274557	0.0340139
CSTF2T	chr16_81661567_+	chr16	81661567	+	A:0,C:5,G:17,T:0,_A:0,C:5,G:23,T:0,	G	C	0.00542565	0.0469903
CSTF2T	chr16_81673539_+	chr16	81673539	+	A:0,C:0,G:7,T:2,_A:0,C:0,G:13,T:2,	G	T	0.0192585	0.0835267
CSTF2T	chr16_81738439_+	chr16	81738439	+	A:4,C:0,G:1,T:18,_A:0,C:0,G:0,T:3,	T	A	0.014997	0.0738047
CSTF2T	chr16_84002544_+	chr16	84002544	+	A:0,C:14,G:1,T:0,_A:0,C:5,G:1,T:0,	C	G	0.0145242	0.0726944
CSTF2T	chr16_88554243_+	chr16	88554243	+	A:0,C:10,G:0,T:25,_A:0,C:16,G:0,T:27,	T	C	0.0228254	0.0912594
CSTF2T	chr16_88568896_+	chr16	88568896	+	A:0,C:0,G:39,T:97,_A:1,C:0,G:36,T:78,	T	G	0.0106802	0.0632798
CSTF2T	chr16_88569463_+	chr16	88569463	+	A:0,C:73,G:0,T:19,_A:1,C:41,G:0,T:15,	C	T	0.00121498	0.0236219
CSTF2T	chr16_88571572_+	chr16	88571572	+	A:0,C:0,G:45,T:90,_A:0,C:0,G:24,T:65,	T	G	0.0128071	0.0685901
CSTF2T	chr16_88574309_+	chr16	88574309	+	A:0,C:76,G:34,T:0,_A:0,C:58,G:14,T:0,	C	G	0.0034103	0.0377056
CSTF2T	chr16_88575321_+	chr16	88575321	+	A:0,C:44,G:0,T:109,_A:0,C:46,G:0,T:80,	T	C	0.0118269	0.0661827
CSTF2T	chr16_88578088_+	chr16	88578088	+	A:100,C:0,G:52,T:0,_A:76,C:0,G:35,T:0,	A	G	0.00422923	0.0417999
CSTF2T	chr16_88579570_+	chr16	88579570	+	A:0,C:31,G:0,T:80,_A:0,C:29,G:0,T:51,	T	C	0.0156735	0.0753811
CSTF2T	chr16_88582628_+	chr16	88582628	+	A:21,C:64,G:0,T:0,_A:16,C:50,G:0,T:0,	C	A	0.00930328	0.0596126
CSTF2T	chr16_88583385_+	chr16	88583385	+	A:101,C:0,G:45,T:1,_A:94,C:0,G:35,T:0,	A	G	0.00827729	0.0566904
CSTF2T	chr16_88589143_+	chr16	88589143	+	A:130,C:1,G:60,T:1,_A:75,C:0,G:33,T:1,	A	G	0.00652536	0.0510911
CSTF2T	chr16_89991444_+	chr16	89991444	+	A:0,C:0,G:27,T:3,_A:0,C:0,G:25,T:9,	G	T	0.00916671	0.0592345
CSTF2T	chr16_90015765_+	chr16	90015765	+	A:0,C:39,G:0,T:12,_A:0,C:50,G:0,T:10,	C	T	0.00107056	0.022334
CSTF2T	chr16_90030355_+	chr16	90030355	+	A:0,C:10,G:0,T:2,_A:0,C:12,G:0,T:3,	C	T	0.0141152	0.0717276
CSTF2T	chr16_430970_-	chr16	430970	-	A:16,C:0,G:33,T:0,_A:17,C:0,G:42,T:0,	G	A	0.0173021	0.0791251
CSTF2T	chr16_1509365_-	chr16	1509365	-	A:13,C:0,G:3,T:0,_A:25,C:0,G:0,T:0,	A	G	0.000737006	0.0187648
CSTF2T	chr16_1510538_-	chr16	1510538	-	A:23,C:0,G:1,T:0,_A:33,C:0,G:5,T:0,	A	G	0.000326099	0.0121347
CSTF2T	chr16_1510567_-	chr16	1510567	-	A:0,C:0,G:4,T:25,_A:0,C:0,G:6,T:36,	T	G	0.000524088	0.0157617
CSTF2T	chr16_8958608_-	chr16	8958608	-	A:4,C:0,G:26,T:0,_A:6,C:0,G:22,T:0,	G	A	0.00218579	0.0306098
CSTF2T	chr16_8958811_-	chr16	8958811	-	A:29,C:0,G:8,T:0,_A:23,C:0,G:8,T:0,	A	G	0.00355696	0.0384743
CSTF2T	chr16_8960487_-	chr16	8960487	-	A:0,C:13,G:40,T:0,_A:0,C:13,G:51,T:0,	G	C	0.00211074	0.0301287
CSTF2T	chr16_87357614_-	chr16	87357614	-	A:0,C:23,G:0,T:4,_A:0,C:30,G:0,T:3,	C	T	0.000562917	0.0163684
CSTF2T	chr16_87524588_-	chr16	87524588	-	A:12,C:1,G:0,T:0,_A:14,C:4,G:0,T:0,	A	C	0.00892663	0.0585625
CSTF2T	chr16_87878783_-	chr16	87878783	-	A:0,C:75,G:20,T:0,_A:0,C:79,G:23,T:0,	C	G	0.00257914	0.0330325
CSTF2T	chr16_87879562_-	chr16	87879562	-	A:14,C:55,G:0,T:0,_A:25,C:71,G:0,T:0,	C	A	0.00236254	0.0317177
CSTF2T	chr16_87882209_-	chr16	87882209	-	A:24,C:0,G:67,T:0,_A:28,C:0,G:79,T:0,	G	A	0.00392033	0.0403114
CSTF2T	chr16_88718552_-	chr16	88718552	-	A:15,C:0,G:43,T:0,_A:5,C:0,G:32,T:0,	G	A	0.00182273	0.0282148
CSTF2T	chr16_88834788_-	chr16	88834788	-	A:14,C:0,G:34,T:0,_A:7,C:0,G:25,T:0,	G	A	0.00864893	0.0577721
CSTF2T	chr16_89364961_-	chr16	89364961	-	A:11,C:0,G:0,T:46,_A:20,C:0,G:0,T:41,	T	A	0.00309874	0.0360191
CSTF2T	chr16_89365082_-	chr16	89365082	-	A:0,C:26,G:58,T:0,_A:3,C:27,G:67,T:0,	G	C	0.0117783	0.0660618
CSTF2T	chr16_89365374_-	chr16	89365374	-	A:0,C:44,G:17,T:0,_A:0,C:61,G:15,T:0,	C	G	0.00205902	0.0297932
CSTF2T	chr16_89369295_-	chr16	89369295	-	A:44,C:0,G:27,T:1,_A:65,C:0,G:23,T:0,	A	G	0.014854	0.0734696
CSTF2T	chr16_89369797_-	chr16	89369797	-	A:18,C:0,G:64,T:0,_A:49,C:0,G:91,T:0,	G	A	0.011459	0.0652632
CSTF2T	chr16_89385954_-	chr16	89385954	-	A:9,C:18,G:0,T:0,_A:8,C:24,G:0,T:0,	C	A	0.0252233	0.0962299
CSTF2T	chr16_89462771_-	chr16	89462771	-	A:0,C:25,G:11,T:0,_A:0,C:28,G:4,T:0,	C	G	0.00421032	0.0417107
CSTF2T	chr17_7310473_+	chr17	7310473	+	A:16,C:35,G:0,T:0,_A:12,C:40,G:0,T:0,	C	A	0.0248943	0.0955596
CSTF2T	chr17_7310628_+	chr17	7310628	+	A:23,C:0,G:6,T:0,_A:37,C:0,G:18,T:0,	A	G	0.00764133	0.054764
CSTF2T	chr17_7476706_+	chr17	7476706	+	A:0,C:16,G:0,T:4,_A:0,C:34,G:0,T:13,	C	T	0.00022044	0.00977088
CSTF2T	chr17_20894748_+	chr17	20894748	+	A:0,C:9,G:0,T:2,_A:0,C:9,G:0,T:0,	C	T	0.0198394	0.0848122
CSTF2T	chr17_21196490_+	chr17	21196490	+	A:0,C:0,G:0,T:22,_A:0,C:0,G:0,T:27,	T	C	9.63275e-05	0.00643353
CSTF2T	chr17_21196608_+	chr17	21196608	+	A:0,C:0,G:11,T:0,_A:0,C:0,G:15,T:0,	G	A	0.00116734	0.0232093
CSTF2T	chr17_21196643_+	chr17	21196643	+	A:0,C:0,G:17,T:0,_A:0,C:0,G:13,T:0,	G	A	0.000683509	0.0180787
CSTF2T	chr17_21197104_+	chr17	21197104	+	A:0,C:0,G:0,T:14,_A:0,C:0,G:0,T:10,	T	C	0.00161057	0.0267191
CSTF2T	chr17_21197228_+	chr17	21197228	+	A:0,C:0,G:6,T:1,_A:0,C:0,G:16,T:0,	G	A	0.00211521	0.0301576
CSTF2T	chr17_21197239_+	chr17	21197239	+	A:0,C:0,G:0,T:8,_A:0,C:0,G:0,T:15,	T	C	0.00182104	0.0282031
CSTF2T	chr17_21198548_+	chr17	21198548	+	A:0,C:0,G:0,T:20,_A:0,C:0,G:1,T:29,	T	C	7.96479e-05	0.00587504
CSTF2T	chr17_21198693_+	chr17	21198693	+	A:0,C:0,G:8,T:1,_A:0,C:0,G:13,T:0,	G	A	0.0018583	0.0284576
CSTF2T	chr17_21199390_+	chr17	21199390	+	A:0,C:6,G:0,T:0,_A:0,C:14,G:0,T:0,	C	T	0.00342249	0.0377701
CSTF2T	chr17_21199403_+	chr17	21199403	+	A:0,C:6,G:0,T:0,_A:0,C:15,G:0,T:0,	C	T	0.00249583	0.032532
CSTF2T	chr17_21201160_+	chr17	21201160	+	A:0,C:0,G:11,T:0,_A:0,C:0,G:17,T:0,	G	A	0.000874118	0.020359
CSTF2T	chr17_21204796_+	chr17	21204796	+	A:0,C:0,G:18,T:0,_A:0,C:0,G:19,T:0,	G	A	0.000290162	0.0113675
CSTF2T	chr17_21204804_+	chr17	21204804	+	A:17,C:0,G:0,T:0,_A:16,C:0,G:0,T:0,	A	G	0.000462585	0.0147356
CSTF2T	chr17_21209093_+	chr17	21209093	+	A:0,C:0,G:9,T:0,_A:0,C:0,G:16,T:0,	G	A	0.00133158	0.0245896
CSTF2T	chr17_21209146_+	chr17	21209146	+	A:0,C:0,G:8,T:0,_A:0,C:0,G:18,T:0,	G	A	0.00114805	0.023039
CSTF2T	chr17_38504241_+	chr17	38504241	+	A:2,C:0,G:8,T:0,_A:2,C:0,G:14,T:0,	G	A	0.0119159	0.0664038
CSTF2T	chr17_48542572_+	chr17	48542572	+	A:0,C:14,G:3,T:0,_A:0,C:18,G:5,T:0,	C	G	0.00927601	0.0595373
CSTF2T	chr17_48546232_+	chr17	48546232	+	A:0,C:14,G:33,T:0,_A:0,C:25,G:61,T:0,	G	C	0.010586	0.063036
CSTF2T	chr17_48746135_+	chr17	48746135	+	A:0,C:9,G:0,T:1,_A:1,C:12,G:0,T:2,	C	T	0.00972641	0.0607657
CSTF2T	chr17_55612447_+	chr17	55612447	+	A:14,C:0,G:4,T:1,_A:11,C:0,G:4,T:0,	A	G	0.0190516	0.0830664
CSTF2T	chr17_75310742_+	chr17	75310742	+	A:0,C:30,G:0,T:4,_A:0,C:20,G:0,T:5,	C	T	0.00108783	0.0224942
CSTF2T	chr17_75322995_+	chr17	75322995	+	A:19,C:0,G:0,T:5,_A:14,C:0,G:0,T:3,	A	T	0.00229212	0.0312803
CSTF2T	chr17_75346325_+	chr17	75346325	+	A:11,C:37,G:0,T:0,_A:10,C:16,G:0,T:1,	C	A	0.0257919	0.0973799
CSTF2T	chr17_75476853_+	chr17	75476853	+	A:0,C:44,G:0,T:13,_A:0,C:50,G:0,T:10,	C	T	0.000782356	0.0193163
CSTF2T	chr17_78721364_+	chr17	78721364	+	A:2,C:0,G:14,T:0,_A:3,C:0,G:14,T:0,	G	A	0.00637299	0.050555
CSTF2T	chr17_79140368_+	chr17	79140368	+	A:0,C:0,G:0,T:26,_A:0,C:0,G:0,T:15,	T	G	0.000199368	0.00925703
CSTF2T	chr17_79140374_+	chr17	79140374	+	A:31,C:0,G:0,T:0,_A:21,C:0,G:0,T:0,	A	G	7.72129e-05	0.00578796
CSTF2T	chr17_79962774_+	chr17	79962774	+	A:0,C:250,G:0,T:84,_A:0,C:274,G:0,T:107,	C	T	0.00427139	0.041998
CSTF2T	chr17_80551343_+	chr17	80551343	+	A:0,C:0,G:24,T:5,_A:0,C:0,G:21,T:7,	G	T	0.00525663	0.0463076
CSTF2T	chr17_80551820_+	chr17	80551820	+	A:0,C:6,G:0,T:7,_A:0,C:25,G:0,T:4,	C	T	0.024792	0.0953502
CSTF2T	chr17_7013365_-	chr17	7013365	-	A:13,C:0,G:35,T:0,_A:12,C:1,G:36,T:0,	G	A	0.00428028	0.0420396
CSTF2T	chr17_36745243_-	chr17	36745243	-	A:5,C:0,G:7,T:0,_A:7,C:0,G:25,T:0,	G	A	0.0239528	0.0936205
CSTF2T	chr17_59473195_-	chr17	59473195	-	A:0,C:0,G:0,T:81,_A:0,C:0,G:0,T:28,	T	C	7.74422e-06	0.00125141
CSTF2T	chr17_62657883_-	chr17	62657883	-	A:0,C:13,G:3,T:0,_A:0,C:14,G:5,T:0,	C	G	0.0210117	0.0873757
CSTF2T	chr17_70557526_-	chr17	70557526	-	A:1,C:44,G:0,T:215,_A:0,C:33,G:0,T:148,	T	C	0.000189949	0.0090221
CSTF2T	chr17_70558668_-	chr17	70558668	-	A:0,C:15,G:0,T:43,_A:0,C:4,G:0,T:28,	T	C	0.00114484	0.0230104
CSTF2T	chr17_70569249_-	chr17	70569249	-	A:1,C:12,G:32,T:0,_A:0,C:16,G:41,T:0,	G	C	0.00818842	0.0564272
CSTF2T	chr17_70569397_-	chr17	70569397	-	A:17,C:0,G:51,T:0,_A:8,C:0,G:33,T:0,	G	A	0.00453335	0.0432026
CSTF2T	chr17_70570169_-	chr17	70570169	-	A:0,C:19,G:54,T:0,_A:0,C:13,G:43,T:0,	G	C	0.00331866	0.0372172
CSTF2T	chr17_79138437_-	chr17	79138437	-	A:0,C:9,G:0,T:30,_A:0,C:6,G:0,T:18,	T	C	0.00778918	0.0552213
CSTF2T	chr17_79139164_-	chr17	79139164	-	A:1,C:37,G:0,T:14,_A:0,C:12,G:0,T:6,	C	T	0.0215824	0.0886089
CSTF2T	chr17_80230633_-	chr17	80230633	-	A:1,C:12,G:35,T:0,_A:0,C:15,G:57,T:0,	G	C	0.00384025	0.0399147
CSTF2T	chr17_80588162_-	chr17	80588162	-	A:0,C:0,G:0,T:15,_A:0,C:1,G:0,T:15,	T	C	0.00102549	0.0219069
CSTF2T	chr19_738113_+	chr19	738113	+	A:13,C:0,G:1,T:0,_A:9,C:0,G:2,T:0,	A	G	0.0083109	0.0567894
CSTF2T	chr19_1944539_+	chr19	1944539	+	A:0,C:19,G:0,T:5,_A:0,C:16,G:0,T:2,	C	T	0.00430301	0.0421458
CSTF2T	chr19_1954777_+	chr19	1954777	+	A:0,C:6,G:0,T:12,_A:0,C:6,G:1,T:23,	T	C	0.0185729	0.0819968
CSTF2T	chr19_1955525_+	chr19	1955525	+	A:0,C:0,G:20,T:0,_A:0,C:1,G:19,T:0,	G	C	0.000273601	0.0110016
CSTF2T	chr19_1955547_+	chr19	1955547	+	A:0,C:34,G:0,T:8,_A:0,C:27,G:0,T:4,	C	T	0.000764314	0.0191
CSTF2T	chr19_2270370_+	chr19	2270370	+	A:1,C:0,G:83,T:36,_A:0,C:0,G:67,T:64,	G	T	0.00029364	0.0114434
CSTF2T	chr19_45324516_+	chr19	45324516	+	A:0,C:193,G:1,T:104,_A:0,C:73,G:0,T:37,	C	T	0.000412835	0.0138419
CSTF2T	chr19_49964977_+	chr19	49964977	+	A:0,C:4,G:33,T:0,_A:0,C:2,G:14,T:0,	G	C	0.000468213	0.014833
CSTF2T	chr19_56148639_+	chr19	56148639	+	A:0,C:25,G:0,T:2,_A:0,C:29,G:0,T:8,	C	T	0.00108257	0.0224456
CSTF2T	chr19_871457_-	chr19	871457	-	A:0,C:18,G:0,T:1,_A:0,C:8,G:0,T:3,	C	T	0.00634628	0.05046
CSTF2T	chr19_913048_-	chr19	913048	-	A:0,C:3,G:10,T:0,_A:0,C:2,G:12,T:0,	G	C	0.0186605	0.082193
CSTF2T	chr19_1472588_-	chr19	1472588	-	A:0,C:1,G:35,T:0,_A:0,C:0,G:47,T:0,	G	C	2.59683e-05	0.00304981
CSTF2T	chr19_1472601_-	chr19	1472601	-	A:17,C:0,G:0,T:0,_A:27,C:0,G:0,T:0,	A	C	0.000232459	0.0100571
CSTF2T	chr19_50426833_-	chr19	50426833	-	A:0,C:0,G:10,T:1,_A:0,C:0,G:16,T:5,	G	T	0.0126853	0.0682938
CSTF2T	chr19_56631356_-	chr19	56631356	-	A:35,C:0,G:7,T:0,_A:37,C:0,G:5,T:0,	A	G	0.000536625	0.0159609
CSTF2T	chr19_57349494_-	chr19	57349494	-	A:0,C:0,G:0,T:50,_A:0,C:0,G:0,T:72,	T	G	7.74422e-06	0.00125141
CSTF2T	chr20_362281_+	chr20	362281	+	A:129,C:0,G:61,T:2,_A:206,C:0,G:100,T:0,	A	G	0.00384442	0.0399355
CSTF2T	chr20_55953553_+	chr20	55953553	+	A:0,C:25,G:0,T:7,_A:0,C:10,G:0,T:4,	C	T	0.0145927	0.0728558
CSTF2T	chr20_61452047_+	chr20	61452047	+	A:0,C:2,G:32,T:1,_A:0,C:1,G:25,T:0,	G	C	8.9155e-05	0.00620052
CSTF2T	chr20_61452209_+	chr20	61452209	+	A:3,C:0,G:27,T:0,_A:0,C:0,G:20,T:0,	G	A	0.000420345	0.0139806
CSTF2T	chr20_61456683_+	chr20	61456683	+	A:0,C:0,G:0,T:51,_A:0,C:0,G:4,T:54,	T	G	2.12798e-05	0.0026195
CSTF2T	chr20_61587367_+	chr20	61587367	+	A:0,C:28,G:0,T:11,_A:0,C:32,G:0,T:26,	C	T	0.00782026	0.0553166
CSTF2T	chr20_62259304_+	chr20	62259304	+	A:0,C:0,G:0,T:21,_A:0,C:1,G:0,T:9,	T	C	0.00105873	0.0222232
CSTF2T	chr20_31153116_-	chr20	31153116	-	A:2,C:0,G:17,T:0,_A:2,C:0,G:12,T:0,	G	A	0.00380904	0.0397588
CSTF2T	chr20_60634102_-	chr20	60634102	-	A:0,C:0,G:0,T:16,_A:0,C:0,G:0,T:19,	T	C	0.000361882	0.0128629
CSTF2T	chr20_60934947_-	chr20	60934947	-	A:0,C:48,G:0,T:13,_A:0,C:21,G:0,T:7,	C	T	0.00502833	0.0453607
CSTF2T	chr21_38445968_+	chr21	38445968	+	A:0,C:26,G:0,T:8,_A:0,C:25,G:0,T:5,	C	T	0.000386941	0.0133527
CSTF2T	chr21_27541944_-	chr21	27541944	-	A:14,C:0,G:0,T:0,_A:9,C:0,G:0,T:0,	A	G	0.00188812	0.0286597
CSTF2T	chr21_46930796_-	chr21	46930796	-	A:10,C:0,G:5,T:0,_A:21,C:0,G:7,T:0,	A	G	0.0247422	0.0952484
CSTF2T	chr21_46952926_-	chr21	46952926	-	A:0,C:3,G:0,T:14,_A:0,C:1,G:0,T:7,	T	C	0.0147953	0.0733319
CSTF2T	chr21_46952927_-	chr21	46952927	-	A:3,C:0,G:16,T:0,_A:1,C:0,G:6,T:0,	G	A	0.0124153	0.0676347
DDX3X	chr2_216300482_-	chr2	216300482	-	A:1295,C:0,G:0,T:468,_A:720,C:0,G:0,T:298,	T	A	0.00282544	0.0344765
DDX3X	chr3_186330969_+	chr3	186330969	+	A:0,C:650,G:354,T:0,_A:0,C:511,G:209,T:1,	C	G	0.0081687	0.0563686
DDX3X	chr3_33138549_-	chr3	33138549	-	A:9,C:0,G:27,T:0,_A:1,C:0,G:17,T:0,	G	A	0.0162303	0.076669
DDX3X	chr4_78979141_+	chr4	78979141	+	A:0,C:30,G:0,T:12,_A:0,C:18,G:0,T:2,	C	T	0.0261464	0.0980911
DDX3X	chr6_160769423_+	chr6	160769423	+	A:14,C:0,G:0,T:0,_A:7,C:0,G:0,T:0,	A	G	0.0127515	0.068455
DDX3X	chr6_26027433_-	chr6	26027433	-	A:19,C:0,G:65,T:0,_A:1,C:0,G:6,T:0,	G	A	0.022335	0.0902196
DDX3X	chr6_27775674_-	chr6	27775674	-	A:28,C:0,G:4,T:0,_A:2,C:0,G:0,T:0,	A	G	0.0239441	0.0936024
DDX3X	chr6_27835272_-	chr6	27835272	-	A:0,C:24,G:0,T:1,_A:0,C:6,G:0,T:0,	C	T	0.011171	0.0645359
DDX3X	chr10_76970613_+	chr10	76970613	+	A:0,C:1,G:56,T:0,_A:0,C:0,G:13,T:0,	G	C	0.00272916	0.0339183
DDX3X	chr11_2152005_-	chr11	2152005	-	A:10,C:0,G:0,T:0,_A:74,C:0,G:0,T:0,	A	C	0.00331078	0.0371749
DDX3X	chr12_120933977_+	chr12	120933977	+	A:0,C:15,G:0,T:53,_A:0,C:3,G:0,T:13,	T	C	0.0254698	0.0967298
DDX3X	chr12_124069214_+	chr12	124069214	+	A:0,C:49,G:0,T:23,_A:0,C:26,G:0,T:11,	C	T	0.00375773	0.0395011
DDX3X	chr12_9268473_-	chr12	9268473	-	A:154,C:243,G:0,T:0,_A:54,C:92,G:0,T:0,	C	A	0.0185849	0.0820238
DDX3X	chr17_1648294_+	chr17	1648294	+	A:0,C:113,G:1,T:90,_A:1,C:51,G:1,T:40,	C	T	0.020605	0.086491
DDX3X	chr17_74381567_+	chr17	74381567	+	A:4,C:0,G:23,T:0,_A:1,C:0,G:8,T:0,	G	A	0.0227883	0.0911812
DDX3X	chr18_3262193_+	chr18	3262193	+	A:0,C:8,G:0,T:30,_A:0,C:0,G:0,T:8,	T	C	0.0173372	0.0792051
DDX3X	chr19_17666636_+	chr19	17666636	+	A:0,C:23,G:0,T:8,_A:0,C:30,G:0,T:5,	C	T	0.00416517	0.0414966
DDX3X	chr19_45312432_+	chr19	45312432	+	A:9,C:0,G:26,T:0,_A:2,C:0,G:17,T:0,	G	A	0.0202678	0.0857539
DDX52	chr2_241902271_-	chr2	241902271	-	A:0,C:5,G:2,T:0,_A:0,C:14,G:1,T:0,	C	G	0.00847022	0.0572556
DDX52	chr3_197244019_-	chr3	197244019	-	A:0,C:9,G:3,T:0,_A:0,C:10,G:2,T:0,	C	G	0.0197666	0.0846517
DDX52	chr7_2674040_+	chr7	2674040	+	A:0,C:8,G:0,T:4,_A:0,C:10,G:0,T:0,	C	T	0.0173698	0.0792795
DDX55	chr1_150937927_-	chr1	150937927	-	A:20,C:0,G:6,T:0,_A:5,C:0,G:0,T:0,	A	G	0.0246788	0.0951183
DDX55	chr3_13358204_-	chr3	13358204	-	A:11,C:0,G:18,T:0,_A:0,C:0,G:6,T:0,	G	A	0.0131443	0.0694061
DDX55	chr5_149826526_-	chr5	149826526	-	A:0,C:12,G:0,T:1,_A:0,C:9,G:0,T:0,	C	T	0.00665153	0.0515281
DDX55	chr16_88718552_-	chr16	88718552	-	A:6,C:0,G:43,T:0,_A:4,C:0,G:23,T:0,	G	A	0.000517328	0.015653
DDX55	chr16_88724347_-	chr16	88724347	-	A:0,C:0,G:21,T:5,_A:0,C:0,G:12,T:4,	G	T	0.0214515	0.0883268
DDX55	chr20_61472120_+	chr20	61472120	+	A:0,C:0,G:22,T:0,_A:0,C:0,G:3,T:0,	G	A	0.00617349	0.0498386
DDX55	chr20_61472386_+	chr20	61472386	+	A:11,C:0,G:0,T:0,_A:11,C:0,G:0,T:0,	A	G	0.00374115	0.0394174
DDX59	chr2_128178191_+	chr2	128178191	+	A:0,C:1,G:0,T:8,_A:0,C:2,G:0,T:11,	T	C	0.0160116	0.0761641
DDX59	chr2_241899236_-	chr2	241899236	-	A:0,C:9,G:26,T:0,_A:0,C:5,G:14,T:0,	G	C	0.0236671	0.0930262
DDX59	chr2_241899747_-	chr2	241899747	-	A:1,C:0,G:5,T:24,_A:0,C:0,G:4,T:19,	T	G	0.00449872	0.0430459
DDX59	chr3_65841295_-	chr3	65841295	-	A:42,C:0,G:0,T:0,_A:35,C:0,G:0,T:0,	A	G	7.58212e-05	0.00573741
DDX59	chr7_4829628_+	chr7	4829628	+	A:0,C:0,G:0,T:7,_A:0,C:0,G:0,T:14,	T	C	0.0027492	0.0340351
DDX59	chr7_94287779_+	chr7	94287779	+	A:0,C:0,G:0,T:12,_A:0,C:0,G:0,T:14,	T	C	0.00168472	0.0272517
DDX59	chr9_140158014_+	chr9	140158014	+	A:0,C:15,G:4,T:0,_A:0,C:22,G:8,T:0,	C	G	0.0192653	0.0835419
DDX59	chr10_135216975_+	chr10	135216975	+	A:4,C:0,G:19,T:0,_A:1,C:0,G:12,T:0,	G	A	0.00556294	0.0475338
DDX59	chr16_1509365_-	chr16	1509365	-	A:12,C:0,G:0,T:0,_A:14,C:0,G:0,T:0,	A	G	0.00168472	0.0272517
DDX59	chr16_1510284_-	chr16	1510284	-	A:11,C:0,G:0,T:1,_A:12,C:0,G:3,T:0,	A	G	0.010892	0.0638246
DDX59	chr16_1510538_-	chr16	1510538	-	A:10,C:0,G:1,T:0,_A:10,C:0,G:2,T:0,	A	G	0.0150714	0.0739788
DDX59	chr17_76111560_-	chr17	76111560	-	A:21,C:0,G:2,T:0,_A:21,C:0,G:5,T:0,	A	G	0.00326876	0.0369486
DDX59	chr19_39444417_-	chr19	39444417	-	A:3,C:0,G:18,T:0,_A:5,C:0,G:12,T:0,	G	A	0.0190581	0.0830811
DDX59	chr19_42753539_-	chr19	42753539	-	A:0,C:0,G:8,T:0,_A:0,C:0,G:13,T:0,	G	A	0.00289345	0.0348661
DDX59	chr20_60727032_+	chr20	60727032	+	A:0,C:0,G:0,T:20,_A:0,C:0,G:0,T:37,	T	C	0.000118043	0.0070932
DDX59	chr20_62259304_+	chr20	62259304	+	A:0,C:0,G:0,T:33,_A:0,C:0,G:0,T:31,	T	C	0.000135547	0.00759074
DDX59	chr20_60898360_-	chr20	60898360	-	A:3,C:0,G:11,T:0,_A:5,C:0,G:19,T:0,	G	A	0.0146191	0.0729177
DDX6	chr4_1290282_+	chr4	1290282	+	A:1,C:0,G:7,T:0,_A:0,C:0,G:12,T:0,	G	A	0.0163908	0.0770386
DDX6	chr13_111314682_-	chr13	111314682	-	A:0,C:0,G:9,T:0,_A:0,C:0,G:16,T:0,	G	A	0.0039077	0.0402491
DDX6	chr13_111314696_-	chr13	111314696	-	A:0,C:2,G:0,T:12,_A:0,C:3,G:0,T:18,	T	C	0.0082282	0.0565452
DDX6	chr17_66527802_+	chr17	66527802	+	A:0,C:0,G:9,T:4,_A:0,C:0,G:16,T:0,	G	T	0.00901934	0.0588232
DDX6	chr21_46281998_-	chr21	46281998	-	A:27,C:0,G:0,T:0,_A:1,C:0,G:0,T:0,	A	T	0.0150679	0.0739706
DGCR8	chr4_67142620_+	chr4	67142620	+	A:57,C:0,G:3,T:0,_A:34,C:0,G:4,T:0,	A	G	0.0060942	0.0495491
DGCR8	chr5_175055271_+	chr5	175055271	+	A:0,C:0,G:94,T:0,_A:0,C:0,G:132,T:0,	G	A	0.00189218	0.028687
DGCR8	chr11_57408618_+	chr11	57408618	+	A:0,C:0,G:1,T:129,_A:0,C:0,G:0,T:77,	T	G	0.0037679	0.0395523
DKC1	chr1_11968313_+	chr1	11968313	+	A:276,C:1,G:1541,T:0,_A:399,C:0,G:2100,T:0,	G	A	0.00186334	0.0284919
DKC1	chr8_124446796_+	chr8	124446796	+	A:0,C:1,G:0,T:95,_A:0,C:2,G:0,T:77,	T	C	0.0194799	0.0840178
DKC1	chr17_21200797_+	chr17	21200797	+	A:70,C:0,G:0,T:0,_A:41,C:0,G:0,T:0,	A	G	0.0253819	0.0965518
EFTUD2	chr1_11969917_-	chr1	11969917	-	A:22,C:0,G:215,T:0,_A:40,C:0,G:93,T:1,	G	A	0.001604	0.0266713
EFTUD2	chr1_11969927_-	chr1	11969927	-	A:189,C:20,G:0,T:0,_A:86,C:36,G:0,T:0,	A	C	0.00251085	0.0326227
EFTUD2	chr1_45196770_-	chr1	45196770	-	A:4123,C:1,G:2,T:5,_A:1339,C:0,G:0,T:1,	A	G	0.00937772	0.0598173
EFTUD2	chr1_45285664_-	chr1	45285664	-	A:10,C:0,G:53,T:0,_A:9,C:0,G:37,T:0,	G	A	0.00474811	0.0441573
EFTUD2	chr2_74425932_+	chr2	74425932	+	A:0,C:0,G:13,T:0,_A:0,C:0,G:7,T:0,	G	A	0.0149716	0.0737452
EFTUD2	chr3_196511870_-	chr3	196511870	-	A:0,C:42,G:0,T:0,_A:0,C:19,G:0,T:0,	C	T	0.000946846	0.0211264
EFTUD2	chr5_175956177_-	chr5	175956177	-	A:8,C:0,G:21,T:0,_A:0,C:0,G:12,T:0,	G	A	0.0154571	0.0748784
EFTUD2	chr5_179045142_-	chr5	179045142	-	A:5,C:0,G:11,T:0,_A:0,C:0,G:23,T:1,	G	A	0.00329568	0.0370937
EFTUD2	chr5_179049672_-	chr5	179049672	-	A:323,C:125,G:0,T:0,_A:101,C:29,G:0,T:0,	A	C	0.00708729	0.0529925
EFTUD2	chr8_144679299_-	chr8	144679299	-	A:4,C:0,G:10,T:0,_A:2,C:0,G:15,T:0,	G	A	0.0225003	0.090571
EFTUD2	chr11_88345985_-	chr11	88345985	-	A:0,C:9,G:0,T:0,_A:0,C:19,G:0,T:0,	C	T	0.00319925	0.0365713
EFTUD2	chr14_38064009_-	chr14	38064009	-	A:0,C:5,G:11,T:0,_A:0,C:0,G:12,T:0,	G	C	0.0177674	0.080182
EFTUD2	chr16_456483_+	chr16	456483	+	A:0,C:12,G:0,T:2,_A:0,C:7,G:0,T:0,	C	T	0.0237964	0.0932954
EFTUD2	chr16_81734522_+	chr16	81734522	+	A:0,C:28,G:0,T:1,_A:0,C:10,G:0,T:0,	C	T	0.00490397	0.0448324
EFTUD2	chr16_87874182_-	chr16	87874182	-	A:0,C:28,G:0,T:2,_A:0,C:20,G:0,T:0,	C	T	0.00168074	0.0272235
EFTUD2	chr17_7476569_+	chr17	7476569	+	A:0,C:16,G:0,T:7,_A:0,C:13,G:0,T:0,	C	T	0.0120038	0.0666216
EFTUD2	chr17_21202272_+	chr17	21202272	+	A:0,C:13,G:0,T:0,_A:0,C:7,G:0,T:0,	C	G	0.0161203	0.0764153
EFTUD2	chr17_21202400_+	chr17	21202400	+	A:0,C:14,G:0,T:0,_A:0,C:12,G:0,T:0,	C	T	0.00626824	0.0501809
EFTUD2	chr17_21206616_+	chr17	21206616	+	A:0,C:0,G:14,T:0,_A:0,C:0,G:6,T:0,	G	A	0.0165115	0.0773163
EFTUD2	chr17_21208331_+	chr17	21208331	+	A:0,C:0,G:19,T:0,_A:0,C:0,G:5,T:0,	G	A	0.0143763	0.0723454
EFTUD2	chr17_79657673_+	chr17	79657673	+	A:29,C:0,G:4,T:0,_A:7,C:0,G:1,T:0,	A	G	0.0173308	0.0791906
EFTUD2	chr17_7011349_-	chr17	7011349	-	A:20,C:5,G:0,T:0,_A:7,C:0,G:0,T:0,	A	C	0.0261707	0.0981397
EFTUD2	chr17_76120533_-	chr17	76120533	-	A:0,C:29,G:0,T:6,_A:0,C:4,G:0,T:0,	C	T	0.0268233	0.099437
EFTUD2	chr20_31600217_+	chr20	31600217	+	A:0,C:94,G:0,T:59,_A:0,C:22,G:0,T:11,	C	T	0.00605933	0.0494209
EFTUD2	chr20_61452047_+	chr20	61452047	+	A:0,C:0,G:37,T:0,_A:0,C:1,G:16,T:0,	G	C	0.00156291	0.0263703
EFTUD2	chr20_62152403_+	chr20	62152403	+	A:0,C:14,G:0,T:0,_A:0,C:6,G:0,T:0,	C	T	0.0165115	0.0773163
EFTUD2	chr21_44527361_-	chr21	44527361	-	A:0,C:0,G:45,T:13,_A:0,C:0,G:16,T:4,	G	T	0.0165211	0.0773383
EFTUD2	chr21_46293271_-	chr21	46293271	-	A:291,C:122,G:0,T:0,_A:52,C:20,G:0,T:0,	A	C	0.00760518	0.0546512
EIF3D	chr1_44059242_+	chr1	44059242	+	A:3,C:0,G:10,T:0,_A:4,C:0,G:19,T:0,	G	A	0.0222999	0.0901448
EIF3D	chr1_174969271_+	chr1	174969271	+	A:0,C:2,G:0,T:2,_A:0,C:15,G:0,T:11,	C	T	0.015828	0.0757393
EIF3D	chr2_10314039_+	chr2	10314039	+	A:3,C:0,G:12,T:0,_A:4,C:0,G:20,T:0,	G	A	0.0182184	0.0812004
EIF3D	chr2_178129184_-	chr2	178129184	-	A:0,C:22,G:0,T:7,_A:0,C:33,G:0,T:8,	C	T	0.0239744	0.0936653
EIF3D	chr6_64260279_+	chr6	64260279	+	A:1,C:6,G:0,T:0,_A:2,C:15,G:0,T:0,	C	A	0.0185094	0.0818544
EIF3D	chr6_27835272_-	chr6	27835272	-	A:0,C:30,G:0,T:2,_A:0,C:57,G:0,T:3,	C	T	0.00323101	0.0367441
EIF3D	chr7_157690990_-	chr7	157690990	-	A:4,C:0,G:19,T:0,_A:1,C:0,G:5,T:0,	G	A	0.0267059	0.0992047
EIF3D	chr9_137232358_+	chr9	137232358	+	A:3,C:0,G:10,T:0,_A:2,C:0,G:16,T:0,	G	A	0.0169576	0.0783391
EIF3D	chr10_21823243_+	chr10	21823243	+	A:0,C:0,G:0,T:12,_A:0,C:1,G:0,T:19,	T	C	0.00353476	0.0383589
EIF3D	chr15_25362564_+	chr15	25362564	+	A:0,C:0,G:55,T:0,_A:1,C:0,G:81,T:0,	G	A	0.00229001	0.0312671
EIF3D	chr16_88783100_-	chr16	88783100	-	A:0,C:11,G:0,T:2,_A:0,C:14,G:0,T:3,	C	T	0.0208684	0.0870645
EIF3D	chr17_76191601_+	chr17	76191601	+	A:0,C:0,G:18,T:0,_A:0,C:0,G:10,T:0,	G	T	0.00349517	0.0381523
EIF3D	chr17_74377307_-	chr17	74377307	-	A:0,C:15,G:0,T:4,_A:0,C:19,G:0,T:5,	C	T	0.0253168	0.0964199
EIF3D	chr19_15784377_+	chr19	15784377	+	A:0,C:4,G:0,T:2,_A:0,C:16,G:0,T:1,	C	T	0.0203354	0.085902
EXOSC5	chr1_43408966_-	chr1	43408966	-	A:4,C:0,G:14,T:0,_A:3,C:0,G:6,T:0,	G	A	0.024308	0.0943555
EXOSC5	chr2_118846457_+	chr2	118846457	+	A:0,C:36,G:14,T:1,_A:0,C:20,G:11,T:0,	C	G	0.0134594	0.0701639
EXOSC5	chr2_188383006_+	chr2	188383006	+	A:24,C:4,G:0,T:0,_A:26,C:10,G:0,T:0,	A	C	0.000977031	0.0214316
EXOSC5	chr2_216300482_-	chr2	216300482	-	A:211,C:0,G:0,T:103,_A:84,C:0,G:0,T:32,	A	T	0.00805827	0.0560385
EXOSC5	chr6_45274021_-	chr6	45274021	-	A:3,C:6,G:0,T:0,_A:2,C:14,G:0,T:0,	C	A	0.00875046	0.0580628
EXOSC5	chr11_89989487_+	chr11	89989487	+	A:0,C:1,G:0,T:8,_A:0,C:1,G:0,T:11,	T	C	0.00229889	0.0313226
EXOSC5	chr15_25231616_+	chr15	25231616	+	A:0,C:13,G:0,T:0,_A:0,C:22,G:0,T:0,	C	T	7.74422e-06	0.00125141
EXOSC5	chr19_57350608_-	chr19	57350608	-	A:28,C:0,G:0,T:0,_A:23,C:0,G:0,T:0,	A	G	7.74422e-06	0.00125141
FAM120A	chr1_2200404_+	chr1	2200404	+	A:0,C:13,G:0,T:1,_A:0,C:15,G:0,T:1,	C	T	0.0180971	0.0809269
FAM120A	chr1_3453046_-	chr1	3453046	-	A:0,C:0,G:8,T:0,_A:0,C:0,G:30,T:0,	G	C	0.0126659	0.0682468
FAM120A	chr2_134878885_+	chr2	134878885	+	A:0,C:0,G:0,T:13,_A:0,C:4,G:0,T:25,	T	C	0.0245247	0.0948019
FAM120A	chr5_1098050_-	chr5	1098050	-	A:0,C:0,G:22,T:0,_A:0,C:0,G:4,T:0,	G	A	0.0171252	0.078722
FAM120A	chr5_1098052_-	chr5	1098052	-	A:0,C:19,G:0,T:0,_A:0,C:2,G:0,T:0,	C	G	0.0211534	0.0876829
FAM120A	chr5_78074751_-	chr5	78074751	-	A:6,C:0,G:25,T:0,_A:1,C:0,G:10,T:0,	G	A	0.0180842	0.0808979
FAM120A	chr6_167411706_-	chr6	167411706	-	A:5,C:0,G:0,T:0,_A:18,C:0,G:0,T:0,	A	C	0.0240176	0.0937549
FAM120A	chr7_2091329_-	chr7	2091329	-	A:0,C:0,G:0,T:10,_A:0,C:0,G:0,T:21,	T	C	0.0152996	0.0745114
FAM120A	chr9_17294929_+	chr9	17294929	+	A:0,C:6,G:0,T:0,_A:0,C:16,G:0,T:0,	C	G	0.0228724	0.0913588
FAM120A	chr10_20161663_+	chr10	20161663	+	A:0,C:0,G:14,T:0,_A:0,C:0,G:12,T:0,	G	A	0.0178942	0.0804688
FAM120A	chr11_14521128_-	chr11	14521128	-	A:0,C:13,G:1,T:0,_A:0,C:12,G:0,T:0,	C	G	0.0231216	0.0918838
FAM120A	chr11_118769009_-	chr11	118769009	-	A:0,C:0,G:0,T:15,_A:0,C:0,G:0,T:7,	T	C	0.020788	0.0868898
FAM120A	chr15_25201037_+	chr15	25201037	+	A:0,C:0,G:0,T:18,_A:0,C:0,G:0,T:22,	T	C	0.0116976	0.0658606
FAM120A	chr16_88718552_-	chr16	88718552	-	A:6,C:0,G:36,T:0,_A:0,C:0,G:22,T:0,	G	A	0.0213882	0.0881902
FAM120A	chr17_21196769_+	chr17	21196769	+	A:4,C:0,G:0,T:0,_A:21,C:0,G:0,T:0,	A	G	0.0196751	0.0844497
FAM120A	chr17_21198010_+	chr17	21198010	+	A:0,C:0,G:5,T:0,_A:0,C:0,G:15,T:0,	G	C	0.0246797	0.0951202
FAM120A	chr17_21198548_+	chr17	21198548	+	A:0,C:0,G:0,T:15,_A:0,C:0,G:0,T:34,	T	C	0.00995918	0.0613894
FAM120A	chr17_21199822_+	chr17	21199822	+	A:0,C:9,G:0,T:0,_A:0,C:12,G:0,T:0,	C	T	0.0226348	0.0908562
FAM120A	chr17_21199832_+	chr17	21199832	+	A:0,C:0,G:13,T:0,_A:0,C:0,G:11,T:0,	G	T	0.0194416	0.0839331
FAM120A	chr17_21200682_+	chr17	21200682	+	A:0,C:0,G:7,T:0,_A:0,C:0,G:21,T:0,	G	A	0.017244	0.0789929
FAM120A	chr17_21200690_+	chr17	21200690	+	A:7,C:0,G:0,T:0,_A:21,C:0,G:0,T:0,	A	G	0.017244	0.0789929
FAM120A	chr17_21201160_+	chr17	21201160	+	A:0,C:0,G:4,T:0,_A:0,C:0,G:26,T:0,	G	A	0.0162967	0.0768219
FAM120A	chr17_21204796_+	chr17	21204796	+	A:0,C:0,G:10,T:0,_A:0,C:0,G:13,T:0,	G	A	0.0205602	0.0863933
FAM120A	chr17_21204804_+	chr17	21204804	+	A:10,C:0,G:0,T:0,_A:11,C:0,G:0,T:0,	A	G	0.0224686	0.0905036
FAM120A	chr17_21209093_+	chr17	21209093	+	A:0,C:0,G:5,T:0,_A:0,C:0,G:25,T:0,	G	A	0.0171207	0.0787117
FAM120A	chr17_21209728_+	chr17	21209728	+	A:0,C:0,G:8,T:0,_A:0,C:0,G:12,T:0,	G	A	0.0240785	0.0938812
FAM120A	chr17_79140368_+	chr17	79140368	+	A:0,C:0,G:0,T:23,_A:0,C:0,G:0,T:31,	T	G	0.0100467	0.0616221
FAM120A	chr17_79140374_+	chr17	79140374	+	A:25,C:0,G:0,T:0,_A:46,C:0,G:0,T:0,	A	G	0.0103273	0.0623618
FAM120A	chr17_80588162_-	chr17	80588162	-	A:0,C:0,G:0,T:38,_A:0,C:0,G:0,T:71,	T	C	0.0128834	0.0687753
FAM120A	chr19_1955547_+	chr19	1955547	+	A:0,C:11,G:0,T:1,_A:0,C:35,G:0,T:5,	C	T	0.0263235	0.0984447
FAM120A	chr19_53598265_-	chr19	53598265	-	A:0,C:13,G:0,T:0,_A:0,C:17,G:0,T:0,	C	G	0.0155834	0.0751721
FAM120A	chr19_57349494_-	chr19	57349494	-	A:0,C:0,G:0,T:24,_A:0,C:0,G:0,T:11,	T	G	0.0128829	0.068774
FAM120A	chr20_17971067_+	chr20	17971067	+	A:0,C:85,G:0,T:1,_A:0,C:45,G:0,T:0,	C	G	0.0142334	0.0720075
FAM120A	chr20_17971069_+	chr20	17971069	+	A:0,C:0,G:0,T:90,_A:0,C:0,G:0,T:49,	T	G	0.0140274	0.0715191
FAM120A	chr20_61452047_+	chr20	61452047	+	A:0,C:1,G:17,T:0,_A:0,C:2,G:29,T:0,	G	C	0.0169042	0.0782169
FAM120A	chr20_61452209_+	chr20	61452209	+	A:0,C:0,G:9,T:0,_A:1,C:0,G:23,T:0,	G	A	0.0181827	0.0811201
FAM120A	chr20_61456683_+	chr20	61456683	+	A:0,C:0,G:0,T:36,_A:0,C:0,G:5,T:21,	T	G	0.0175911	0.0797822
FASTKD2	chr10_19780543_+	chr10	19780543	+	A:0,C:17,G:0,T:0,_A:0,C:14,G:0,T:0,	C	T	0.00770562	0.0549636
FASTKD2	chr11_62294717_-	chr11	62294717	-	A:33,C:0,G:0,T:0,_A:13,C:0,G:0,T:0,	A	T	0.0053841	0.0468239
FASTKD2	chr11_62294729_-	chr11	62294729	-	A:0,C:0,G:28,T:0,_A:0,C:0,G:10,T:0,	G	A	0.00667748	0.0516172
FASTKD2	chr12_32879543_-	chr12	32879543	-	A:0,C:0,G:0,T:21,_A:0,C:0,G:0,T:1,	T	G	0.0168051	0.0779899
FASTKD2	chr16_87879392_-	chr16	87879392	-	A:1,C:0,G:16,T:0,_A:2,C:0,G:12,T:0,	G	A	0.0209337	0.0872064
FASTKD2	chr19_57325083_-	chr19	57325083	-	A:0,C:0,G:0,T:144,_A:0,C:0,G:0,T:25,	T	C	0.00409939	0.0411823
FKBP4	chr2_178129184_-	chr2	178129184	-	A:0,C:12,G:0,T:3,_A:0,C:11,G:0,T:3,	C	T	0.00680435	0.0520493
FKBP4	chr3_196511870_-	chr3	196511870	-	A:0,C:8,G:0,T:0,_A:0,C:48,G:0,T:0,	C	T	7.74422e-06	0.00125141
FKBP4	chr16_88566147_+	chr16	88566147	+	A:0,C:2,G:10,T:0,_A:0,C:1,G:16,T:0,	G	C	0.00117807	0.0233032
FKBP4	chr16_87878162_-	chr16	87878162	-	A:0,C:0,G:7,T:0,_A:0,C:0,G:15,T:5,	G	T	0.00632486	0.0503837
FKBP4	chr19_1413574_+	chr19	1413574	+	A:0,C:1,G:0,T:8,_A:0,C:3,G:0,T:9,	T	C	0.015529	0.0750456
FKBP4	chr19_1472588_-	chr19	1472588	-	A:0,C:0,G:8,T:0,_A:0,C:0,G:16,T:0,	G	C	0.000324748	0.0121065
FTO	chr2_216229692_-	chr2	216229692	-	A:134,C:0,G:51,T:0,_A:43,C:0,G:19,T:0,	A	G	0.0147781	0.0732915
FTO	chr12_57106660_-	chr12	57106660	-	A:15,C:0,G:1,T:1,_A:8,C:0,G:0,T:2,	A	T	0.00536598	0.046751
FTO	chr20_61468571_+	chr20	61468571	+	A:0,C:14,G:0,T:1,_A:0,C:6,G:0,T:1,	C	T	0.00651439	0.0510528
FUBP3	chr2_201717887_-	chr2	201717887	-	A:8,C:0,G:0,T:14,_A:1,C:0,G:0,T:11,	T	A	0.0181056	0.0809462
FUBP3	chr5_137088219_-	chr5	137088219	-	A:13,C:0,G:18,T:0,_A:5,C:0,G:9,T:0,	G	A	0.00487527	0.0447092
FUBP3	chr10_1086116_-	chr10	1086116	-	A:0,C:18,G:0,T:10,_A:1,C:12,G:0,T:2,	C	T	0.0229797	0.0915852
FUBP3	chr15_25236128_+	chr15	25236128	+	A:0,C:0,G:21,T:0,_A:0,C:0,G:5,T:0,	G	A	0.000991043	0.0215708
FUBP3	chr19_57323607_-	chr19	57323607	-	A:94,C:0,G:0,T:0,_A:41,C:0,G:0,T:0,	A	G	7.64934e-05	0.0057619
FUS	chr2_99225168_+	chr2	99225168	+	A:0,C:19,G:0,T:8,_A:0,C:26,G:0,T:9,	C	T	0.0254292	0.0966477
FUS	chr2_118868045_+	chr2	118868045	+	A:0,C:10,G:0,T:30,_A:0,C:3,G:0,T:15,	T	C	0.0103528	0.0624287
FUS	chr2_188380523_+	chr2	188380523	+	A:4,C:0,G:0,T:27,_A:2,C:0,G:0,T:17,	T	A	0.00191915	0.0288685
FUS	chr2_236415919_+	chr2	236415919	+	A:0,C:10,G:0,T:5,_A:0,C:12,G:0,T:0,	C	T	0.0143874	0.0723718
FUS	chr2_236451436_+	chr2	236451436	+	A:0,C:21,G:3,T:0,_A:0,C:25,G:3,T:0,	C	G	0.00165359	0.0270296
FUS	chr2_236470220_+	chr2	236470220	+	A:0,C:16,G:0,T:2,_A:0,C:10,G:0,T:2,	C	T	0.00690019	0.0523719
FUS	chr2_236501335_+	chr2	236501335	+	A:1,C:0,G:9,T:0,_A:2,C:0,G:18,T:0,	G	A	0.00282412	0.0344689
FUS	chr2_236504618_+	chr2	236504618	+	A:2,C:0,G:9,T:0,_A:1,C:0,G:14,T:0,	G	A	0.00613254	0.0496894
FUS	chr2_74658416_-	chr2	74658416	-	A:0,C:12,G:0,T:1,_A:0,C:9,G:0,T:0,	C	T	0.00462823	0.043628
FUS	chr2_165697431_-	chr2	165697431	-	A:0,C:3,G:0,T:10,_A:0,C:4,G:0,T:22,	T	C	0.00539542	0.0468693
FUS	chr2_166731128_-	chr2	166731128	-	A:1,C:0,G:19,T:0,_A:1,C:0,G:5,T:0,	G	A	0.00556926	0.0475586
FUS	chr2_177053093_-	chr2	177053093	-	A:0,C:0,G:19,T:0,_A:0,C:0,G:7,T:0,	G	T	0.00179688	0.0280369
FUS	chr6_26027433_-	chr6	26027433	-	A:4,C:0,G:10,T:0,_A:5,C:0,G:17,T:0,	G	A	0.0243649	0.0944729
FUS	chr7_148580809_-	chr7	148580809	-	A:0,C:1,G:9,T:0,_A:0,C:3,G:13,T:0,	G	C	0.0130778	0.0692455
FUS	chr10_114813047_+	chr10	114813047	+	A:0,C:15,G:0,T:2,_A:0,C:11,G:0,T:1,	C	T	0.0042311	0.0418087
FUS	chr12_6644696_+	chr12	6644696	+	A:0,C:0,G:5,T:21,_A:0,C:0,G:7,T:21,	T	G	0.0112201	0.0646603
FUS	chr12_103248272_-	chr12	103248272	-	A:13,C:0,G:1,T:0,_A:27,C:0,G:6,T:0,	A	G	0.00319198	0.0365316
FUS	chr16_81503219_+	chr16	81503219	+	A:0,C:20,G:0,T:11,_A:0,C:12,G:0,T:1,	C	T	0.02304	0.091712
FUS	chr16_81505445_+	chr16	81505445	+	A:0,C:0,G:6,T:15,_A:0,C:0,G:7,T:17,	T	G	0.0168065	0.0779932
FUS	chr16_81517204_+	chr16	81517204	+	A:0,C:3,G:0,T:21,_A:0,C:3,G:0,T:5,	T	C	0.0185052	0.081845
FUS	chr16_81524274_+	chr16	81524274	+	A:18,C:6,G:0,T:0,_A:13,C:4,G:0,T:0,	A	C	0.0188532	0.0826239
FUS	chr16_81542859_+	chr16	81542859	+	A:0,C:22,G:2,T:0,_A:0,C:10,G:8,T:0,	C	G	0.0269539	0.0996948
FUS	chr16_89583610_+	chr16	89583610	+	A:0,C:19,G:0,T:5,_A:0,C:10,G:0,T:1,	C	T	0.00722218	0.0534327
FUS	chr16_66765441_-	chr16	66765441	-	A:4,C:0,G:17,T:0,_A:3,C:0,G:17,T:0,	G	A	0.00611986	0.0496431
FUS	chr16_89462771_-	chr16	89462771	-	A:0,C:14,G:2,T:0,_A:0,C:12,G:1,T:0,	C	G	0.00527663	0.0463892
FUS	chr17_20810647_+	chr17	20810647	+	A:12,C:0,G:4,T:0,_A:8,C:0,G:0,T:0,	A	G	0.0175949	0.0797908
FUS	chr17_80551343_+	chr17	80551343	+	A:0,C:0,G:17,T:4,_A:0,C:0,G:14,T:3,	G	T	0.0071693	0.0532608
FUS	chr17_70557526_-	chr17	70557526	-	A:0,C:8,G:0,T:24,_A:0,C:6,G:0,T:24,	T	C	0.00909455	0.0590336
FUS	chr19_57349494_-	chr19	57349494	-	A:0,C:0,G:0,T:43,_A:0,C:0,G:0,T:26,	T	G	0.000468067	0.0148305
FUS	chr19_57350463_-	chr19	57350463	-	A:0,C:22,G:0,T:0,_A:0,C:21,G:0,T:0,	C	T	0.000346501	0.0125542
G3BP1	chr2_42515437_+	chr2	42515437	+	A:37,C:0,G:69,T:0,_A:24,C:0,G:69,T:1,	G	A	0.0230702	0.0917756
G3BP1	chr2_232035429_+	chr2	232035429	+	A:0,C:0,G:7,T:0,_A:5,C:0,G:13,T:0,	G	A	0.010749	0.0634572
G3BP1	chr2_207006676_-	chr2	207006676	-	A:0,C:4,G:0,T:21,_A:0,C:6,G:0,T:14,	T	C	0.0038748	0.0400864
G3BP1	chr3_184020542_+	chr3	184020542	+	A:0,C:0,G:11,T:6,_A:0,C:0,G:28,T:8,	G	T	0.00670409	0.0517083
G3BP1	chr5_137892170_-	chr5	137892170	-	A:6,C:0,G:12,T:0,_A:7,C:0,G:26,T:0,	G	A	0.0126152	0.068123
G3BP1	chr7_94295587_+	chr7	94295587	+	A:0,C:172,G:0,T:0,_A:0,C:214,G:0,T:0,	C	T	1.41127e-05	0.00189129
G3BP1	chr11_62294717_-	chr11	62294717	-	A:65,C:0,G:0,T:0,_A:48,C:0,G:0,T:0,	A	T	7.74422e-06	0.00125141
G3BP1	chr11_62294729_-	chr11	62294729	-	A:0,C:0,G:57,T:0,_A:0,C:0,G:44,T:0,	G	A	7.74422e-06	0.00125141
G3BP1	chr16_2014283_-	chr16	2014283	-	A:30,C:0,G:0,T:0,_A:56,C:0,G:0,T:0,	A	G	7.74422e-06	0.00125141
G3BP1	chr16_88718552_-	chr16	88718552	-	A:2,C:0,G:7,T:0,_A:4,C:0,G:15,T:0,	G	A	0.0127103	0.0683547
G3BP1	chr17_21215552_+	chr17	21215552	+	A:0,C:9,G:0,T:0,_A:0,C:16,G:0,T:0,	C	T	0.000356473	0.0127551
G3BP1	chr17_21215557_+	chr17	21215557	+	A:0,C:0,G:9,T:0,_A:0,C:0,G:11,T:0,	G	A	0.000808014	0.0196172
G3BP1	chr17_75494705_+	chr17	75494705	+	A:23,C:0,G:6,T:0,_A:52,C:0,G:15,T:0,	A	G	0.00125934	0.0239967
G3BP1	chr17_75496342_+	chr17	75496342	+	A:0,C:16,G:0,T:64,_A:0,C:27,G:0,T:67,	T	C	0.002393	0.0319053
G3BP1	chr17_42942392_-	chr17	42942392	-	A:5,C:0,G:15,T:0,_A:8,C:0,G:20,T:0,	G	A	0.0126426	0.0681898
G3BP1	chr17_74056413_-	chr17	74056413	-	A:0,C:9,G:0,T:1,_A:0,C:9,G:0,T:2,	C	T	0.00668397	0.0516394
G3BP1	chr19_57325083_-	chr19	57325083	-	A:0,C:0,G:0,T:50,_A:0,C:0,G:0,T:98,	T	C	7.74422e-06	0.00125141
G3BP1	chr19_57326721_-	chr19	57326721	-	A:0,C:0,G:0,T:126,_A:0,C:0,G:0,T:101,	T	C	7.74422e-06	0.00125141
G3BP1	chr19_57327503_-	chr19	57327503	-	A:89,C:0,G:0,T:0,_A:112,C:0,G:0,T:0,	A	G	7.74422e-06	0.00125141
G3BP1	chr20_56140665_+	chr20	56140665	+	A:0,C:28,G:0,T:16,_A:0,C:19,G:0,T:3,	C	T	0.0127804	0.0685252
GRSF1	chr1_153932212_-	chr1	153932212	-	A:0,C:145,G:71,T:0,_A:0,C:205,G:75,T:0,	C	G	0.00244715	0.0322366
GRSF1	chr6_26027433_-	chr6	26027433	-	A:9,C:0,G:28,T:0,_A:15,C:0,G:93,T:0,	G	A	0.0014358	0.0254118
GRSF1	chr7_75614863_+	chr7	75614863	+	A:0,C:3,G:0,T:9,_A:0,C:2,G:0,T:14,	T	C	0.0247291	0.0952215
GRSF1	chr7_75614864_+	chr7	75614864	+	A:0,C:0,G:9,T:3,_A:0,C:0,G:14,T:2,	G	T	0.0247291	0.0952215
GRSF1	chr15_25237343_+	chr15	25237343	+	A:0,C:0,G:0,T:29,_A:0,C:0,G:0,T:15,	T	C	0.000278309	0.0111064
GRSF1	chr17_61909485_-	chr17	61909485	-	A:12,C:0,G:0,T:32,_A:15,C:0,G:0,T:44,	T	A	0.0120501	0.0667361
GRSF1	chr17_78183411_-	chr17	78183411	-	A:0,C:0,G:0,T:8,_A:0,C:3,G:0,T:15,	T	C	0.0107383	0.0634296
GRSF1	chr19_2426828_-	chr19	2426828	-	A:0,C:17,G:65,T:0,_A:0,C:28,G:88,T:0,	G	C	0.00753901	0.0544439
GRSF1	chr19_57323016_-	chr19	57323016	-	A:0,C:0,G:0,T:25,_A:0,C:0,G:0,T:22,	T	C	0.000217677	0.00970442
GRSF1	chr20_362281_+	chr20	362281	+	A:11,C:0,G:3,T:0,_A:28,C:0,G:6,T:0,	A	G	0.00775271	0.055109
GRSF1	chr20_17971067_+	chr20	17971067	+	A:0,C:23,G:0,T:0,_A:0,C:45,G:0,T:0,	C	G	0.000111793	0.00690907
GRSF1	chr20_17971069_+	chr20	17971069	+	A:0,C:0,G:0,T:26,_A:0,C:0,G:0,T:40,	T	G	0.000114595	0.00699211
GRWD1	chr1_2112775_+	chr1	2112775	+	A:0,C:12,G:0,T:13,_A:0,C:7,G:0,T:8,	C	T	0.0217144	0.0888925
GRWD1	chr1_144014051_+	chr1	144014051	+	A:18,C:0,G:45,T:0,_A:20,C:0,G:53,T:0,	G	A	0.0169951	0.0784248
GRWD1	chr1_144014068_+	chr1	144014068	+	A:0,C:59,G:0,T:22,_A:0,C:72,G:0,T:21,	C	T	0.00609486	0.0495515
GRWD1	chr1_145112414_+	chr1	145112414	+	A:0,C:30,G:0,T:0,_A:0,C:20,G:0,T:0,	C	T	6.94095e-05	0.00549616
GRWD1	chr1_145112420_+	chr1	145112420	+	A:0,C:39,G:0,T:0,_A:0,C:25,G:0,T:0,	C	T	8.14284e-05	0.00593767
GRWD1	chr1_145112428_+	chr1	145112428	+	A:0,C:0,G:0,T:34,_A:0,C:0,G:0,T:25,	T	C	7.43485e-05	0.00568326
GRWD1	chr1_145112485_+	chr1	145112485	+	A:0,C:0,G:0,T:59,_A:0,C:0,G:0,T:43,	T	C	5.9559e-05	0.00509186
GRWD1	chr1_156107534_+	chr1	156107534	+	A:0,C:21,G:0,T:7,_A:0,C:14,G:0,T:6,	C	T	0.0148336	0.0734218
GRWD1	chr1_173457017_+	chr1	173457017	+	A:0,C:15,G:0,T:8,_A:0,C:17,G:0,T:10,	C	T	0.00925336	0.0594747
GRWD1	chr1_203818973_+	chr1	203818973	+	A:5,C:20,G:0,T:0,_A:7,C:18,G:0,T:0,	C	A	0.00687142	0.0522754
GRWD1	chr1_236706278_+	chr1	236706278	+	A:0,C:0,G:26,T:0,_A:0,C:0,G:15,T:1,	G	T	9.82074e-05	0.00649313
GRWD1	chr1_236706300_+	chr1	236706300	+	A:3,C:0,G:0,T:34,_A:0,C:0,G:0,T:22,	T	A	0.000175743	0.00866135
GRWD1	chr1_236979843_+	chr1	236979843	+	A:3,C:0,G:25,T:0,_A:0,C:0,G:25,T:0,	G	A	0.000181781	0.00881563
GRWD1	chr1_8075620_-	chr1	8075620	-	A:0,C:42,G:0,T:117,_A:0,C:30,G:0,T:53,	T	C	0.0182523	0.0812767
GRWD1	chr2_3483181_+	chr2	3483181	+	A:0,C:19,G:0,T:4,_A:0,C:9,G:0,T:5,	C	T	0.0165679	0.0774458
GRWD1	chr2_27315252_+	chr2	27315252	+	A:15,C:0,G:34,T:0,_A:5,C:0,G:16,T:0,	G	A	0.016231	0.0766706
GRWD1	chr2_39664659_+	chr2	39664659	+	A:0,C:30,G:0,T:7,_A:0,C:9,G:0,T:3,	C	T	0.00319556	0.0365511
GRWD1	chr2_42396722_+	chr2	42396722	+	A:143,C:0,G:64,T:0,_A:69,C:0,G:18,T:0,	A	G	0.0142047	0.0719397
GRWD1	chr2_102472459_+	chr2	102472459	+	A:25,C:0,G:17,T:0,_A:70,C:0,G:32,T:0,	A	G	0.0217638	0.0889986
GRWD1	chr2_159389762_+	chr2	159389762	+	A:0,C:27,G:0,T:7,_A:0,C:11,G:0,T:6,	C	T	0.00625922	0.0501485
GRWD1	chr2_188397339_+	chr2	188397339	+	A:50,C:0,G:13,T:0,_A:50,C:0,G:13,T:0,	A	G	0.00194202	0.0290215
GRWD1	chr2_188398956_+	chr2	188398956	+	A:5,C:0,G:13,T:0,_A:3,C:0,G:16,T:0,	G	A	0.00866649	0.0578225
GRWD1	chr2_232952286_+	chr2	232952286	+	A:6,C:0,G:16,T:0,_A:1,C:0,G:18,T:0,	G	A	0.00216042	0.0304479
GRWD1	chr2_233684603_+	chr2	233684603	+	A:18,C:0,G:1,T:0,_A:22,C:0,G:3,T:0,	A	G	0.000337372	0.0123679
GRWD1	chr2_234054873_+	chr2	234054873	+	A:3,C:0,G:33,T:0,_A:4,C:0,G:18,T:0,	G	A	0.00073532	0.0187437
GRWD1	chr2_234078287_+	chr2	234078287	+	A:25,C:0,G:8,T:0,_A:14,C:0,G:5,T:0,	A	G	0.00717634	0.0532838
GRWD1	chr2_239355318_+	chr2	239355318	+	A:24,C:15,G:0,T:0,_A:19,C:4,G:0,T:0,	A	C	0.0243147	0.0943693
GRWD1	chr2_27550967_-	chr2	27550967	-	A:17,C:0,G:40,T:0,_A:9,C:0,G:21,T:0,	G	A	0.0153186	0.0745558
GRWD1	chr2_85780131_-	chr2	85780131	-	A:28,C:0,G:5,T:0,_A:18,C:0,G:9,T:0,	A	G	0.0055262	0.0473893
GRWD1	chr2_88895123_-	chr2	88895123	-	A:0,C:6,G:0,T:15,_A:0,C:1,G:0,T:14,	T	C	0.0059477	0.0490067
GRWD1	chr2_130925088_-	chr2	130925088	-	A:0,C:9,G:0,T:16,_A:0,C:4,G:0,T:12,	T	C	0.0214867	0.0884028
GRWD1	chr2_162929979_-	chr2	162929979	-	A:25,C:0,G:17,T:0,_A:15,C:0,G:7,T:0,	G	A	0.0043277	0.0422607
GRWD1	chr2_167163043_-	chr2	167163043	-	A:0,C:27,G:0,T:14,_A:0,C:15,G:0,T:4,	C	T	0.00916475	0.0592291
GRWD1	chr2_167168093_-	chr2	167168093	-	A:0,C:20,G:0,T:46,_A:0,C:11,G:0,T:33,	T	C	0.0146622	0.0730192
GRWD1	chr2_177042087_-	chr2	177042087	-	A:0,C:0,G:19,T:0,_A:0,C:1,G:5,T:0,	G	A	0.00141089	0.0252185
GRWD1	chr2_206874339_-	chr2	206874339	-	A:23,C:0,G:11,T:0,_A:16,C:0,G:4,T:0,	A	G	0.0138226	0.071032
GRWD1	chr2_219140288_-	chr2	219140288	-	A:0,C:33,G:8,T:0,_A:0,C:8,G:6,T:0,	C	G	0.013637	0.0705891
GRWD1	chr2_238509324_-	chr2	238509324	-	A:22,C:0,G:2,T:0,_A:9,C:0,G:0,T:0,	A	G	0.000958277	0.0212428
GRWD1	chr2_241898520_-	chr2	241898520	-	A:0,C:19,G:0,T:7,_A:0,C:13,G:0,T:2,	C	T	0.010779	0.0635344
GRWD1	chr3_191087740_+	chr3	191087740	+	A:29,C:0,G:0,T:25,_A:19,C:0,G:0,T:10,	A	T	0.0135176	0.0703033
GRWD1	chr3_129286413_-	chr3	129286413	-	A:0,C:11,G:22,T:0,_A:0,C:2,G:11,T:0,	G	C	0.0163048	0.0768406
GRWD1	chr3_185135935_-	chr3	185135935	-	A:0,C:0,G:0,T:11,_A:0,C:0,G:0,T:16,	T	C	0.000118981	0.0071205
GRWD1	chr3_187447002_-	chr3	187447002	-	A:0,C:33,G:16,T:0,_A:0,C:22,G:5,T:0,	C	G	0.0134868	0.0702296
GRWD1	chr3_197334529_-	chr3	197334529	-	A:16,C:0,G:3,T:0,_A:8,C:0,G:3,T:0,	A	G	0.0168155	0.0780137
GRWD1	chr4_22450200_-	chr4	22450200	-	A:0,C:8,G:0,T:4,_A:0,C:13,G:0,T:0,	C	T	0.0188943	0.0827156
GRWD1	chr5_14368975_+	chr5	14368975	+	A:0,C:28,G:0,T:4,_A:0,C:15,G:0,T:6,	C	T	0.00144039	0.0254471
GRWD1	chr5_95091194_+	chr5	95091194	+	A:0,C:10,G:0,T:4,_A:0,C:18,G:0,T:3,	C	T	0.00743229	0.0541067
GRWD1	chr6_37349033_+	chr6	37349033	+	A:0,C:0,G:15,T:0,_A:2,C:0,G:6,T:0,	G	A	0.0117946	0.0661023
GRWD1	chr6_42627430_+	chr6	42627430	+	A:0,C:16,G:0,T:4,_A:0,C:19,G:0,T:6,	C	T	0.00554514	0.0474639
GRWD1	chr6_57244780_+	chr6	57244780	+	A:0,C:0,G:11,T:0,_A:0,C:0,G:11,T:0,	G	A	0.00325779	0.0368893
GRWD1	chr6_57246884_+	chr6	57246884	+	A:12,C:0,G:0,T:0,_A:16,C:0,G:0,T:0,	A	G	0.000275577	0.0110456
GRWD1	chr6_57398201_+	chr6	57398201	+	A:0,C:4,G:0,T:0,_A:0,C:16,G:0,T:0,	C	T	0.00693888	0.0525012
GRWD1	chr6_64260279_+	chr6	64260279	+	A:1,C:11,G:0,T:0,_A:6,C:15,G:0,T:0,	C	A	0.0126566	0.068224
GRWD1	chr6_168343838_+	chr6	168343838	+	A:0,C:10,G:0,T:46,_A:0,C:13,G:0,T:24,	T	C	0.00921274	0.0593623
GRWD1	chr6_168349011_+	chr6	168349011	+	A:0,C:103,G:0,T:32,_A:0,C:44,G:0,T:16,	C	T	0.001019	0.0218442
GRWD1	chr6_18256625_-	chr6	18256625	-	A:8,C:0,G:5,T:0,_A:30,C:0,G:9,T:0,	A	G	0.0120916	0.0668387
GRWD1	chr6_27835272_-	chr6	27835272	-	A:0,C:46,G:0,T:1,_A:0,C:82,G:0,T:1,	C	T	6.94329e-05	0.00549707
GRWD1	chr6_116325142_-	chr6	116325142	-	A:0,C:5,G:0,T:22,_A:0,C:7,G:0,T:20,	T	C	0.0026897	0.0336872
GRWD1	chr6_170033133_-	chr6	170033133	-	A:0,C:5,G:29,T:0,_A:0,C:5,G:21,T:0,	G	C	0.00146963	0.0256712
GRWD1	chr6_170058439_-	chr6	170058439	-	A:0,C:19,G:0,T:8,_A:0,C:12,G:0,T:3,	C	T	0.0186685	0.082211
GRWD1	chr6_170063806_-	chr6	170063806	-	A:0,C:7,G:0,T:23,_A:0,C:6,G:0,T:13,	T	C	0.0105992	0.0630704
GRWD1	chr7_105551651_+	chr7	105551651	+	A:2,C:0,G:13,T:0,_A:6,C:0,G:13,T:0,	G	A	0.0183526	0.0815024
GRWD1	chr7_134833056_+	chr7	134833056	+	A:0,C:5,G:24,T:0,_A:0,C:2,G:2,T:0,	G	C	0.0133553	0.069914
GRWD1	chr7_75730659_-	chr7	75730659	-	A:7,C:0,G:23,T:0,_A:7,C:0,G:17,T:0,	G	A	0.00904749	0.058902
GRWD1	chr7_99569394_-	chr7	99569394	-	A:20,C:0,G:37,T:1,_A:5,C:0,G:17,T:0,	G	A	0.025884	0.097565
GRWD1	chr8_128951805_+	chr8	128951805	+	A:0,C:21,G:0,T:9,_A:0,C:15,G:0,T:6,	C	T	0.0228019	0.0912099
GRWD1	chr8_17612875_-	chr8	17612875	-	A:17,C:0,G:14,T:0,_A:19,C:0,G:19,T:0,	G	A	0.0239918	0.0937014
GRWD1	chr8_144997023_-	chr8	144997023	-	A:0,C:11,G:0,T:1,_A:0,C:15,G:0,T:7,	C	T	0.0182789	0.0813365
GRWD1	chr9_6717880_+	chr9	6717880	+	A:0,C:0,G:9,T:0,_A:0,C:0,G:14,T:0,	G	C	0.00202571	0.0295754
GRWD1	chr9_33026572_+	chr9	33026572	+	A:0,C:9,G:0,T:14,_A:0,C:20,G:0,T:23,	C	T	0.0222632	0.0900666
GRWD1	chr9_134351770_+	chr9	134351770	+	A:9,C:0,G:11,T:0,_A:5,C:0,G:23,T:0,	G	A	0.0223745	0.0903035
GRWD1	chr10_19780543_+	chr10	19780543	+	A:0,C:19,G:0,T:0,_A:0,C:11,G:0,T:0,	C	T	0.000247997	0.0104199
GRWD1	chr10_54074757_+	chr10	54074757	+	A:4,C:0,G:11,T:0,_A:11,C:0,G:26,T:0,	G	A	0.0191257	0.0832314
GRWD1	chr10_122645376_+	chr10	122645376	+	A:18,C:0,G:0,T:11,_A:19,C:0,G:0,T:7,	A	T	0.0248752	0.0955204
GRWD1	chr11_69462910_+	chr11	69462910	+	A:4,C:0,G:17,T:0,_A:1,C:0,G:16,T:0,	G	A	0.00120275	0.0235171
GRWD1	chr12_96337225_+	chr12	96337225	+	A:0,C:7,G:0,T:1,_A:0,C:12,G:0,T:1,	C	T	0.0164738	0.0772297
GRWD1	chr12_124069214_+	chr12	124069214	+	A:0,C:53,G:0,T:42,_A:0,C:28,G:0,T:17,	C	T	0.016698	0.0777445
GRWD1	chr12_11323939_-	chr12	11323939	-	A:0,C:17,G:38,T:0,_A:0,C:14,G:35,T:0,	G	C	0.0178505	0.0803701
GRWD1	chr12_11323994_-	chr12	11323994	-	A:23,C:0,G:43,T:0,_A:13,C:0,G:35,T:1,	G	A	0.0221789	0.089887
GRWD1	chr12_32879543_-	chr12	32879543	-	A:0,C:0,G:0,T:17,_A:0,C:0,G:0,T:33,	T	G	6.95465e-05	0.00550148
GRWD1	chr12_57106660_-	chr12	57106660	-	A:89,C:0,G:0,T:11,_A:115,C:0,G:0,T:13,	A	T	0.000408354	0.0137584
GRWD1	chr12_114261053_-	chr12	114261053	-	A:9,C:0,G:27,T:0,_A:8,C:0,G:34,T:0,	G	A	0.0044206	0.0426896
GRWD1	chr12_131288954_-	chr12	131288954	-	A:0,C:20,G:0,T:0,_A:0,C:4,G:0,T:1,	C	T	0.0023601	0.0317026
GRWD1	chr13_28197436_+	chr13	28197436	+	A:0,C:19,G:0,T:9,_A:0,C:13,G:0,T:5,	C	T	0.0241664	0.094063
GRWD1	chr14_23567369_+	chr14	23567369	+	A:0,C:14,G:0,T:3,_A:0,C:16,G:0,T:5,	C	T	0.00713346	0.0531438
GRWD1	chr14_21829129_-	chr14	21829129	-	A:0,C:33,G:2,T:0,_A:0,C:101,G:9,T:0,	C	G	0.000187769	0.00896726
GRWD1	chr14_21967438_-	chr14	21967438	-	A:3,C:0,G:15,T:0,_A:8,C:0,G:17,T:0,	G	A	0.0136491	0.070618
GRWD1	chr14_24736027_-	chr14	24736027	-	A:25,C:0,G:22,T:0,_A:18,C:0,G:7,T:0,	G	A	0.00320459	0.0366004
GRWD1	chr14_35433187_-	chr14	35433187	-	A:0,C:39,G:0,T:8,_A:0,C:47,G:0,T:5,	C	T	0.000761117	0.0190613
GRWD1	chr15_50648339_+	chr15	50648339	+	A:0,C:23,G:0,T:6,_A:0,C:6,G:0,T:3,	C	T	0.00657252	0.0512551
GRWD1	chr16_29994922_+	chr16	29994922	+	A:0,C:17,G:0,T:6,_A:0,C:10,G:0,T:3,	C	T	0.020253	0.0857213
GRWD1	chr16_89597221_+	chr16	89597221	+	A:21,C:0,G:4,T:0,_A:13,C:0,G:2,T:0,	A	G	0.00153844	0.0261891
GRWD1	chr16_90097748_+	chr16	90097748	+	A:0,C:23,G:0,T:6,_A:0,C:17,G:0,T:2,	C	T	0.00141509	0.0252512
GRWD1	chr16_1510538_-	chr16	1510538	-	A:9,C:0,G:1,T:0,_A:14,C:0,G:5,T:0,	A	G	0.0228652	0.0913436
GRWD1	chr16_1510567_-	chr16	1510567	-	A:0,C:0,G:0,T:9,_A:0,C:0,G:5,T:16,	T	G	0.00746083	0.0541972
GRWD1	chr16_2014283_-	chr16	2014283	-	A:39,C:0,G:3,T:0,_A:48,C:0,G:6,T:0,	A	G	0.000374259	0.0131069
GRWD1	chr16_3726074_-	chr16	3726074	-	A:0,C:11,G:22,T:0,_A:0,C:8,G:24,T:0,	G	C	0.0173711	0.0792822
GRWD1	chr16_3726075_-	chr16	3726075	-	A:11,C:0,G:22,T:0,_A:8,C:0,G:24,T:0,	G	A	0.0117829	0.0660733
GRWD1	chr16_8953081_-	chr16	8953081	-	A:0,C:16,G:36,T:0,_A:0,C:15,G:41,T:0,	G	C	0.0140111	0.0714804
GRWD1	chr16_8999138_-	chr16	8999138	-	A:0,C:16,G:0,T:41,_A:0,C:10,G:0,T:60,	T	C	0.00290268	0.0349187
GRWD1	chr16_67984589_-	chr16	67984589	-	A:21,C:0,G:37,T:0,_A:11,C:0,G:32,T:0,	G	A	0.0188516	0.0826205
GRWD1	chr16_88724347_-	chr16	88724347	-	A:0,C:0,G:135,T:46,_A:0,C:0,G:140,T:57,	G	T	0.0123681	0.0675189
GRWD1	chr16_89346774_-	chr16	89346774	-	A:0,C:0,G:40,T:11,_A:0,C:0,G:28,T:11,	G	T	0.0121986	0.0671024
GRWD1	chr16_89348038_-	chr16	89348038	-	A:0,C:10,G:26,T:0,_A:0,C:20,G:41,T:0,	G	C	0.0155716	0.0751446
GRWD1	chr16_89777761_-	chr16	89777761	-	A:0,C:24,G:0,T:4,_A:0,C:16,G:0,T:2,	C	T	0.00105773	0.0222138
GRWD1	chr17_7412403_+	chr17	7412403	+	A:0,C:9,G:0,T:8,_A:0,C:13,G:0,T:20,	C	T	0.0201178	0.0854246
GRWD1	chr17_20799498_+	chr17	20799498	+	A:1,C:0,G:12,T:0,_A:1,C:0,G:11,T:0,	G	A	0.0050086	0.0452775
GRWD1	chr17_21203893_+	chr17	21203893	+	A:0,C:0,G:0,T:20,_A:0,C:0,G:0,T:19,	T	C	7.11834e-05	0.00556438
GRWD1	chr17_21203907_+	chr17	21203907	+	A:0,C:0,G:0,T:16,_A:0,C:0,G:0,T:22,	T	C	7.53076e-05	0.0057186
GRWD1	chr17_21207834_+	chr17	21207834	+	A:0,C:27,G:0,T:0,_A:0,C:26,G:0,T:0,	C	T	7.1546e-05	0.00557818
GRWD1	chr17_21207835_+	chr17	21207835	+	A:0,C:0,G:28,T:0,_A:0,C:0,G:27,T:0,	G	A	7.34051e-05	0.00564819
GRWD1	chr17_21207844_+	chr17	21207844	+	A:0,C:24,G:0,T:0,_A:0,C:27,G:0,T:0,	C	T	6.96924e-05	0.00550713
GRWD1	chr17_21217513_+	chr17	21217513	+	A:0,C:0,G:14,T:0,_A:0,C:0,G:19,T:0,	G	A	0.000136634	0.00762087
GRWD1	chr17_49338257_+	chr17	49338257	+	A:0,C:33,G:0,T:9,_A:0,C:33,G:0,T:14,	C	T	0.0080613	0.0560476
GRWD1	chr17_64685078_+	chr17	64685078	+	A:8,C:0,G:16,T:0,_A:6,C:0,G:25,T:0,	G	A	0.00828482	0.0567126
GRWD1	chr17_74381567_+	chr17	74381567	+	A:9,C:0,G:33,T:0,_A:7,C:0,G:28,T:0,	G	A	0.00362443	0.0388226
GRWD1	chr17_75494705_+	chr17	75494705	+	A:81,C:0,G:24,T:0,_A:88,C:0,G:52,T:0,	A	G	0.0181793	0.0811122
GRWD1	chr17_76187160_+	chr17	76187160	+	A:0,C:63,G:0,T:17,_A:0,C:44,G:0,T:30,	C	T	0.0161654	0.0765193
GRWD1	chr17_77078109_+	chr17	77078109	+	A:41,C:0,G:21,T:0,_A:21,C:0,G:7,T:0,	A	G	0.0178631	0.0803985
GRWD1	chr17_78354661_+	chr17	78354661	+	A:0,C:19,G:0,T:1,_A:0,C:10,G:0,T:5,	C	T	0.00438817	0.0425405
GRWD1	chr17_79663931_+	chr17	79663931	+	A:0,C:9,G:0,T:26,_A:0,C:8,G:0,T:19,	T	C	0.0135566	0.0703967
GRWD1	chr17_42942392_-	chr17	42942392	-	A:12,C:0,G:24,T:0,_A:7,C:0,G:25,T:0,	G	A	0.0145218	0.0726888
GRWD1	chr17_47390136_-	chr17	47390136	-	A:21,C:0,G:7,T:0,_A:20,C:0,G:7,T:0,	A	G	0.0137276	0.0708055
GRWD1	chr17_76121864_-	chr17	76121864	-	A:44,C:0,G:17,T:0,_A:11,C:0,G:4,T:0,	A	G	0.0191162	0.0832102
GRWD1	chr17_81006387_-	chr17	81006387	-	A:2,C:0,G:13,T:0,_A:2,C:0,G:11,T:0,	G	A	0.00757024	0.0545419
GRWD1	chr18_77730600_+	chr18	77730600	+	A:16,C:0,G:7,T:0,_A:10,C:0,G:0,T:0,	A	G	0.0126762	0.0682717
GRWD1	chr19_1438865_+	chr19	1438865	+	A:0,C:192,G:0,T:112,_A:0,C:172,G:0,T:96,	C	T	0.00981547	0.0610052
GRWD1	chr19_15784377_+	chr19	15784377	+	A:0,C:23,G:0,T:6,_A:0,C:23,G:0,T:8,	C	T	0.00542413	0.0469842
GRWD1	chr19_40480501_+	chr19	40480501	+	A:0,C:7,G:0,T:9,_A:0,C:14,G:0,T:9,	C	T	0.00783909	0.0553743
GRWD1	chr19_54656709_+	chr19	54656709	+	A:19,C:0,G:0,T:4,_A:4,C:0,G:0,T:2,	A	T	0.0181016	0.0809371
GRWD1	chr19_1095352_-	chr19	1095352	-	A:0,C:15,G:2,T:0,_A:0,C:16,G:1,T:0,	C	G	0.000724026	0.018602
GRWD1	chr19_1095355_-	chr19	1095355	-	A:0,C:9,G:0,T:2,_A:0,C:9,G:0,T:1,	C	T	0.0230243	0.091679
GRWD1	chr19_14629150_-	chr19	14629150	-	A:8,C:0,G:15,T:0,_A:13,C:0,G:14,T:0,	G	A	0.0196136	0.0843137
GRWD1	chr19_19023853_-	chr19	19023853	-	A:0,C:5,G:0,T:8,_A:0,C:5,G:0,T:20,	T	C	0.0214317	0.0882842
GRWD1	chr19_47584800_-	chr19	47584800	-	A:0,C:16,G:0,T:0,_A:0,C:18,G:0,T:0,	C	A	0.000117888	0.00708869
GRWD1	chr19_53577419_-	chr19	53577419	-	A:0,C:0,G:14,T:0,_A:0,C:0,G:20,T:0,	G	C	0.000116809	0.00705717
GRWD1	chr19_57325083_-	chr19	57325083	-	A:0,C:0,G:0,T:461,_A:0,C:0,G:0,T:240,	T	C	7.03049e-05	0.00553075
GRWD1	chr19_57327503_-	chr19	57327503	-	A:207,C:1,G:0,T:0,_A:191,C:0,G:0,T:0,	A	G	6.69907e-05	0.00540111
GRWD1	chr20_1099306_+	chr20	1099306	+	A:23,C:0,G:0,T:3,_A:24,C:0,G:0,T:5,	A	T	0.000740212	0.0188046
GRWD1	chr20_33470694_+	chr20	33470694	+	A:0,C:45,G:0,T:26,_A:0,C:31,G:0,T:13,	C	T	0.016205	0.0766107
GRWD1	chr20_61472073_+	chr20	61472073	+	A:0,C:37,G:0,T:0,_A:4,C:44,G:0,T:0,	C	A	0.000159117	0.00822853
GRWD1	chr20_61472120_+	chr20	61472120	+	A:1,C:0,G:53,T:0,_A:3,C:0,G:52,T:0,	G	A	0.000107805	0.00678939
GRWD1	chr20_44517360_-	chr20	44517360	-	A:0,C:5,G:0,T:17,_A:0,C:8,G:0,T:21,	T	C	0.00795013	0.0557123
GRWD1	chr20_52071852_-	chr20	52071852	-	A:0,C:0,G:0,T:7,_A:0,C:0,G:0,T:15,	T	C	0.0030871	0.0359546
GRWD1	chr20_52071888_-	chr20	52071888	-	A:0,C:7,G:0,T:0,_A:0,C:14,G:0,T:0,	C	G	0.00475615	0.0441925
GRWD1	chr21_38563725_+	chr21	38563725	+	A:2,C:0,G:16,T:0,_A:3,C:0,G:20,T:0,	G	A	0.000747889	0.0188995
GRWD1	chr21_47558552_-	chr21	47558552	-	A:60,C:1,G:85,T:0,_A:38,C:0,G:30,T:0,	G	A	0.00413558	0.0413555
GTF2F1	chr2_677213_-	chr2	677213	-	A:0,C:0,G:11,T:0,_A:2,C:0,G:9,T:0,	G	A	0.0121325	0.0669395
GTF2F1	chr2_74658416_-	chr2	74658416	-	A:0,C:6,G:0,T:0,_A:0,C:16,G:0,T:2,	C	T	0.00962561	0.0604933
GTF2F1	chr2_178129184_-	chr2	178129184	-	A:0,C:27,G:0,T:6,_A:0,C:25,G:0,T:3,	C	T	0.00873824	0.0580279
GTF2F1	chr2_216232108_-	chr2	216232108	-	A:4,C:0,G:19,T:0,_A:7,C:0,G:40,T:0,	G	A	0.00692687	0.0524612
GTF2F1	chr2_238506628_-	chr2	238506628	-	A:0,C:15,G:0,T:0,_A:0,C:13,G:0,T:2,	C	T	0.005395	0.0468676
GTF2F1	chr3_65841295_-	chr3	65841295	-	A:24,C:0,G:0,T:0,_A:31,C:0,G:0,T:0,	A	G	0.00145145	0.0255322
GTF2F1	chr5_175055271_+	chr5	175055271	+	A:0,C:0,G:10,T:0,_A:0,C:0,G:18,T:0,	G	A	0.00263362	0.0333564
GTF2F1	chr6_169953370_-	chr6	169953370	-	A:0,C:10,G:0,T:0,_A:0,C:12,G:0,T:3,	C	T	0.0167255	0.0778076
GTF2F1	chr7_2674040_+	chr7	2674040	+	A:0,C:10,G:0,T:2,_A:0,C:13,G:0,T:3,	C	T	0.0214035	0.0882234
GTF2F1	chr16_81504868_+	chr16	81504868	+	A:37,C:0,G:8,T:0,_A:83,C:0,G:16,T:0,	A	G	0.00783046	0.0553479
GTF2F1	chr16_88718552_-	chr16	88718552	-	A:7,C:0,G:34,T:0,_A:5,C:0,G:16,T:0,	G	A	0.0149175	0.0736185
GTF2F1	chr16_89267241_-	chr16	89267241	-	A:21,C:0,G:5,T:0,_A:18,C:0,G:1,T:0,	A	G	0.00774221	0.0550767
GTF2F1	chr17_80588162_-	chr17	80588162	-	A:0,C:0,G:0,T:11,_A:0,C:0,G:0,T:60,	T	C	0.00103555	0.0220034
GTF2F1	chr19_2270370_+	chr19	2270370	+	A:0,C:0,G:18,T:4,_A:0,C:0,G:3,T:1,	G	T	0.0024897	0.0324949
GTF2F1	chr20_17971067_+	chr20	17971067	+	A:0,C:9,G:0,T:0,_A:0,C:11,G:0,T:0,	C	G	0.00507972	0.0455764
GTF2F1	chr20_17971069_+	chr20	17971069	+	A:0,C:0,G:0,T:9,_A:0,C:0,G:0,T:11,	T	G	0.00499738	0.0452301
GTF2F1	chr20_47902776_+	chr20	47902776	+	A:0,C:2,G:0,T:10,_A:0,C:2,G:0,T:11,	T	C	0.0225419	0.0906593
GTF2F1	chr20_61472073_+	chr20	61472073	+	A:0,C:15,G:0,T:0,_A:0,C:7,G:0,T:0,	C	A	0.00441296	0.0426546
HLTF	chr1_11073982_+	chr1	11073982	+	A:0,C:10,G:0,T:8,_A:0,C:17,G:0,T:4,	C	T	0.0229237	0.0914671
HLTF	chr1_146667003_-	chr1	146667003	-	A:0,C:26,G:0,T:0,_A:0,C:45,G:0,T:1,	C	T	1.15711e-05	0.00162594
HLTF	chr2_73679866_+	chr2	73679866	+	A:0,C:3,G:0,T:11,_A:0,C:6,G:0,T:12,	T	C	0.0250839	0.0959463
HLTF	chr2_101495174_+	chr2	101495174	+	A:0,C:14,G:0,T:1,_A:0,C:5,G:0,T:1,	C	T	0.0049532	0.0450426
HLTF	chr2_128180872_+	chr2	128180872	+	A:0,C:0,G:6,T:24,_A:0,C:0,G:11,T:12,	T	G	0.0188463	0.0826085
HLTF	chr2_188397339_+	chr2	188397339	+	A:44,C:0,G:13,T:0,_A:43,C:0,G:14,T:0,	A	G	0.00204487	0.0297009
HLTF	chr2_188401301_+	chr2	188401301	+	A:12,C:0,G:0,T:0,_A:14,C:0,G:0,T:0,	A	G	6.52244e-05	0.00533009
HLTF	chr2_188401993_+	chr2	188401993	+	A:23,C:0,G:9,T:0,_A:15,C:0,G:6,T:0,	A	G	0.00223288	0.0309083
HLTF	chr2_228203639_+	chr2	228203639	+	A:0,C:1,G:0,T:14,_A:0,C:2,G:0,T:8,	T	C	0.00067604	0.0179796
HLTF	chr2_236544481_+	chr2	236544481	+	A:2,C:0,G:10,T:0,_A:4,C:0,G:13,T:0,	G	A	0.00644309	0.0508028
HLTF	chr3_47162886_-	chr3	47162886	-	A:0,C:7,G:0,T:9,_A:0,C:7,G:0,T:22,	T	C	0.0166219	0.0775698
HLTF	chr3_197261960_-	chr3	197261960	-	A:8,C:0,G:18,T:0,_A:6,C:0,G:12,T:0,	G	A	0.022425	0.090411
HLTF	chr4_9879728_-	chr4	9879728	-	A:0,C:8,G:0,T:10,_A:0,C:2,G:0,T:16,	T	C	0.0134963	0.0702524
HLTF	chr4_83348652_-	chr4	83348652	-	A:0,C:16,G:0,T:36,_A:0,C:15,G:0,T:26,	T	C	0.00767822	0.0548786
HLTF	chr4_187540635_-	chr4	187540635	-	A:0,C:0,G:5,T:15,_A:0,C:0,G:8,T:16,	T	G	0.01169	0.0658417
HLTF	chr4_187540654_-	chr4	187540654	-	A:3,C:0,G:0,T:10,_A:2,C:0,G:0,T:14,	T	A	0.00261624	0.0332534
HLTF	chr6_7229346_+	chr6	7229346	+	A:0,C:8,G:0,T:2,_A:0,C:12,G:0,T:4,	C	T	0.019914	0.0849765
HLTF	chr6_158735090_+	chr6	158735090	+	A:0,C:9,G:0,T:5,_A:0,C:21,G:0,T:9,	C	T	0.0219334	0.0893622
HLTF	chr6_158907180_+	chr6	158907180	+	A:13,C:2,G:0,T:0,_A:15,C:9,G:0,T:0,	A	C	0.0120669	0.0667776
HLTF	chr6_3908474_-	chr6	3908474	-	A:4,C:0,G:0,T:0,_A:18,C:0,G:1,T:0,	A	G	0.000624132	0.0172671
HLTF	chr6_47949493_-	chr6	47949493	-	A:0,C:16,G:0,T:7,_A:0,C:12,G:0,T:5,	C	T	0.0123104	0.0673774
HLTF	chr8_123885700_+	chr8	123885700	+	A:7,C:0,G:19,T:0,_A:4,C:0,G:12,T:0,	G	A	0.00506249	0.0455042
HLTF	chr8_601226_-	chr8	601226	-	A:0,C:0,G:8,T:1,_A:0,C:0,G:15,T:7,	G	T	0.0229349	0.0914906
HLTF	chr8_13032554_-	chr8	13032554	-	A:0,C:16,G:0,T:6,_A:0,C:20,G:0,T:7,	C	T	0.00426743	0.0419795
HLTF	chr10_21827796_+	chr10	21827796	+	A:1,C:0,G:13,T:0,_A:5,C:0,G:20,T:0,	G	A	0.00026313	0.0107661
HLTF	chr10_70332672_+	chr10	70332672	+	A:7,C:0,G:0,T:16,_A:4,C:0,G:0,T:13,	T	A	0.00880688	0.0582234
HLTF	chr11_62294717_-	chr11	62294717	-	A:24,C:0,G:0,T:0,_A:31,C:0,G:0,T:0,	A	T	7.74422e-06	0.00125141
HLTF	chr11_62294729_-	chr11	62294729	-	A:0,C:0,G:23,T:0,_A:0,C:0,G:27,T:0,	G	A	7.74422e-06	0.00125141
HLTF	chr12_125398733_-	chr12	125398733	-	A:0,C:7,G:0,T:2,_A:0,C:13,G:0,T:2,	C	T	0.0076764	0.054873
HLTF	chr15_25235289_+	chr15	25235289	+	A:0,C:34,G:0,T:0,_A:1,C:33,G:0,T:0,	C	G	7.74422e-06	0.00125141
HLTF	chr15_25235292_+	chr15	25235292	+	A:32,C:0,G:0,T:0,_A:34,C:0,G:0,T:0,	A	G	7.74422e-06	0.00125141
HLTF	chr15_25236128_+	chr15	25236128	+	A:0,C:0,G:77,T:0,_A:0,C:0,G:62,T:0,	G	A	7.74422e-06	0.00125141
HLTF	chr16_19548461_+	chr16	19548461	+	A:0,C:10,G:0,T:2,_A:0,C:9,G:0,T:1,	C	T	0.00787984	0.0554987
HLTF	chr16_20687543_+	chr16	20687543	+	A:0,C:15,G:0,T:3,_A:0,C:16,G:0,T:12,	C	T	0.0255156	0.0968225
HLTF	chr16_20688629_+	chr16	20688629	+	A:0,C:19,G:0,T:1,_A:0,C:27,G:0,T:10,	C	T	0.000787817	0.019381
HLTF	chr16_20700637_+	chr16	20700637	+	A:3,C:0,G:15,T:0,_A:3,C:0,G:9,T:0,	G	A	0.00451702	0.0431288
HLTF	chr16_20730957_+	chr16	20730957	+	A:0,C:0,G:1,T:9,_A:0,C:0,G:5,T:11,	T	G	0.0202274	0.0856653
HLTF	chr16_20737729_+	chr16	20737729	+	A:2,C:0,G:11,T:0,_A:4,C:0,G:28,T:0,	G	A	0.000153873	0.0080893
HLTF	chr16_69948949_+	chr16	69948949	+	A:0,C:0,G:9,T:0,_A:2,C:0,G:11,T:0,	G	A	0.00279594	0.0343063
HLTF	chr16_69948958_+	chr16	69948958	+	A:7,C:0,G:0,T:0,_A:13,C:0,G:2,T:0,	A	G	0.00274269	0.0339972
HLTF	chr16_87948481_-	chr16	87948481	-	A:0,C:3,G:0,T:7,_A:0,C:3,G:0,T:15,	T	C	0.00917744	0.0592643
HLTF	chr17_20801638_+	chr17	20801638	+	A:0,C:0,G:16,T:0,_A:0,C:0,G:14,T:1,	G	T	3.46144e-05	0.00372834
HLTF	chr17_20801739_+	chr17	20801739	+	A:0,C:0,G:1,T:21,_A:0,C:0,G:2,T:21,	T	G	2.83972e-05	0.00325527
HLTF	chr17_20823268_+	chr17	20823268	+	A:14,C:0,G:0,T:0,_A:15,C:0,G:1,T:0,	A	G	4.6572e-05	0.00446442
HLTF	chr17_20824768_+	chr17	20824768	+	A:1,C:0,G:0,T:13,_A:0,C:0,G:0,T:9,	T	A	0.000662441	0.017797
HLTF	chr17_53369594_+	chr17	53369594	+	A:56,C:0,G:16,T:0,_A:42,C:0,G:30,T:0,	A	G	0.00752321	0.0543942
HLTF	chr17_66416357_+	chr17	66416357	+	A:0,C:3,G:0,T:9,_A:0,C:8,G:0,T:17,	T	C	0.0212151	0.0878164
HLTF	chr17_66420699_+	chr17	66420699	+	A:2,C:0,G:11,T:0,_A:2,C:0,G:31,T:0,	G	A	5.16566e-05	0.00472628
HLTF	chr17_66422158_+	chr17	66422158	+	A:13,C:0,G:4,T:0,_A:24,C:0,G:5,T:0,	A	G	0.000708927	0.0184097
HLTF	chr17_78904962_+	chr17	78904962	+	A:3,C:0,G:10,T:0,_A:4,C:0,G:11,T:0,	G	A	0.0215016	0.0884349
HLTF	chr17_47400678_-	chr17	47400678	-	A:3,C:0,G:9,T:0,_A:1,C:0,G:10,T:0,	G	A	0.0125778	0.068032
HLTF	chr17_49328902_-	chr17	49328902	-	A:0,C:16,G:0,T:4,_A:0,C:15,G:0,T:8,	C	T	0.00784329	0.0553871
HLTF	chr17_74077797_-	chr17	74077797	-	A:0,C:15,G:0,T:5,_A:0,C:16,G:0,T:8,	C	T	0.01169	0.0658417
HLTF	chr19_53960224_+	chr19	53960224	+	A:0,C:13,G:0,T:2,_A:0,C:10,G:0,T:7,	C	T	0.0255724	0.0969373
HLTF	chr19_57325083_-	chr19	57325083	-	A:0,C:0,G:0,T:158,_A:0,C:0,G:0,T:101,	T	C	7.74422e-06	0.00125141
HLTF	chr19_57326721_-	chr19	57326721	-	A:0,C:1,G:0,T:74,_A:0,C:0,G:0,T:79,	T	C	8.77605e-06	0.00134694
HLTF	chr19_57327503_-	chr19	57327503	-	A:135,C:0,G:0,T:0,_A:103,C:0,G:0,T:0,	A	G	7.74422e-06	0.00125141
HLTF	chr20_61468571_+	chr20	61468571	+	A:0,C:6,G:0,T:3,_A:0,C:23,G:0,T:3,	C	T	0.000783609	0.0193312
HNRNPA1	chr2_236501335_+	chr2	236501335	+	A:2,C:0,G:17,T:0,_A:0,C:0,G:9,T:0,	G	A	0.00312405	0.0361589
HNRNPA1	chr2_177051871_-	chr2	177051871	-	A:26,C:0,G:0,T:0,_A:15,C:0,G:0,T:0,	A	T	0.000213847	0.00961182
HNRNPA1	chr2_216278495_-	chr2	216278495	-	A:31,C:13,G:0,T:0,_A:8,C:5,G:0,T:0,	A	C	0.0268231	0.0994365
HNRNPA1	chr6_168308914_+	chr6	168308914	+	A:9,C:0,G:18,T:0,_A:1,C:0,G:10,T:0,	G	A	0.0199521	0.0850604
HNRNPA1	chr8_13031155_-	chr8	13031155	-	A:28,C:0,G:0,T:2,_A:8,C:0,G:0,T:0,	A	T	0.000880757	0.0204311
HNRNPA1	chr9_116834951_-	chr9	116834951	-	A:15,C:0,G:44,T:0,_A:5,C:0,G:14,T:0,	G	A	0.0132055	0.0695535
HNRNPA1	chr11_65190379_+	chr11	65190379	+	A:0,C:0,G:573,T:547,_A:1,C:0,G:284,T:226,	G	T	0.00843307	0.0571474
HNRNPA1	chr17_53359895_+	chr17	53359895	+	A:6,C:0,G:33,T:0,_A:1,C:0,G:9,T:0,	G	A	0.00335559	0.0374147
HNRNPA1	chr17_80527356_+	chr17	80527356	+	A:0,C:30,G:0,T:11,_A:0,C:13,G:0,T:3,	C	T	0.00969276	0.0606749
HNRNPA1	chr20_47896145_+	chr20	47896145	+	A:16,C:0,G:30,T:0,_A:1,C:0,G:18,T:0,	G	A	0.00539876	0.0468827
HNRNPA1	chr20_17947646_-	chr20	17947646	-	A:11,C:0,G:14,T:0,_A:1,C:0,G:13,T:0,	G	A	0.0231039	0.0918466
HNRNPC	chr1_61639107_+	chr1	61639107	+	A:30,C:0,G:0,T:6,_A:20,C:0,G:0,T:4,	A	T	0.0123198	0.0674004
HNRNPC	chr1_61639382_+	chr1	61639382	+	A:0,C:9,G:0,T:0,_A:0,C:11,G:0,T:1,	C	T	0.00280844	0.0343785
HNRNPC	chr1_151189417_+	chr1	151189417	+	A:0,C:11,G:0,T:0,_A:0,C:11,G:0,T:0,	C	T	0.0137648	0.0708943
HNRNPC	chr1_151189419_+	chr1	151189419	+	A:0,C:13,G:0,T:0,_A:0,C:12,G:0,T:0,	C	T	0.00612015	0.0496441
HNRNPC	chr1_151189423_+	chr1	151189423	+	A:0,C:17,G:0,T:0,_A:0,C:15,G:0,T:1,	C	T	0.00511297	0.0457152
HNRNPC	chr1_151192376_+	chr1	151192376	+	A:12,C:0,G:72,T:0,_A:11,C:0,G:53,T:0,	G	A	0.00287935	0.0347857
HNRNPC	chr1_183021501_+	chr1	183021501	+	A:16,C:0,G:0,T:0,_A:7,C:0,G:0,T:0,	A	G	0.0157508	0.0755605
HNRNPC	chr1_183098249_+	chr1	183098249	+	A:16,C:0,G:0,T:0,_A:7,C:0,G:0,T:0,	A	G	0.0174463	0.0794532
HNRNPC	chr1_8707100_-	chr1	8707100	-	A:10,C:0,G:0,T:0,_A:13,C:0,G:3,T:0,	A	G	0.0251299	0.0960401
HNRNPC	chr1_8707116_-	chr1	8707116	-	A:0,C:0,G:0,T:11,_A:0,C:0,G:2,T:17,	T	G	0.00887019	0.058403
HNRNPC	chr1_29476180_-	chr1	29476180	-	A:1,C:0,G:16,T:0,_A:1,C:0,G:12,T:0,	G	A	0.00917157	0.059248
HNRNPC	chr1_55335709_-	chr1	55335709	-	A:14,C:0,G:52,T:0,_A:14,C:0,G:43,T:0,	G	A	0.00646458	0.0508783
HNRNPC	chr1_55343493_-	chr1	55343493	-	A:4,C:0,G:28,T:0,_A:3,C:0,G:15,T:0,	G	A	0.0119856	0.0665765
HNRNPC	chr1_115018621_-	chr1	115018621	-	A:4,C:8,G:0,T:0,_A:2,C:14,G:0,T:0,	C	A	0.0223472	0.0902455
HNRNPC	chr1_227254068_-	chr1	227254068	-	A:0,C:3,G:0,T:22,_A:0,C:5,G:0,T:14,	T	C	0.0207737	0.0868586
HNRNPC	chr1_229613186_-	chr1	229613186	-	A:0,C:12,G:0,T:0,_A:0,C:10,G:0,T:0,	C	A	0.0172774	0.079069
HNRNPC	chr2_10292658_+	chr2	10292658	+	A:25,C:0,G:6,T:0,_A:4,C:0,G:0,T:0,	A	G	0.0243475	0.0944369
HNRNPC	chr2_42402827_+	chr2	42402827	+	A:22,C:0,G:0,T:5,_A:23,C:0,G:0,T:0,	A	T	0.0045067	0.0430821
HNRNPC	chr2_42512931_+	chr2	42512931	+	A:0,C:68,G:28,T:0,_A:0,C:49,G:19,T:0,	C	G	0.0247126	0.0951876
HNRNPC	chr2_42533663_+	chr2	42533663	+	A:0,C:16,G:0,T:0,_A:0,C:32,G:0,T:0,	C	T	0.00126635	0.0240552
HNRNPC	chr2_60990128_+	chr2	60990128	+	A:12,C:0,G:0,T:0,_A:9,C:0,G:0,T:0,	A	G	0.0222942	0.0901327
HNRNPC	chr2_101502325_+	chr2	101502325	+	A:15,C:0,G:62,T:0,_A:5,C:0,G:17,T:0,	G	A	0.0121388	0.0669552
HNRNPC	chr2_102315321_+	chr2	102315321	+	A:0,C:72,G:0,T:20,_A:0,C:28,G:0,T:10,	C	T	0.0105479	0.0629373
HNRNPC	chr2_102329383_+	chr2	102329383	+	A:0,C:0,G:53,T:0,_A:0,C:0,G:30,T:0,	G	T	0.000543825	0.0160739
HNRNPC	chr2_148803587_+	chr2	148803587	+	A:0,C:0,G:14,T:0,_A:0,C:0,G:25,T:0,	G	T	0.00247541	0.0324084
HNRNPC	chr2_148808991_+	chr2	148808991	+	A:0,C:21,G:0,T:0,_A:0,C:4,G:0,T:0,	C	T	0.0122286	0.0671763
HNRNPC	chr2_173300369_+	chr2	173300369	+	A:0,C:0,G:10,T:0,_A:0,C:0,G:10,T:0,	G	T	0.0251303	0.0960408
HNRNPC	chr2_219102332_+	chr2	219102332	+	A:0,C:20,G:0,T:4,_A:0,C:21,G:0,T:5,	C	T	0.0136294	0.070571
HNRNPC	chr2_223730926_+	chr2	223730926	+	A:0,C:1,G:0,T:26,_A:0,C:2,G:0,T:59,	T	C	0.0005959	0.0168609
HNRNPC	chr2_223732283_+	chr2	223732283	+	A:0,C:0,G:7,T:2,_A:0,C:0,G:16,T:2,	G	T	0.019543	0.0841576
HNRNPC	chr2_236439879_+	chr2	236439879	+	A:19,C:0,G:5,T:0,_A:21,C:0,G:3,T:0,	A	G	0.0116189	0.065664
HNRNPC	chr2_242592453_+	chr2	242592453	+	A:0,C:6,G:0,T:2,_A:0,C:14,G:0,T:5,	C	T	0.00220746	0.0307475
HNRNPC	chr2_20528935_-	chr2	20528935	-	A:0,C:41,G:0,T:0,_A:0,C:46,G:0,T:0,	C	A	0.000356253	0.0127507
HNRNPC	chr2_32218204_-	chr2	32218204	-	A:0,C:18,G:0,T:1,_A:0,C:23,G:0,T:3,	C	T	0.00646205	0.0508694
HNRNPC	chr2_32219693_-	chr2	32219693	-	A:0,C:1,G:0,T:13,_A:0,C:0,G:0,T:13,	T	C	0.00623411	0.0500581
HNRNPC	chr2_48117916_-	chr2	48117916	-	A:0,C:25,G:64,T:0,_A:0,C:17,G:51,T:0,	G	C	0.0152917	0.0744931
HNRNPC	chr2_96859656_-	chr2	96859656	-	A:3,C:0,G:22,T:0,_A:1,C:0,G:12,T:0,	G	A	0.00860683	0.057651
HNRNPC	chr3_51701257_+	chr3	51701257	+	A:2,C:0,G:11,T:0,_A:2,C:0,G:14,T:0,	G	A	0.0196147	0.0843162
HNRNPC	chr3_171987246_+	chr3	171987246	+	A:6,C:0,G:26,T:0,_A:5,C:0,G:29,T:0,	G	A	0.0147385	0.0731984
HNRNPC	chr3_65929209_-	chr3	65929209	-	A:0,C:13,G:0,T:0,_A:0,C:19,G:0,T:1,	C	T	0.00462808	0.0436273
HNRNPC	chr3_65948969_-	chr3	65948969	-	A:21,C:0,G:3,T:0,_A:18,C:0,G:3,T:0,	A	G	0.0147263	0.0731699
HNRNPC	chr3_65948976_-	chr3	65948976	-	A:0,C:1,G:19,T:0,_A:0,C:3,G:17,T:0,	G	C	0.00854707	0.0574785
HNRNPC	chr4_17607997_+	chr4	17607997	+	A:0,C:15,G:0,T:4,_A:0,C:15,G:0,T:2,	C	T	0.0127094	0.0683527
HNRNPC	chr4_17608017_+	chr4	17608017	+	A:0,C:15,G:0,T:3,_A:0,C:16,G:0,T:2,	C	T	0.014071	0.0716227
HNRNPC	chr4_17632988_+	chr4	17632988	+	A:0,C:4,G:16,T:0,_A:0,C:2,G:16,T:0,	G	C	0.0161265	0.0764294
HNRNPC	chr4_152336536_+	chr4	152336536	+	A:0,C:2,G:9,T:0,_A:0,C:0,G:18,T:0,	G	C	0.00773217	0.0550457
HNRNPC	chr4_186142060_+	chr4	186142060	+	A:0,C:1,G:0,T:10,_A:0,C:1,G:0,T:12,	T	C	0.0224049	0.0903683
HNRNPC	chr4_139128841_-	chr4	139128841	-	A:0,C:31,G:8,T:0,_A:0,C:35,G:8,T:0,	C	G	0.0164894	0.0772655
HNRNPC	chr4_152208468_-	chr4	152208468	-	A:0,C:78,G:3,T:0,_A:0,C:52,G:7,T:0,	C	G	0.000775425	0.0192337
HNRNPC	chr5_179146026_+	chr5	179146026	+	A:3,C:0,G:4,T:0,_A:2,C:0,G:21,T:0,	G	A	0.0183138	0.0814152
HNRNPC	chr5_42805578_-	chr5	42805578	-	A:37,C:0,G:127,T:1,_A:20,C:0,G:81,T:1,	G	A	0.00578199	0.0483812
HNRNPC	chr5_59441858_-	chr5	59441858	-	A:0,C:15,G:0,T:1,_A:0,C:16,G:0,T:2,	C	T	0.0103414	0.0623988
HNRNPC	chr6_57302483_+	chr6	57302483	+	A:18,C:0,G:0,T:0,_A:8,C:0,G:0,T:0,	A	T	0.00635628	0.0504956
HNRNPC	chr6_57302491_+	chr6	57302491	+	A:0,C:0,G:0,T:19,_A:0,C:0,G:0,T:8,	T	C	0.0070855	0.0529866
HNRNPC	chr6_132215375_+	chr6	132215375	+	A:0,C:3,G:0,T:2,_A:0,C:30,G:0,T:8,	C	T	0.018235	0.0812379
HNRNPC	chr6_168302015_+	chr6	168302015	+	A:21,C:0,G:6,T:0,_A:23,C:0,G:4,T:0,	A	G	0.0159711	0.0760704
HNRNPC	chr7_56129123_+	chr7	56129123	+	A:0,C:2,G:0,T:22,_A:1,C:4,G:0,T:22,	T	C	0.00870291	0.0579269
HNRNPC	chr7_86810213_+	chr7	86810213	+	A:0,C:4,G:42,T:0,_A:0,C:0,G:29,T:0,	G	C	0.00121925	0.0236584
HNRNPC	chr7_128188077_+	chr7	128188077	+	A:7,C:0,G:1,T:0,_A:15,C:0,G:2,T:0,	A	G	0.0149899	0.0737881
HNRNPC	chr7_33096267_-	chr7	33096267	-	A:3,C:0,G:13,T:0,_A:1,C:0,G:11,T:0,	G	A	0.0251299	0.0960399
HNRNPC	chr7_45769966_-	chr7	45769966	-	A:0,C:13,G:0,T:0,_A:0,C:21,G:0,T:0,	C	T	0.00301927	0.0355768
HNRNPC	chr7_78504476_-	chr7	78504476	-	A:2,C:0,G:15,T:0,_A:1,C:0,G:9,T:0,	G	A	0.0162948	0.0768176
HNRNPC	chr7_78504479_-	chr7	78504479	-	A:0,C:0,G:14,T:2,_A:0,C:0,G:9,T:1,	G	T	0.0266717	0.099137
HNRNPC	chr8_128966573_+	chr8	128966573	+	A:19,C:0,G:2,T:0,_A:13,C:0,G:4,T:0,	A	G	0.022264	0.0900683
HNRNPC	chr9_134278773_+	chr9	134278773	+	A:0,C:11,G:2,T:0,_A:0,C:25,G:1,T:0,	C	G	0.00490809	0.04485
HNRNPC	chr9_14832143_-	chr9	14832143	-	A:0,C:13,G:0,T:45,_A:0,C:0,G:0,T:9,	T	C	0.0155653	0.07513
HNRNPC	chr9_104159217_-	chr9	104159217	-	A:0,C:11,G:0,T:0,_A:0,C:12,G:0,T:2,	C	T	0.0198403	0.0848141
HNRNPC	chr9_135167802_-	chr9	135167802	-	A:0,C:28,G:0,T:0,_A:0,C:14,G:0,T:0,	C	A	0.00229637	0.0313068
HNRNPC	chr9_138959636_-	chr9	138959636	-	A:1,C:0,G:9,T:0,_A:0,C:0,G:16,T:0,	G	A	0.00684459	0.0521852
HNRNPC	chr9_138959648_-	chr9	138959648	-	A:0,C:11,G:2,T:0,_A:0,C:18,G:4,T:0,	C	G	0.0226843	0.0909612
HNRNPC	chr10_20308974_+	chr10	20308974	+	A:0,C:0,G:11,T:0,_A:0,C:0,G:13,T:0,	G	A	0.00563377	0.0478104
HNRNPC	chr10_79580101_-	chr10	79580101	-	A:0,C:40,G:0,T:0,_A:0,C:17,G:0,T:1,	C	T	0.00194575	0.0290464
HNRNPC	chr11_86784114_+	chr11	86784114	+	A:0,C:45,G:0,T:18,_A:0,C:53,G:0,T:7,	C	T	0.00305648	0.0357845
HNRNPC	chr11_86983138_+	chr11	86983138	+	A:0,C:29,G:0,T:16,_A:0,C:25,G:0,T:7,	C	T	0.0022975	0.0313139
HNRNPC	chr11_95533627_+	chr11	95533627	+	A:0,C:15,G:0,T:0,_A:0,C:10,G:0,T:0,	C	T	0.00716293	0.0532401
HNRNPC	chr12_63006741_+	chr12	63006741	+	A:0,C:0,G:6,T:0,_A:0,C:0,G:14,T:0,	G	A	0.0157126	0.0754718
HNRNPC	chr12_11190432_-	chr12	11190432	-	A:23,C:5,G:0,T:0,_A:14,C:4,G:0,T:0,	A	C	0.0262499	0.0982979
HNRNPC	chr12_133398395_-	chr12	133398395	-	A:8,C:0,G:0,T:0,_A:15,C:0,G:0,T:0,	A	G	0.00638546	0.0505992
HNRNPC	chr13_28857222_+	chr13	28857222	+	A:11,C:0,G:1,T:0,_A:12,C:0,G:2,T:0,	A	G	0.0188348	0.082583
HNRNPC	chr13_98908930_+	chr13	98908930	+	A:0,C:6,G:0,T:25,_A:0,C:0,G:0,T:6,	T	C	0.022151	0.0898274
HNRNPC	chr14_35600189_+	chr14	35600189	+	A:1,C:0,G:17,T:0,_A:1,C:0,G:22,T:0,	G	A	0.00416338	0.0414881
HNRNPC	chr14_21724600_-	chr14	21724600	-	A:0,C:152,G:0,T:42,_A:0,C:142,G:0,T:46,	C	T	0.0124675	0.0677625
HNRNPC	chr15_22844698_+	chr15	22844698	+	A:0,C:11,G:0,T:0,_A:0,C:17,G:0,T:1,	C	T	0.00585717	0.0486666
HNRNPC	chr15_25324677_+	chr15	25324677	+	A:52,C:0,G:0,T:0,_A:14,C:0,G:0,T:0,	A	T	0.00103424	0.0219909
HNRNPC	chr15_78732754_+	chr15	78732754	+	A:27,C:0,G:7,T:0,_A:11,C:0,G:1,T:0,	A	G	0.017298	0.079116
HNRNPC	chr16_9214571_+	chr16	9214571	+	A:0,C:17,G:0,T:0,_A:0,C:15,G:0,T:0,	C	G	0.00328816	0.0370532
HNRNPC	chr16_78881427_+	chr16	78881427	+	A:0,C:0,G:18,T:88,_A:0,C:0,G:12,T:29,	T	G	0.0102689	0.0622086
HNRNPC	chr16_90049307_+	chr16	90049307	+	A:0,C:15,G:0,T:1,_A:0,C:12,G:0,T:0,	C	T	0.00682315	0.0521129
HNRNPC	chr16_89415505_-	chr16	89415505	-	A:0,C:6,G:0,T:33,_A:0,C:12,G:0,T:56,	T	C	0.00416446	0.0414932
HNRNPC	chr16_89441123_-	chr16	89441123	-	A:12,C:0,G:41,T:0,_A:15,C:0,G:38,T:0,	G	A	0.0228997	0.0914165
HNRNPC	chr17_21199390_+	chr17	21199390	+	A:0,C:34,G:0,T:0,_A:0,C:10,G:0,T:0,	C	T	0.00252954	0.0327352
HNRNPC	chr17_21199403_+	chr17	21199403	+	A:0,C:34,G:0,T:0,_A:0,C:13,G:0,T:0,	C	T	0.00209882	0.0300517
HNRNPC	chr17_21211207_+	chr17	21211207	+	A:0,C:0,G:31,T:0,_A:0,C:0,G:23,T:0,	G	T	0.00131959	0.0244926
HNRNPC	chr17_21211954_+	chr17	21211954	+	A:0,C:0,G:25,T:0,_A:0,C:0,G:19,T:0,	G	C	0.00226452	0.0311074
HNRNPC	chr17_21213170_+	chr17	21213170	+	A:0,C:11,G:0,T:0,_A:0,C:14,G:0,T:0,	C	A	0.00567493	0.04797
HNRNPC	chr17_75400366_+	chr17	75400366	+	A:0,C:86,G:0,T:12,_A:0,C:94,G:0,T:18,	C	T	0.0014342	0.0253994
HNRNPC	chr17_76191601_+	chr17	76191601	+	A:0,C:0,G:75,T:0,_A:0,C:0,G:48,T:0,	G	T	0.000272105	0.0109681
HNRNPC	chr17_2048935_-	chr17	2048935	-	A:14,C:0,G:0,T:0,_A:14,C:0,G:0,T:0,	A	C	0.00503735	0.0453987
HNRNPC	chr17_2048937_-	chr17	2048937	-	A:0,C:14,G:0,T:0,_A:0,C:14,G:0,T:0,	C	A	0.00479951	0.0443815
HNRNPC	chr17_15414354_-	chr17	15414354	-	A:0,C:67,G:0,T:3,_A:0,C:103,G:0,T:8,	C	T	0.000546784	0.01612
HNRNPC	chr17_15414361_-	chr17	15414361	-	A:0,C:3,G:0,T:63,_A:0,C:8,G:0,T:98,	T	C	0.000459628	0.0146841
HNRNPC	chr17_20913255_-	chr17	20913255	-	A:5,C:0,G:15,T:0,_A:1,C:0,G:16,T:0,	G	A	0.0156366	0.0752954
HNRNPC	chr17_27167973_-	chr17	27167973	-	A:0,C:14,G:1,T:0,_A:0,C:24,G:3,T:0,	C	G	0.00835874	0.05693
HNRNPC	chr17_33398216_-	chr17	33398216	-	A:0,C:18,G:0,T:0,_A:0,C:24,G:0,T:0,	C	A	0.00209889	0.0300522
HNRNPC	chr17_64210014_-	chr17	64210014	-	A:29,C:3,G:0,T:0,_A:25,C:3,G:0,T:0,	A	C	0.00440789	0.0426313
HNRNPC	chr19_34755326_+	chr19	34755326	+	A:0,C:30,G:0,T:2,_A:0,C:28,G:0,T:3,	C	T	0.00273357	0.033944
HNRNPC	chr19_33521466_-	chr19	33521466	-	A:18,C:0,G:0,T:0,_A:20,C:0,G:0,T:0,	A	G	0.00276249	0.0341124
HNRNPC	chr20_46257192_+	chr20	46257192	+	A:0,C:0,G:15,T:0,_A:0,C:0,G:13,T:0,	G	A	0.0047656	0.0442338
HNRNPC	chr20_62348717_+	chr20	62348717	+	A:0,C:1,G:55,T:0,_A:0,C:0,G:29,T:0,	G	T	0.000626942	0.0173068
HNRNPC	chr20_17946313_-	chr20	17946313	-	A:0,C:619,G:0,T:0,_A:0,C:380,G:0,T:0,	C	A	0.00400689	0.0407352
HNRNPC	chr20_40208076_-	chr20	40208076	-	A:0,C:24,G:0,T:0,_A:0,C:23,G:0,T:0,	C	A	0.0020014	0.0294155
HNRNPC	chr20_47762249_-	chr20	47762249	-	A:0,C:7,G:21,T:0,_A:0,C:4,G:21,T:0,	G	C	0.01602	0.0761835
HNRNPC	chr20_48319665_-	chr20	48319665	-	A:0,C:0,G:25,T:1,_A:0,C:0,G:31,T:7,	G	T	0.0061425	0.0497258
HNRNPC	chr20_52099426_-	chr20	52099426	-	A:0,C:31,G:0,T:0,_A:0,C:38,G:0,T:0,	C	T	0.000664815	0.0178291
HNRNPC	chr21_44287503_-	chr21	44287503	-	A:0,C:34,G:0,T:0,_A:0,C:30,G:0,T:0,	C	A	0.000799272	0.0195155
HNRNPK	chr1_2200390_+	chr1	2200390	+	A:1,C:11,G:0,T:0,_A:4,C:12,G:0,T:1,	C	A	0.0048894	0.0447699
HNRNPK	chr1_2200404_+	chr1	2200404	+	A:0,C:16,G:0,T:0,_A:0,C:31,G:0,T:2,	C	T	2.43905e-05	0.00290987
HNRNPK	chr1_32786983_+	chr1	32786983	+	A:21,C:0,G:0,T:0,_A:8,C:0,G:0,T:0,	A	C	2.24542e-05	0.00273131
HNRNPK	chr1_32786991_+	chr1	32786991	+	A:14,C:0,G:0,T:0,_A:7,C:0,G:0,T:0,	A	C	0.000310791	0.0118124
HNRNPK	chr2_3465496_+	chr2	3465496	+	A:0,C:0,G:0,T:17,_A:0,C:0,G:0,T:7,	T	C	0.00015017	0.00799012
HNRNPK	chr2_3465500_+	chr2	3465500	+	A:20,C:0,G:0,T:0,_A:9,C:0,G:0,T:0,	A	C	3.49949e-05	0.00375503
HNRNPK	chr2_3465504_+	chr2	3465504	+	A:0,C:0,G:18,T:0,_A:0,C:1,G:9,T:0,	G	C	0.000145784	0.00787167
HNRNPK	chr2_54884403_+	chr2	54884403	+	A:35,C:0,G:15,T:0,_A:15,C:0,G:4,T:0,	A	G	0.00525671	0.046308
HNRNPK	chr2_61405008_+	chr2	61405008	+	A:0,C:15,G:0,T:9,_A:0,C:18,G:0,T:9,	C	T	0.00405027	0.0409456
HNRNPK	chr2_128177974_+	chr2	128177974	+	A:0,C:4,G:0,T:16,_A:0,C:8,G:0,T:16,	T	C	0.00769061	0.0549171
HNRNPK	chr2_128178259_+	chr2	128178259	+	A:0,C:18,G:4,T:0,_A:0,C:18,G:2,T:0,	C	G	0.000148591	0.00794761
HNRNPK	chr2_128178272_+	chr2	128178272	+	A:5,C:0,G:11,T:0,_A:3,C:0,G:18,T:0,	G	A	0.00217411	0.0305353
HNRNPK	chr2_228411187_+	chr2	228411187	+	A:0,C:13,G:0,T:1,_A:0,C:13,G:0,T:8,	C	T	0.0108023	0.0635944
HNRNPK	chr2_239001979_+	chr2	239001979	+	A:0,C:1,G:11,T:0,_A:0,C:6,G:9,T:0,	G	C	0.0245855	0.0949269
HNRNPK	chr2_242595614_+	chr2	242595614	+	A:29,C:0,G:0,T:5,_A:36,C:0,G:0,T:8,	A	T	0.000261917	0.0107386
HNRNPK	chr2_129035977_-	chr2	129035977	-	A:0,C:26,G:0,T:11,_A:0,C:15,G:0,T:5,	C	T	0.0129173	0.0688574
HNRNPK	chr2_167063017_-	chr2	167063017	-	A:0,C:1,G:15,T:0,_A:0,C:0,G:7,T:0,	G	C	0.000433034	0.0142119
HNRNPK	chr2_167063019_-	chr2	167063019	-	A:16,C:0,G:0,T:1,_A:7,C:0,G:0,T:0,	A	T	0.000324867	0.012109
HNRNPK	chr3_30708133_+	chr3	30708133	+	A:0,C:2,G:0,T:33,_A:0,C:4,G:0,T:11,	T	C	0.000561899	0.0163529
HNRNPK	chr3_30710137_+	chr3	30710137	+	A:0,C:11,G:0,T:1,_A:0,C:8,G:0,T:3,	C	T	0.0054724	0.0471765
HNRNPK	chr3_122845114_+	chr3	122845114	+	A:0,C:13,G:0,T:5,_A:0,C:13,G:0,T:6,	C	T	0.021706	0.0888746
HNRNPK	chr3_65841295_-	chr3	65841295	-	A:70,C:0,G:0,T:0,_A:48,C:0,G:1,T:0,	A	G	1.61483e-05	0.00210409
HNRNPK	chr3_120381124_-	chr3	120381124	-	A:0,C:19,G:0,T:3,_A:0,C:2,G:0,T:2,	C	T	0.0119801	0.0665628
HNRNPK	chr4_1169444_-	chr4	1169444	-	A:0,C:10,G:0,T:1,_A:0,C:12,G:0,T:2,	C	T	0.0013289	0.024568
HNRNPK	chr5_175055271_+	chr5	175055271	+	A:0,C:0,G:11,T:0,_A:0,C:0,G:10,T:0,	G	A	0.000279304	0.0111285
HNRNPK	chr5_1319328_-	chr5	1319328	-	A:3,C:9,G:0,T:0,_A:1,C:9,G:0,T:0,	C	A	0.00780337	0.0552648
HNRNPK	chr6_1896681_-	chr6	1896681	-	A:5,C:0,G:14,T:0,_A:7,C:0,G:15,T:0,	G	A	0.0103064	0.0623071
HNRNPK	chr6_8087277_-	chr6	8087277	-	A:0,C:13,G:0,T:2,_A:0,C:7,G:0,T:2,	C	T	0.00492423	0.044919
HNRNPK	chr6_47941339_-	chr6	47941339	-	A:3,C:0,G:28,T:0,_A:2,C:0,G:26,T:0,	G	A	5.07931e-05	0.00468347
HNRNPK	chr6_47946907_-	chr6	47946907	-	A:10,C:0,G:6,T:0,_A:9,C:0,G:1,T:0,	A	G	0.0248982	0.0955674
HNRNPK	chr6_170051279_-	chr6	170051279	-	A:0,C:12,G:0,T:0,_A:0,C:10,G:0,T:0,	C	G	0.000209776	0.00951283
HNRNPK	chr6_170051292_-	chr6	170051292	-	A:0,C:0,G:0,T:14,_A:0,C:0,G:0,T:7,	T	G	0.000310791	0.0118124
HNRNPK	chr6_170051298_-	chr6	170051298	-	A:17,C:0,G:0,T:0,_A:6,C:0,G:0,T:0,	A	G	0.000181788	0.00881582
HNRNPK	chr6_170051300_-	chr6	170051300	-	A:0,C:0,G:0,T:17,_A:0,C:0,G:0,T:6,	T	G	0.000181788	0.00881582
HNRNPK	chr6_170051306_-	chr6	170051306	-	A:15,C:0,G:0,T:0,_A:6,C:0,G:0,T:0,	A	G	0.00032207	0.0120505
HNRNPK	chr6_170192910_-	chr6	170192910	-	A:0,C:11,G:1,T:0,_A:0,C:17,G:1,T:0,	C	G	0.000184068	0.00887371
HNRNPK	chr6_170192934_-	chr6	170192934	-	A:0,C:15,G:0,T:3,_A:0,C:11,G:0,T:3,	C	T	0.00433086	0.0422754
HNRNPK	chr7_4829628_+	chr7	4829628	+	A:0,C:0,G:0,T:22,_A:0,C:0,G:1,T:16,	T	C	7.74422e-06	0.00125141
HNRNPK	chr7_4829635_+	chr7	4829635	+	A:0,C:0,G:0,T:25,_A:0,C:0,G:0,T:20,	T	C	7.74422e-06	0.00125141
HNRNPK	chr7_94287779_+	chr7	94287779	+	A:0,C:0,G:0,T:11,_A:0,C:0,G:0,T:10,	T	C	0.000279304	0.0111285
HNRNPK	chr7_47447541_-	chr7	47447541	-	A:2,C:0,G:8,T:0,_A:3,C:0,G:8,T:0,	G	A	0.0215205	0.0884755
HNRNPK	chr8_128209099_-	chr8	128209099	-	A:0,C:23,G:0,T:8,_A:0,C:21,G:1,T:12,	C	T	0.0159432	0.0760059
HNRNPK	chr9_6925442_+	chr9	6925442	+	A:0,C:4,G:0,T:15,_A:0,C:0,G:0,T:16,	T	C	9.7086e-05	0.00645765
HNRNPK	chr9_116832585_-	chr9	116832585	-	A:0,C:14,G:0,T:6,_A:0,C:11,G:0,T:3,	C	T	0.0115493	0.0654897
HNRNPK	chr10_135216975_+	chr10	135216975	+	A:16,C:0,G:30,T:0,_A:15,C:0,G:51,T:0,	G	A	0.00528357	0.0464175
HNRNPK	chr11_63856635_-	chr11	63856635	-	A:7,C:0,G:14,T:0,_A:3,C:0,G:15,T:0,	G	A	0.00271357	0.0338271
HNRNPK	chr11_72835303_-	chr11	72835303	-	A:0,C:7,G:0,T:13,_A:0,C:1,G:0,T:16,	T	C	0.00133635	0.0246281
HNRNPK	chr12_132381920_+	chr12	132381920	+	A:0,C:10,G:0,T:2,_A:0,C:10,G:0,T:5,	C	T	0.0224818	0.0905318
HNRNPK	chr13_45935456_+	chr13	45935456	+	A:0,C:0,G:15,T:0,_A:0,C:0,G:9,T:0,	G	C	0.000124184	0.00727052
HNRNPK	chr13_45935457_+	chr13	45935457	+	A:0,C:0,G:0,T:15,_A:0,C:0,G:0,T:9,	T	C	0.000124184	0.00727052
HNRNPK	chr14_21725454_-	chr14	21725454	-	A:0,C:4,G:6,T:0,_A:0,C:3,G:13,T:0,	G	C	0.0124534	0.067728
HNRNPK	chr15_102021522_-	chr15	102021522	-	A:0,C:5,G:0,T:21,_A:0,C:7,G:0,T:10,	T	C	0.0109087	0.0638674
HNRNPK	chr16_8952113_+	chr16	8952113	+	A:14,C:6,G:0,T:0,_A:18,C:2,G:0,T:0,	A	C	0.00102617	0.0219134
HNRNPK	chr16_68388781_+	chr16	68388781	+	A:0,C:11,G:3,T:0,_A:0,C:7,G:3,T:0,	C	G	0.0255887	0.0969701
HNRNPK	chr16_81574779_+	chr16	81574779	+	A:0,C:1,G:19,T:0,_A:0,C:0,G:5,T:0,	G	C	0.000207608	0.00945986
HNRNPK	chr16_81661177_+	chr16	81661177	+	A:0,C:11,G:0,T:1,_A:0,C:5,G:0,T:3,	C	T	0.0197423	0.0845981
HNRNPK	chr16_81738755_+	chr16	81738755	+	A:4,C:0,G:13,T:0,_A:2,C:0,G:8,T:0,	G	A	0.00964734	0.0605522
HNRNPK	chr16_83959209_+	chr16	83959209	+	A:0,C:6,G:12,T:0,_A:0,C:3,G:10,T:0,	G	C	0.0269672	0.0997211
HNRNPK	chr16_88568896_+	chr16	88568896	+	A:0,C:0,G:0,T:8,_A:0,C:0,G:2,T:21,	T	G	9.34799e-05	0.00634214
HNRNPK	chr16_89608235_+	chr16	89608235	+	A:4,C:0,G:20,T:0,_A:3,C:0,G:16,T:0,	G	A	0.000313152	0.0118625
HNRNPK	chr16_1509365_-	chr16	1509365	-	A:15,C:0,G:0,T:0,_A:22,C:0,G:1,T:0,	A	G	1.38882e-05	0.00186772
HNRNPK	chr16_28608230_-	chr16	28608230	-	A:1,C:0,G:16,T:0,_A:1,C:0,G:10,T:0,	G	A	0.000249647	0.010458
HNRNPK	chr16_87404150_-	chr16	87404150	-	A:7,C:0,G:11,T:0,_A:8,C:0,G:24,T:0,	G	A	0.00569772	0.048058
HNRNPK	chr16_88785072_-	chr16	88785072	-	A:0,C:4,G:28,T:0,_A:0,C:5,G:28,T:0,	G	C	0.000177721	0.00871207
HNRNPK	chr17_7310473_+	chr17	7310473	+	A:2,C:20,G:0,T:0,_A:7,C:10,G:0,T:0,	C	A	0.00295842	0.0352347
HNRNPK	chr17_16350156_+	chr17	16350156	+	A:0,C:9,G:0,T:17,_A:0,C:3,G:0,T:11,	T	C	0.0178765	0.0804288
HNRNPK	chr17_20896164_+	chr17	20896164	+	A:0,C:20,G:0,T:0,_A:0,C:9,G:0,T:0,	C	G	3.59432e-05	0.00382049
HNRNPK	chr17_21212134_+	chr17	21212134	+	A:0,C:0,G:16,T:0,_A:0,C:0,G:14,T:0,	G	T	2.52559e-05	0.00298725
HNRNPK	chr17_21212135_+	chr17	21212135	+	A:0,C:0,G:0,T:15,_A:0,C:0,G:0,T:14,	T	C	3.13307e-05	0.00348749
HNRNPK	chr17_48746135_+	chr17	48746135	+	A:0,C:63,G:0,T:18,_A:0,C:68,G:0,T:6,	C	T	0.00018422	0.00887755
HNRNPK	chr17_55511920_+	chr17	55511920	+	A:45,C:0,G:18,T:0,_A:17,C:0,G:10,T:0,	A	G	0.0100348	0.0615905
HNRNPK	chr17_75323371_+	chr17	75323371	+	A:0,C:9,G:0,T:1,_A:0,C:11,G:0,T:5,	C	T	0.013794	0.0709638
HNRNPK	chr17_79972424_+	chr17	79972424	+	A:0,C:28,G:0,T:3,_A:0,C:38,G:0,T:10,	C	T	0.000352943	0.0126843
HNRNPK	chr18_10757191_-	chr18	10757191	-	A:6,C:0,G:17,T:0,_A:7,C:0,G:13,T:0,	G	A	0.0182152	0.0811931
HNRNPK	chr19_534462_+	chr19	534462	+	A:0,C:0,G:15,T:0,_A:0,C:0,G:15,T:0,	G	A	2.46041e-05	0.00292911
HNRNPK	chr19_534471_+	chr19	534471	+	A:0,C:21,G:0,T:0,_A:0,C:19,G:0,T:0,	C	T	7.74422e-06	0.00125141
HNRNPK	chr19_534479_+	chr19	534479	+	A:28,C:0,G:0,T:0,_A:21,C:0,G:0,T:0,	A	G	7.74422e-06	0.00125141
HNRNPK	chr19_534484_+	chr19	534484	+	A:31,C:0,G:0,T:0,_A:22,C:0,G:0,T:0,	A	G	7.74422e-06	0.00125141
HNRNPK	chr19_4028290_+	chr19	4028290	+	A:3,C:0,G:4,T:0,_A:1,C:0,G:13,T:0,	G	A	0.00916728	0.0592361
HNRNPK	chr19_45605275_+	chr19	45605275	+	A:0,C:12,G:0,T:4,_A:0,C:7,G:0,T:0,	C	T	0.00580572	0.0484716
HNRNPK	chr19_45756449_+	chr19	45756449	+	A:34,C:0,G:0,T:0,_A:13,C:0,G:0,T:0,	A	C	7.74422e-06	0.00125141
HNRNPK	chr19_6732810_-	chr19	6732810	-	A:4,C:0,G:10,T:0,_A:4,C:0,G:18,T:0,	G	A	0.00292947	0.0350709
HNRNPK	chr19_42753539_-	chr19	42753539	-	A:0,C:0,G:14,T:0,_A:0,C:0,G:19,T:0,	G	A	1.27856e-05	0.00175215
HNRNPK	chr20_364747_+	chr20	364747	+	A:5,C:7,G:0,T:0,_A:1,C:11,G:0,T:0,	C	A	0.0196074	0.0843001
HNRNPK	chr20_60727032_+	chr20	60727032	+	A:0,C:0,G:0,T:15,_A:0,C:0,G:0,T:28,	T	C	7.74422e-06	0.00125141
HNRNPK	chr20_61471582_+	chr20	61471582	+	A:0,C:0,G:0,T:27,_A:0,C:0,G:0,T:17,	T	C	7.74422e-06	0.00125141
HNRNPK	chr20_62259304_+	chr20	62259304	+	A:0,C:0,G:0,T:137,_A:0,C:0,G:0,T:85,	T	C	7.74422e-06	0.00125141
HNRNPK	chr20_30269060_-	chr20	30269060	-	A:4,C:0,G:19,T:0,_A:6,C:0,G:8,T:0,	G	A	0.0141144	0.0717256
HNRNPK	chr20_60898244_-	chr20	60898244	-	A:47,C:0,G:18,T:0,_A:52,C:0,G:28,T:0,	A	G	0.0156645	0.0753601
HNRNPK	chr20_61558274_-	chr20	61558274	-	A:3,C:0,G:10,T:0,_A:1,C:0,G:7,T:0,	G	A	0.0228506	0.0913127
HNRNPK	chr21_45222512_+	chr21	45222512	+	A:0,C:9,G:0,T:4,_A:0,C:11,G:0,T:1,	C	T	0.00668191	0.0516324
HNRNPL	chr1_57130503_+	chr1	57130503	+	A:30,C:0,G:4,T:0,_A:13,C:0,G:0,T:0,	A	G	0.0224767	0.0905207
HNRNPL	chr1_91968278_+	chr1	91968278	+	A:17,C:0,G:1,T:0,_A:8,C:0,G:1,T:0,	A	G	0.019333	0.0836921
HNRNPL	chr1_12641758_-	chr1	12641758	-	A:0,C:0,G:5,T:0,_A:2,C:0,G:15,T:0,	G	A	0.025008	0.0957917
HNRNPL	chr1_109933422_-	chr1	109933422	-	A:0,C:42,G:0,T:0,_A:0,C:14,G:0,T:0,	C	T	0.01579	0.0756513
HNRNPL	chr1_235378896_-	chr1	235378896	-	A:19,C:0,G:0,T:0,_A:8,C:0,G:0,T:0,	A	G	0.0112524	0.0647421
HNRNPL	chr1_246006823_-	chr1	246006823	-	A:0,C:35,G:0,T:1,_A:0,C:9,G:0,T:1,	C	T	0.020172	0.0855438
HNRNPL	chr2_148783875_+	chr2	148783875	+	A:10,C:0,G:2,T:0,_A:12,C:0,G:0,T:0,	A	G	0.0174047	0.0793588
HNRNPL	chr2_148997289_+	chr2	148997289	+	A:0,C:0,G:0,T:40,_A:0,C:0,G:0,T:7,	T	C	0.0156653	0.075362
HNRNPL	chr3_56692907_-	chr3	56692907	-	A:2,C:0,G:22,T:0,_A:0,C:0,G:6,T:0,	G	A	0.0177684	0.0801842
HNRNPL	chr3_65922587_-	chr3	65922587	-	A:0,C:0,G:0,T:91,_A:0,C:0,G:0,T:24,	T	G	0.0211058	0.0875798
HNRNPL	chr3_65922590_-	chr3	65922590	-	A:0,C:0,G:0,T:94,_A:0,C:0,G:0,T:25,	T	G	0.0210863	0.0875375
HNRNPL	chr4_159123272_+	chr4	159123272	+	A:1,C:0,G:0,T:21,_A:1,C:0,G:0,T:6,	T	A	0.0193802	0.0837968
HNRNPL	chr4_186143125_+	chr4	186143125	+	A:33,C:0,G:0,T:0,_A:10,C:0,G:0,T:0,	A	T	0.0143397	0.072259
HNRNPL	chr4_190212345_-	chr4	190212345	-	A:0,C:0,G:29,T:0,_A:0,C:0,G:15,T:0,	G	T	0.0147693	0.0732709
HNRNPL	chr5_21525192_+	chr5	21525192	+	A:22,C:0,G:0,T:0,_A:2,C:0,G:0,T:0,	A	G	0.0159339	0.0759844
HNRNPL	chr5_34123933_-	chr5	34123933	-	A:2,C:23,G:0,T:0,_A:1,C:11,G:0,T:0,	C	A	0.0233972	0.0924622
HNRNPL	chr6_57250301_+	chr6	57250301	+	A:37,C:0,G:0,T:0,_A:5,C:0,G:0,T:0,	A	G	0.0138608	0.0711231
HNRNPL	chr6_57250318_+	chr6	57250318	+	A:0,C:32,G:0,T:0,_A:0,C:4,G:0,T:0,	C	A	0.0127392	0.068425
HNRNPL	chr6_57250401_+	chr6	57250401	+	A:0,C:0,G:0,T:47,_A:0,C:0,G:0,T:7,	T	C	0.0153477	0.0746236
HNRNPL	chr6_158752800_+	chr6	158752800	+	A:0,C:25,G:0,T:0,_A:0,C:3,G:0,T:0,	C	T	0.0110064	0.0641171
HNRNPL	chr6_158752812_+	chr6	158752812	+	A:0,C:26,G:0,T:0,_A:0,C:5,G:0,T:0,	C	T	0.0115754	0.0655552
HNRNPL	chr6_158752814_+	chr6	158752814	+	A:0,C:27,G:0,T:0,_A:0,C:6,G:0,T:0,	C	T	0.0120202	0.0666621
HNRNPL	chr6_45298865_-	chr6	45298865	-	A:0,C:77,G:0,T:0,_A:0,C:28,G:0,T:0,	C	T	0.0200271	0.0852253
HNRNPL	chr8_76212756_-	chr8	76212756	-	A:0,C:0,G:12,T:0,_A:0,C:0,G:11,T:0,	G	T	0.0103401	0.0623956
HNRNPL	chr9_86109775_-	chr9	86109775	-	A:0,C:52,G:0,T:0,_A:0,C:6,G:0,T:0,	C	T	0.0158247	0.0757317
HNRNPL	chr9_86109777_-	chr9	86109777	-	A:0,C:63,G:0,T:0,_A:0,C:6,G:0,T:0,	C	T	0.016598	0.077515
HNRNPL	chr9_86109779_-	chr9	86109779	-	A:0,C:63,G:0,T:0,_A:0,C:7,G:0,T:0,	C	T	0.0164246	0.0771165
HNRNPL	chr9_86109781_-	chr9	86109781	-	A:0,C:59,G:0,T:0,_A:0,C:7,G:0,T:0,	C	T	0.0163243	0.0768855
HNRNPL	chr10_19793533_+	chr10	19793533	+	A:0,C:108,G:0,T:1,_A:0,C:18,G:0,T:0,	C	G	0.0208514	0.0870276
HNRNPL	chr10_75589493_-	chr10	75589493	-	A:37,C:0,G:0,T:0,_A:6,C:0,G:0,T:0,	A	G	0.0147419	0.0732065
HNRNPL	chr12_3238100_+	chr12	3238100	+	A:20,C:1,G:0,T:0,_A:19,C:1,G:0,T:0,	A	C	0.0201158	0.0854203
HNRNPL	chr12_3238118_+	chr12	3238118	+	A:0,C:1,G:0,T:15,_A:0,C:2,G:0,T:21,	T	C	0.0245103	0.0947722
HNRNPL	chr13_24185291_+	chr13	24185291	+	A:0,C:0,G:0,T:33,_A:1,C:0,G:0,T:2,	T	A	0.0162514	0.0767177
HNRNPL	chr15_25224341_+	chr15	25224341	+	A:0,C:0,G:0,T:11,_A:0,C:0,G:0,T:11,	T	G	0.0107023	0.0633369
HNRNPL	chr15_25298821_+	chr15	25298821	+	A:0,C:17,G:0,T:0,_A:0,C:5,G:0,T:0,	C	T	0.0201952	0.0855947
HNRNPL	chr15_25358576_+	chr15	25358576	+	A:14,C:0,G:0,T:0,_A:10,C:0,G:0,T:0,	A	G	0.0109602	0.0639991
HNRNPL	chr16_20750044_+	chr16	20750044	+	A:8,C:0,G:2,T:0,_A:16,C:0,G:1,T:0,	A	G	0.0231431	0.0919291
HNRNPL	chr17_20787180_+	chr17	20787180	+	A:13,C:0,G:0,T:0,_A:8,C:0,G:0,T:0,	A	C	0.0192526	0.0835137
HNRNPL	chr17_20832198_+	chr17	20832198	+	A:0,C:19,G:0,T:1,_A:0,C:20,G:0,T:1,	C	T	0.0201372	0.0854674
HNRNPL	chr17_20885727_+	chr17	20885727	+	A:1,C:0,G:0,T:15,_A:1,C:0,G:0,T:10,	T	A	0.0193639	0.0837607
HNRNPM	chr1_15989918_+	chr1	15989918	+	A:0,C:16,G:0,T:6,_A:0,C:16,G:0,T:3,	C	T	0.0224227	0.0904062
HNRNPM	chr2_42398473_+	chr2	42398473	+	A:16,C:0,G:58,T:0,_A:3,C:0,G:24,T:0,	G	A	0.0078258	0.0553336
HNRNPM	chr2_102335424_+	chr2	102335424	+	A:0,C:24,G:0,T:9,_A:0,C:51,G:0,T:7,	C	T	0.00385932	0.0400096
HNRNPM	chr2_188383006_+	chr2	188383006	+	A:31,C:7,G:0,T:0,_A:8,C:2,G:0,T:0,	A	C	0.0144105	0.0724262
HNRNPM	chr2_236412098_+	chr2	236412098	+	A:0,C:11,G:0,T:3,_A:0,C:11,G:0,T:2,	C	T	0.0264949	0.0987861
HNRNPM	chr2_236468046_+	chr2	236468046	+	A:0,C:28,G:0,T:7,_A:0,C:13,G:0,T:4,	C	T	0.0217865	0.0890473
HNRNPM	chr2_236469686_+	chr2	236469686	+	A:5,C:0,G:14,T:0,_A:2,C:0,G:16,T:0,	G	A	0.015434	0.0748246
HNRNPM	chr2_236488824_+	chr2	236488824	+	A:0,C:24,G:0,T:2,_A:0,C:12,G:0,T:1,	C	T	0.00452864	0.0431813
HNRNPM	chr2_236737863_+	chr2	236737863	+	A:0,C:7,G:0,T:20,_A:0,C:0,G:0,T:10,	T	C	0.0167599	0.0778865
HNRNPM	chr2_175232860_-	chr2	175232860	-	A:0,C:0,G:19,T:2,_A:0,C:0,G:6,T:2,	G	T	0.0211024	0.0875724
HNRNPM	chr3_41242367_+	chr3	41242367	+	A:0,C:25,G:0,T:11,_A:0,C:12,G:0,T:5,	C	T	0.0123398	0.0674494
HNRNPM	chr3_188055662_+	chr3	188055662	+	A:0,C:29,G:0,T:1,_A:0,C:5,G:0,T:0,	C	T	0.00356096	0.038495
HNRNPM	chr4_66884372_+	chr4	66884372	+	A:0,C:13,G:0,T:2,_A:0,C:9,G:0,T:0,	C	T	0.00935925	0.0597666
HNRNPM	chr6_57265920_+	chr6	57265920	+	A:0,C:0,G:11,T:0,_A:0,C:0,G:9,T:0,	G	A	0.00598613	0.04915
HNRNPM	chr6_57265922_+	chr6	57265922	+	A:0,C:11,G:0,T:0,_A:0,C:9,G:0,T:0,	C	G	0.00598613	0.04915
HNRNPM	chr6_57265942_+	chr6	57265942	+	A:23,C:0,G:0,T:0,_A:12,C:0,G:0,T:0,	A	G	0.00204779	0.0297199
HNRNPM	chr6_57265950_+	chr6	57265950	+	A:0,C:0,G:24,T:0,_A:0,C:0,G:11,T:0,	G	T	0.00211246	0.0301398
HNRNPM	chr6_57265952_+	chr6	57265952	+	A:0,C:0,G:0,T:22,_A:0,C:0,G:0,T:10,	T	C	0.00255408	0.0328826
HNRNPM	chr6_57265965_+	chr6	57265965	+	A:0,C:0,G:16,T:0,_A:0,C:0,G:4,T:0,	G	A	0.00793687	0.0556721
HNRNPM	chr6_57284847_+	chr6	57284847	+	A:11,C:0,G:0,T:0,_A:11,C:0,G:0,T:0,	A	G	0.00464735	0.043713
HNRNPM	chr6_155084927_+	chr6	155084927	+	A:0,C:22,G:3,T:0,_A:0,C:22,G:1,T:0,	C	G	0.00274799	0.034028
HNRNPM	chr6_168363989_+	chr6	168363989	+	A:0,C:25,G:0,T:9,_A:0,C:21,G:0,T:1,	C	T	0.00728575	0.053638
HNRNPM	chr6_1704279_-	chr6	1704279	-	A:0,C:13,G:0,T:2,_A:0,C:7,G:0,T:1,	C	T	0.0209226	0.0871824
HNRNPM	chr6_2230252_-	chr6	2230252	-	A:0,C:4,G:0,T:23,_A:0,C:0,G:0,T:19,	T	C	0.00288522	0.0348191
HNRNPM	chr9_134281758_+	chr9	134281758	+	A:0,C:14,G:0,T:5,_A:0,C:9,G:0,T:0,	C	T	0.0195689	0.0842149
HNRNPM	chr11_65191447_+	chr11	65191447	+	A:0,C:138,G:584,T:0,_A:0,C:21,G:105,T:0,	G	C	0.00454538	0.0432569
HNRNPM	chr13_99861764_+	chr13	99861764	+	A:3,C:0,G:13,T:0,_A:0,C:0,G:6,T:0,	G	A	0.0206	0.0864801
HNRNPM	chr13_41202948_-	chr13	41202948	-	A:0,C:1,G:0,T:20,_A:0,C:1,G:0,T:4,	T	C	0.0127067	0.068346
HNRNPM	chr13_75980470_-	chr13	75980470	-	A:0,C:22,G:2,T:0,_A:0,C:14,G:0,T:0,	C	G	0.00318611	0.0364995
HNRNPM	chr15_25231616_+	chr15	25231616	+	A:0,C:9,G:0,T:0,_A:0,C:19,G:0,T:0,	C	T	0.00230913	0.0313864
HNRNPM	chr15_25311360_+	chr15	25311360	+	A:0,C:0,G:0,T:29,_A:0,C:0,G:0,T:32,	T	A	0.000608589	0.0170452
HNRNPM	chr15_25316151_+	chr15	25316151	+	A:0,C:0,G:21,T:0,_A:0,C:0,G:14,T:0,	G	T	0.0019294	0.0289372
HNRNPM	chr15_99253157_+	chr15	99253157	+	A:17,C:0,G:0,T:8,_A:9,C:0,G:0,T:3,	A	T	0.00930496	0.0596172
HNRNPM	chr15_99253681_+	chr15	99253681	+	A:9,C:0,G:18,T:0,_A:0,C:0,G:12,T:0,	G	A	0.0220113	0.0895289
HNRNPM	chr15_102012626_-	chr15	102012626	-	A:0,C:14,G:0,T:3,_A:0,C:9,G:0,T:1,	C	T	0.0178626	0.0803975
HNRNPM	chr16_9187256_+	chr16	9187256	+	A:0,C:1,G:0,T:19,_A:0,C:3,G:0,T:7,	T	C	0.0212227	0.0878327
HNRNPM	chr16_81531257_+	chr16	81531257	+	A:0,C:22,G:0,T:2,_A:0,C:10,G:0,T:0,	C	T	0.00423298	0.0418176
HNRNPM	chr16_89583610_+	chr16	89583610	+	A:0,C:64,G:0,T:16,_A:0,C:19,G:0,T:3,	C	T	0.00407481	0.041064
HNRNPM	chr16_9020567_-	chr16	9020567	-	A:13,C:0,G:0,T:3,_A:5,C:0,G:0,T:0,	A	T	0.0247681	0.0953014
HNRNPM	chr16_22385448_-	chr16	22385448	-	A:0,C:25,G:6,T:0,_A:0,C:7,G:0,T:0,	C	G	0.0122714	0.0672815
HNRNPM	chr16_67795150_-	chr16	67795150	-	A:4,C:0,G:16,T:0,_A:1,C:0,G:8,T:0,	G	A	0.0223862	0.0903284
HNRNPM	chr16_87521405_-	chr16	87521405	-	A:0,C:4,G:13,T:0,_A:0,C:1,G:10,T:0,	G	C	0.020086	0.0853549
HNRNPM	chr16_87879562_-	chr16	87879562	-	A:3,C:14,G:0,T:0,_A:1,C:7,G:0,T:0,	C	A	0.0249812	0.095737
HNRNPM	chr16_89369295_-	chr16	89369295	-	A:31,C:0,G:10,T:0,_A:30,C:0,G:3,T:0,	A	G	0.00564809	0.047866
HNRNPM	chr16_89369644_-	chr16	89369644	-	A:0,C:70,G:18,T:0,_A:0,C:26,G:4,T:0,	C	G	0.00643007	0.0507569
HNRNPM	chr16_89448045_-	chr16	89448045	-	A:0,C:11,G:0,T:1,_A:0,C:9,G:0,T:2,	C	T	0.021953	0.0894041
HNRNPM	chr16_89462771_-	chr16	89462771	-	A:0,C:47,G:10,T:0,_A:0,C:38,G:4,T:0,	C	G	0.00235359	0.0316624
HNRNPM	chr16_89471482_-	chr16	89471482	-	A:0,C:10,G:0,T:1,_A:0,C:9,G:0,T:1,	C	T	0.0175547	0.0796997
HNRNPM	chr16_89481274_-	chr16	89481274	-	A:34,C:0,G:9,T:0,_A:17,C:0,G:4,T:0,	A	G	0.0125828	0.0680441
HNRNPM	chr16_89484134_-	chr16	89484134	-	A:0,C:132,G:26,T:0,_A:0,C:53,G:2,T:0,	C	G	0.000942677	0.0210836
HNRNPM	chr16_89543157_-	chr16	89543157	-	A:60,C:25,G:0,T:0,_A:40,C:12,G:0,T:0,	A	C	0.0109208	0.0638984
HNRNPM	chr17_20823909_+	chr17	20823909	+	A:0,C:0,G:0,T:15,_A:0,C:0,G:0,T:6,	T	C	0.00648039	0.0509338
HNRNPM	chr17_53365172_+	chr17	53365172	+	A:30,C:0,G:10,T:0,_A:24,C:0,G:6,T:0,	A	G	0.01553	0.0750479
HNRNPM	chr17_78619009_+	chr17	78619009	+	A:5,C:0,G:17,T:0,_A:4,C:0,G:19,T:0,	G	A	0.0165704	0.0774516
HNRNPM	chr17_78619050_+	chr17	78619050	+	A:0,C:20,G:0,T:8,_A:0,C:20,G:0,T:2,	C	T	0.0117308	0.0659434
HNRNPM	chr17_78621625_+	chr17	78621625	+	A:0,C:42,G:0,T:11,_A:0,C:36,G:0,T:11,	C	T	0.0203566	0.0859483
HNRNPM	chr17_78627423_+	chr17	78627423	+	A:3,C:0,G:18,T:0,_A:1,C:0,G:17,T:0,	G	A	0.00495577	0.0450535
HNRNPM	chr17_78747461_+	chr17	78747461	+	A:0,C:0,G:3,T:13,_A:0,C:0,G:0,T:8,	T	G	0.0145972	0.0728663
HNRNPM	chr17_3499822_-	chr17	3499822	-	A:11,C:0,G:39,T:0,_A:16,C:1,G:43,T:0,	G	A	0.0204185	0.0860837
HNRNPM	chr19_10227123_-	chr19	10227123	-	A:8,C:14,G:0,T:0,_A:2,C:7,G:0,T:0,	C	A	0.0186653	0.0822039
HNRNPM	chr19_16039349_-	chr19	16039349	-	A:16,C:0,G:0,T:6,_A:15,C:0,G:0,T:1,	A	T	0.0161201	0.0764146
HNRNPM	chr19_57349494_-	chr19	57349494	-	A:0,C:0,G:0,T:67,_A:0,C:0,G:0,T:30,	T	G	0.000324479	0.0121009
HNRNPM	chr19_57350463_-	chr19	57350463	-	A:0,C:98,G:0,T:0,_A:0,C:12,G:0,T:0,	C	T	0.000360076	0.012827
HNRNPM	chr19_57350608_-	chr19	57350608	-	A:99,C:0,G:1,T:0,_A:44,C:0,G:0,T:0,	A	G	0.00089427	0.0205765
HNRNPM	chr20_17927703_-	chr20	17927703	-	A:0,C:0,G:11,T:2,_A:0,C:0,G:7,T:1,	G	T	0.0261459	0.0980901
HNRNPM	chr20_17945546_-	chr20	17945546	-	A:15,C:0,G:28,T:0,_A:19,C:0,G:60,T:0,	G	A	0.0185849	0.0820238
HNRNPM	chr20_60634102_-	chr20	60634102	-	A:0,C:0,G:0,T:59,_A:1,C:0,G:0,T:41,	T	C	0.000280398	0.0111527
HNRNPM	chr21_16436839_-	chr21	16436839	-	A:42,C:0,G:17,T:0,_A:55,C:0,G:20,T:0,	A	G	0.00960603	0.0604403
HNRNPM	chr21_44269588_-	chr21	44269588	-	A:10,C:0,G:33,T:0,_A:2,C:0,G:19,T:0,	G	A	0.00505076	0.045455
HNRNPUL1	chr2_10335757_+	chr2	10335757	+	A:2,C:0,G:9,T:0,_A:1,C:0,G:12,T:0,	G	A	0.0261735	0.0981453
HNRNPUL1	chr2_74658416_-	chr2	74658416	-	A:0,C:12,G:0,T:1,_A:0,C:8,G:0,T:1,	C	T	0.0177601	0.0801653
HNRNPUL1	chr4_74312552_+	chr4	74312552	+	A:2,C:0,G:16,T:0,_A:2,C:0,G:2,T:0,	G	A	0.0254817	0.0967538
HNRNPUL1	chr16_81505445_+	chr16	81505445	+	A:0,C:0,G:1,T:6,_A:0,C:0,G:1,T:12,	T	G	0.0244489	0.0946461
HNRNPUL1	chr17_80551343_+	chr17	80551343	+	A:0,C:0,G:16,T:3,_A:0,C:0,G:5,T:0,	G	T	0.0247539	0.0952723
HNRNPU	chr2_101473434_+	chr2	101473434	+	A:15,C:0,G:8,T:0,_A:21,C:0,G:8,T:0,	A	G	0.0204533	0.0861597
HNRNPU	chr2_102352081_+	chr2	102352081	+	A:0,C:3,G:10,T:0,_A:0,C:4,G:27,T:0,	G	C	0.00218494	0.0306044
HNRNPU	chr2_236469686_+	chr2	236469686	+	A:4,C:0,G:11,T:0,_A:1,C:0,G:15,T:0,	G	A	0.00404943	0.0409415
HNRNPU	chr2_74658416_-	chr2	74658416	-	A:0,C:8,G:0,T:1,_A:0,C:21,G:0,T:3,	C	T	0.0015168	0.0260276
HNRNPU	chr2_129043010_-	chr2	129043010	-	A:9,C:0,G:5,T:0,_A:16,C:0,G:5,T:0,	A	G	0.0161518	0.0764878
HNRNPU	chr2_216901156_-	chr2	216901156	-	A:2,C:0,G:7,T:0,_A:2,C:0,G:11,T:0,	G	A	0.015171	0.0742115
HNRNPU	chr6_154814327_-	chr6	154814327	-	A:0,C:5,G:10,T:0,_A:0,C:3,G:22,T:0,	G	C	0.00599281	0.0491748
HNRNPU	chr9_117021553_+	chr9	117021553	+	A:3,C:0,G:1,T:0,_A:18,C:0,G:5,T:0,	A	G	0.0183501	0.0814967
HNRNPU	chr13_27135275_+	chr13	27135275	+	A:0,C:0,G:0,T:5,_A:0,C:0,G:0,T:17,	T	G	0.000655183	0.0176984
HNRNPU	chr15_25324677_+	chr15	25324677	+	A:9,C:0,G:0,T:0,_A:11,C:0,G:0,T:0,	A	T	0.000863495	0.0202428
HNRNPU	chr17_48724037_+	chr17	48724037	+	A:18,C:8,G:0,T:0,_A:7,C:1,G:0,T:0,	A	C	0.0222831	0.090109
HNRNPU	chr17_53350098_+	chr17	53350098	+	A:0,C:26,G:0,T:3,_A:0,C:23,G:0,T:10,	C	T	0.00480752	0.0444164
HNRNPU	chr17_53381885_+	chr17	53381885	+	A:7,C:0,G:11,T:0,_A:0,C:0,G:17,T:0,	G	A	0.00831555	0.0568031
HNRNPU	chr17_70557526_-	chr17	70557526	-	A:0,C:6,G:0,T:11,_A:0,C:7,G:0,T:29,	T	C	0.00800994	0.055893
HNRNPU	chr20_362281_+	chr20	362281	+	A:15,C:0,G:3,T:0,_A:13,C:0,G:5,T:0,	A	G	0.00765421	0.0548041
HNRNPU	chr20_4878783_-	chr20	4878783	-	A:0,C:15,G:0,T:3,_A:0,C:2,G:0,T:2,	C	T	0.0209116	0.0871584
IGF2BP1	chr1_230416399_+	chr1	230416399	+	A:0,C:0,G:15,T:9,_A:0,C:0,G:6,T:6,	G	T	0.0204675	0.0861908
IGF2BP1	chr1_1241903_-	chr1	1241903	-	A:0,C:7,G:0,T:0,_A:0,C:12,G:4,T:0,	C	G	0.0168476	0.0780873
IGF2BP1	chr1_3427485_-	chr1	3427485	-	A:23,C:0,G:1,T:0,_A:16,C:0,G:0,T:0,	A	G	0.000354291	0.0127114
IGF2BP1	chr2_27550967_-	chr2	27550967	-	A:0,C:0,G:7,T:0,_A:4,C:0,G:15,T:0,	G	A	0.0128865	0.0687828
IGF2BP1	chr2_216242917_-	chr2	216242917	-	A:420,C:0,G:1,T:182,_A:191,C:2,G:2,T:99,	A	T	0.021012	0.0873764
IGF2BP1	chr2_216269209_-	chr2	216269209	-	A:0,C:0,G:181,T:367,_A:0,C:0,G:71,T:177,	T	G	0.0157635	0.0755899
IGF2BP1	chr2_216269254_-	chr2	216269254	-	A:2,C:0,G:168,T:319,_A:0,C:0,G:82,T:162,	T	G	0.0115003	0.0653667
IGF2BP1	chr2_216272907_-	chr2	216272907	-	A:323,C:1,G:1,T:675,_A:158,C:0,G:0,T:312,	T	A	0.00905913	0.0589346
IGF2BP1	chr2_219146803_-	chr2	219146803	-	A:3,C:0,G:16,T:0,_A:3,C:0,G:25,T:0,	G	A	0.00242303	0.0320894
IGF2BP1	chr3_186338869_+	chr3	186338869	+	A:0,C:269,G:0,T:65,_A:0,C:245,G:0,T:56,	C	T	0.00613265	0.0496898
IGF2BP1	chr3_12962074_-	chr3	12962074	-	A:3,C:0,G:3,T:0,_A:2,C:0,G:18,T:0,	G	A	0.0268134	0.0994174
IGF2BP1	chr3_195776713_-	chr3	195776713	-	A:5,C:0,G:0,T:14,_A:20,C:0,G:0,T:43,	T	A	0.0208079	0.086933
IGF2BP1	chr4_187540654_-	chr4	187540654	-	A:11,C:0,G:0,T:20,_A:3,C:0,G:0,T:18,	T	A	0.0246393	0.0950373
IGF2BP1	chr5_150647239_+	chr5	150647239	+	A:14,C:0,G:4,T:0,_A:19,C:0,G:12,T:0,	A	G	0.0184958	0.0818239
IGF2BP1	chr5_78074751_-	chr5	78074751	-	A:4,C:0,G:14,T:0,_A:5,C:0,G:15,T:0,	G	A	0.00171602	0.0274733
IGF2BP1	chr5_143539572_-	chr5	143539572	-	A:0,C:0,G:9,T:3,_A:0,C:0,G:12,T:0,	G	T	0.012087	0.0668273
IGF2BP1	chr6_349016_+	chr6	349016	+	A:0,C:15,G:0,T:0,_A:0,C:18,G:0,T:0,	C	T	0.000435154	0.0142502
IGF2BP1	chr6_132212808_+	chr6	132212808	+	A:0,C:54,G:0,T:8,_A:0,C:34,G:0,T:6,	C	T	0.000222599	0.00982267
IGF2BP1	chr6_132215375_+	chr6	132215375	+	A:0,C:29,G:0,T:2,_A:0,C:10,G:0,T:1,	C	T	0.000634907	0.0174186
IGF2BP1	chr7_44806089_+	chr7	44806089	+	A:1,C:0,G:6,T:0,_A:2,C:0,G:11,T:0,	G	A	0.0187507	0.0823949
IGF2BP1	chr7_104753252_+	chr7	104753252	+	A:0,C:0,G:0,T:16,_A:0,C:1,G:0,T:22,	T	C	0.000300472	0.0115914
IGF2BP1	chr11_126133632_-	chr11	126133632	-	A:0,C:49,G:0,T:16,_A:0,C:51,G:0,T:23,	C	T	0.0223473	0.0902457
IGF2BP1	chr11_126133641_-	chr11	126133641	-	A:18,C:0,G:56,T:0,_A:26,C:0,G:58,T:0,	G	A	0.02058	0.0864366
IGF2BP1	chr12_64216990_+	chr12	64216990	+	A:0,C:20,G:0,T:0,_A:0,C:35,G:0,T:0,	C	T	0.000128854	0.0074033
IGF2BP1	chr16_70191029_+	chr16	70191029	+	A:0,C:0,G:2,T:9,_A:0,C:0,G:4,T:12,	T	G	0.0267597	0.0993112
IGF2BP1	chr16_69743760_-	chr16	69743760	-	A:0,C:0,G:18,T:0,_A:0,C:0,G:90,T:0,	G	A	7.54423e-05	0.00572354
IGF2BP1	chr16_89369797_-	chr16	89369797	-	A:14,C:0,G:24,T:0,_A:5,C:0,G:25,T:0,	G	A	0.025114	0.0960076
IGF2BP1	chr16_89497842_-	chr16	89497842	-	A:2,C:0,G:14,T:0,_A:2,C:0,G:7,T:0,	G	A	0.0208611	0.0870488
IGF2BP1	chr17_14250136_+	chr17	14250136	+	A:0,C:7,G:0,T:1,_A:0,C:10,G:0,T:3,	C	T	0.0267865	0.0993642
IGF2BP1	chr17_70557526_-	chr17	70557526	-	A:0,C:3,G:0,T:29,_A:0,C:9,G:0,T:21,	T	C	0.00240325	0.0319682
IGF2BP1	chr19_3121247_+	chr19	3121247	+	A:0,C:8,G:0,T:1,_A:0,C:10,G:0,T:3,	C	T	0.0212686	0.0879321
IGF2BP1	chr19_57325083_-	chr19	57325083	-	A:0,C:0,G:1,T:20,_A:0,C:0,G:0,T:36,	T	C	0.000106553	0.00675146
IGF2BP1	chr19_57349494_-	chr19	57349494	-	A:0,C:0,G:0,T:20,_A:0,C:0,G:0,T:14,	T	G	0.000357344	0.0127725
IGF2BP1	chr20_4835415_-	chr20	4835415	-	A:0,C:20,G:0,T:4,_A:0,C:6,G:0,T:4,	C	T	0.01723	0.078961
IGF2BP1	chr21_16335515_-	chr21	16335515	-	A:0,C:8,G:0,T:3,_A:0,C:12,G:0,T:2,	C	T	0.0256737	0.0971417
IGF2BP3	chr1_16952510_-	chr1	16952510	-	A:0,C:0,G:15,T:0,_A:0,C:0,G:10,T:0,	G	A	0.000865284	0.0202625
IGF2BP3	chr4_57326406_+	chr4	57326406	+	A:0,C:0,G:13,T:0,_A:8,C:0,G:25,T:0,	G	A	0.022738	0.0910748
IGF2BP3	chr4_187540654_-	chr4	187540654	-	A:17,C:0,G:0,T:35,_A:4,C:0,G:0,T:14,	T	A	0.0239403	0.0935945
IGF2BP3	chr6_351156_+	chr6	351156	+	A:0,C:15,G:0,T:0,_A:0,C:9,G:0,T:0,	C	T	0.00105954	0.0222308
IGF2BP3	chr6_132212808_+	chr6	132212808	+	A:0,C:49,G:0,T:2,_A:0,C:21,G:0,T:1,	C	T	0.000177216	0.00869912
IGF2BP3	chr7_23454448_-	chr7	23454448	-	A:7,C:0,G:26,T:0,_A:8,C:0,G:35,T:0,	G	A	0.0073687	0.0539041
IGF2BP3	chr10_81114060_+	chr10	81114060	+	A:2,C:0,G:6,T:0,_A:1,C:0,G:14,T:0,	G	A	0.00552728	0.0473935
IGF2BP3	chr10_96997435_-	chr10	96997435	-	A:0,C:19,G:0,T:22,_A:0,C:17,G:0,T:33,	T	C	0.0256117	0.0970167
IGF2BP3	chr12_987482_+	chr12	987482	+	A:2,C:0,G:13,T:0,_A:4,C:0,G:9,T:0,	G	A	0.0256043	0.0970017
IGF2BP3	chr12_57106660_-	chr12	57106660	-	A:5,C:0,G:0,T:1,_A:13,C:0,G:0,T:2,	A	T	0.0164181	0.0771015
IGF2BP3	chr14_21168084_+	chr14	21168084	+	A:0,C:5,G:0,T:20,_A:0,C:3,G:0,T:11,	T	C	0.0102382	0.0621279
IGF2BP3	chr16_1374951_+	chr16	1374951	+	A:0,C:14,G:9,T:0,_A:0,C:14,G:2,T:0,	C	G	0.0249715	0.0957172
IGF2BP3	chr16_69743760_-	chr16	69743760	-	A:0,C:0,G:34,T:0,_A:0,C:0,G:52,T:0,	G	A	0.000113169	0.00694997
IGF2BP3	chr17_21217862_+	chr17	21217862	+	A:10,C:0,G:0,T:0,_A:13,C:0,G:0,T:0,	A	G	0.0009426	0.0210828
IGF2BP3	chr17_21217866_+	chr17	21217866	+	A:0,C:0,G:0,T:11,_A:0,C:0,G:0,T:12,	T	C	0.00100541	0.021712
IGF2BP3	chr17_21217870_+	chr17	21217870	+	A:12,C:0,G:0,T:0,_A:11,C:0,G:0,T:0,	A	C	0.00107938	0.0224161
IGF2BP3	chr17_21217871_+	chr17	21217871	+	A:0,C:0,G:12,T:0,_A:0,C:0,G:11,T:0,	G	A	0.00107938	0.0224161
IGF2BP3	chr17_21217873_+	chr17	21217873	+	A:0,C:0,G:12,T:0,_A:0,C:0,G:10,T:0,	G	A	0.00135302	0.0247618
IGF2BP3	chr17_80559676_+	chr17	80559676	+	A:9,C:0,G:25,T:0,_A:7,C:0,G:21,T:0,	G	A	0.013311	0.0698077
IGF2BP3	chr19_42753539_-	chr19	42753539	-	A:0,C:0,G:10,T:0,_A:0,C:0,G:19,T:0,	G	A	0.000450173	0.0145181
IGF2BP3	chr19_57325083_-	chr19	57325083	-	A:0,C:0,G:0,T:31,_A:0,C:0,G:0,T:29,	T	C	0.000111207	0.00689162
ILF3	chr1_2200404_+	chr1	2200404	+	A:0,C:92,G:0,T:2,_A:0,C:17,G:0,T:0,	C	T	0.00805399	0.0560256
ILF3	chr1_9296479_+	chr1	9296479	+	A:0,C:11,G:1,T:0,_A:0,C:11,G:0,T:0,	C	G	0.0203139	0.0858548
ILF3	chr1_61604530_+	chr1	61604530	+	A:2,C:0,G:25,T:0,_A:1,C:0,G:17,T:0,	G	A	0.0167515	0.0778671
ILF3	chr1_61604545_+	chr1	61604545	+	A:0,C:2,G:0,T:23,_A:0,C:1,G:0,T:18,	T	C	0.016697	0.0777422
ILF3	chr1_54847632_-	chr1	54847632	-	A:0,C:11,G:0,T:0,_A:0,C:18,G:0,T:0,	C	T	0.0136927	0.0707222
ILF3	chr1_247210142_-	chr1	247210142	-	A:0,C:0,G:0,T:41,_A:0,C:0,G:0,T:30,	T	C	0.00739123	0.0539761
ILF3	chr1_247235808_-	chr1	247235808	-	A:0,C:12,G:0,T:0,_A:0,C:30,G:0,T:0,	C	T	0.00954373	0.060271
ILF3	chr2_42841867_+	chr2	42841867	+	A:0,C:1,G:11,T:0,_A:0,C:0,G:16,T:0,	G	C	0.0155402	0.0750716
ILF3	chr2_102329383_+	chr2	102329383	+	A:0,C:0,G:118,T:0,_A:0,C:0,G:45,T:0,	G	T	0.00576192	0.0483046
ILF3	chr2_219102332_+	chr2	219102332	+	A:0,C:12,G:0,T:0,_A:0,C:8,G:0,T:0,	C	T	0.0203681	0.0859735
ILF3	chr2_236493329_+	chr2	236493329	+	A:1,C:22,G:0,T:1,_A:0,C:33,G:0,T:2,	C	T	0.0129249	0.0688759
ILF3	chr2_242346057_+	chr2	242346057	+	A:0,C:8,G:0,T:1,_A:0,C:11,G:0,T:0,	C	T	0.0210937	0.0875536
ILF3	chr2_128601602_-	chr2	128601602	-	A:0,C:6,G:0,T:48,_A:0,C:3,G:0,T:18,	T	C	0.0238835	0.0934766
ILF3	chr2_169091466_-	chr2	169091466	-	A:0,C:1,G:0,T:12,_A:0,C:0,G:0,T:10,	T	C	0.0188549	0.0826278
ILF3	chr2_206999684_-	chr2	206999684	-	A:0,C:0,G:0,T:25,_A:0,C:0,G:1,T:12,	T	G	0.0164719	0.0772253
ILF3	chr3_11726130_-	chr3	11726130	-	A:0,C:19,G:0,T:1,_A:0,C:15,G:0,T:0,	C	T	0.0139366	0.0713035
ILF3	chr3_60770495_-	chr3	60770495	-	A:0,C:1,G:13,T:0,_A:0,C:0,G:10,T:0,	G	C	0.0204273	0.086103
ILF3	chr3_65841295_-	chr3	65841295	-	A:97,C:0,G:0,T:0,_A:51,C:0,G:0,T:0,	A	G	0.00636749	0.0505354
ILF3	chr3_65969690_-	chr3	65969690	-	A:13,C:0,G:51,T:0,_A:9,C:0,G:57,T:0,	G	A	0.0256318	0.0970572
ILF3	chr3_136381368_-	chr3	136381368	-	A:7,C:1,G:0,T:0,_A:15,C:0,G:0,T:0,	A	C	0.0176675	0.0799555
ILF3	chr4_48859940_+	chr4	48859940	+	A:0,C:19,G:0,T:0,_A:0,C:11,G:0,T:0,	C	G	0.0139894	0.071429
ILF3	chr6_57295554_+	chr6	57295554	+	A:0,C:7,G:0,T:0,_A:0,C:14,G:0,T:0,	C	T	0.0157447	0.0755463
ILF3	chr7_37974436_+	chr7	37974436	+	A:2,C:0,G:7,T:0,_A:0,C:0,G:13,T:0,	G	A	0.0268763	0.0995417
ILF3	chr8_123840246_+	chr8	123840246	+	A:0,C:0,G:10,T:0,_A:0,C:0,G:12,T:0,	G	A	0.016325	0.0768872
ILF3	chr8_129041770_+	chr8	129041770	+	A:2,C:0,G:19,T:0,_A:1,C:0,G:19,T:0,	G	A	0.0217436	0.0889553
ILF3	chr9_14798970_-	chr9	14798970	-	A:0,C:2,G:0,T:16,_A:0,C:1,G:0,T:15,	T	C	0.0199487	0.0850531
ILF3	chr10_114850950_+	chr10	114850950	+	A:1,C:7,G:0,T:0,_A:0,C:13,G:0,T:0,	C	A	0.0200919	0.0853678
ILF3	chr10_123652532_-	chr10	123652532	-	A:2,C:0,G:11,T:0,_A:0,C:0,G:15,T:0,	G	A	0.0188642	0.0826486
ILF3	chr12_14558556_+	chr12	14558556	+	A:0,C:0,G:9,T:0,_A:0,C:0,G:14,T:0,	G	A	0.0149805	0.0737661
ILF3	chr12_11223869_-	chr12	11223869	-	A:0,C:22,G:0,T:1,_A:0,C:17,G:0,T:0,	C	T	0.0121978	0.0671005
ILF3	chr12_118555437_-	chr12	118555437	-	A:1,C:0,G:18,T:0,_A:0,C:0,G:5,T:0,	G	A	0.025589	0.0969709
ILF3	chr12_125268241_-	chr12	125268241	-	A:14,C:0,G:0,T:0,_A:27,C:0,G:0,T:0,	A	G	0.00917649	0.0592617
ILF3	chr14_35474509_+	chr14	35474509	+	A:0,C:0,G:0,T:39,_A:0,C:7,G:0,T:58,	T	C	0.0116106	0.0656433
ILF3	chr14_34927518_-	chr14	34927518	-	A:4,C:32,G:0,T:0,_A:2,C:14,G:0,T:0,	C	A	0.0261363	0.0980708
ILF3	chr16_28843118_+	chr16	28843118	+	A:55,C:0,G:13,T:0,_A:43,C:0,G:6,T:0,	A	G	0.0204316	0.0861123
ILF3	chr16_89943629_+	chr16	89943629	+	A:1,C:0,G:14,T:0,_A:0,C:0,G:8,T:0,	G	A	0.0231295	0.0919004
ILF3	chr16_74594495_-	chr16	74594495	-	A:37,C:1,G:0,T:0,_A:23,C:0,G:0,T:0,	A	C	0.0131555	0.0694331
ILF3	chr17_48505501_+	chr17	48505501	+	A:0,C:16,G:0,T:3,_A:0,C:5,G:0,T:0,	C	T	0.0269437	0.0996747
ILF3	chr17_76191601_+	chr17	76191601	+	A:0,C:0,G:84,T:0,_A:0,C:0,G:18,T:0,	G	T	0.00727333	0.053598
ILF3	chr17_76198458_+	chr17	76198458	+	A:0,C:15,G:0,T:0,_A:0,C:11,G:0,T:0,	C	T	0.015155	0.074174
ILF3	chr17_78390646_+	chr17	78390646	+	A:0,C:16,G:1,T:0,_A:0,C:12,G:0,T:0,	C	G	0.0163369	0.0769147
ILF3	chr17_78390667_+	chr17	78390667	+	A:0,C:21,G:0,T:0,_A:0,C:12,G:0,T:1,	C	T	0.0179007	0.0804836
ILF3	chr17_64218459_-	chr17	64218459	-	A:0,C:0,G:22,T:0,_A:1,C:0,G:27,T:0,	G	A	0.0108418	0.0636958
ILF3	chr18_696703_-	chr18	696703	-	A:16,C:0,G:4,T:0,_A:29,C:0,G:2,T:0,	A	G	0.0191027	0.0831802
ILF3	chr19_37700296_-	chr19	37700296	-	A:0,C:0,G:15,T:0,_A:0,C:0,G:6,T:0,	G	T	0.0214328	0.0882866
ILF3	chr19_39462231_-	chr19	39462231	-	A:0,C:0,G:0,T:10,_A:0,C:0,G:0,T:21,	T	C	0.010469	0.062732
ILF3	chr20_30961625_+	chr20	30961625	+	A:0,C:0,G:0,T:37,_A:0,C:2,G:0,T:45,	T	C	0.00881757	0.0582538
ILF3	chr20_32957709_+	chr20	32957709	+	A:0,C:0,G:16,T:0,_A:0,C:0,G:9,T:0,	G	A	0.0165564	0.0774195
ILF3	chr20_52117968_-	chr20	52117968	-	A:25,C:0,G:0,T:0,_A:14,C:0,G:0,T:0,	A	G	0.0113946	0.0651011
KHSRP	chr1_8085328_-	chr1	8085328	-	A:0,C:13,G:0,T:61,_A:0,C:10,G:0,T:15,	T	C	0.00411721	0.0412677
KHSRP	chr2_102319730_+	chr2	102319730	+	A:0,C:0,G:3,T:7,_A:0,C:0,G:1,T:10,	T	G	0.0232309	0.0921135
KHSRP	chr2_188380523_+	chr2	188380523	+	A:9,C:0,G:0,T:48,_A:11,C:0,G:0,T:41,	T	A	0.00209992	0.0300588
KHSRP	chr2_223786263_+	chr2	223786263	+	A:1,C:0,G:13,T:0,_A:9,C:0,G:20,T:0,	G	A	0.00957815	0.0603646
KHSRP	chr2_223805495_+	chr2	223805495	+	A:4,C:0,G:15,T:0,_A:5,C:0,G:10,T:0,	G	A	0.0247007	0.0951632
KHSRP	chr2_236470220_+	chr2	236470220	+	A:0,C:5,G:0,T:1,_A:0,C:15,G:0,T:2,	C	T	0.00501564	0.0453072
KHSRP	chr2_231381_-	chr2	231381	-	A:0,C:16,G:0,T:4,_A:0,C:7,G:0,T:3,	C	T	0.0235916	0.0928687
KHSRP	chr2_128102806_-	chr2	128102806	-	A:13,C:1,G:0,T:0,_A:5,C:3,G:0,T:0,	A	C	0.0139903	0.071431
KHSRP	chr2_165581707_-	chr2	165581707	-	A:6,C:16,G:0,T:0,_A:2,C:11,G:0,T:0,	C	A	0.0119332	0.0664467
KHSRP	chr2_165584407_-	chr2	165584407	-	A:0,C:29,G:0,T:6,_A:0,C:21,G:0,T:6,	C	T	0.00383236	0.0398753
KHSRP	chr2_166731128_-	chr2	166731128	-	A:3,C:0,G:15,T:0,_A:6,C:0,G:10,T:0,	G	A	0.0246117	0.0949807
KHSRP	chr2_166733164_-	chr2	166733164	-	A:0,C:9,G:0,T:29,_A:0,C:5,G:0,T:13,	T	C	0.00696064	0.0525738
KHSRP	chr2_166780911_-	chr2	166780911	-	A:16,C:0,G:4,T:0,_A:15,C:0,G:3,T:0,	A	G	0.0033501	0.0373854
KHSRP	chr2_166915335_-	chr2	166915335	-	A:3,C:11,G:0,T:0,_A:1,C:6,G:0,T:0,	C	A	0.022814	0.0912354
KHSRP	chr2_216245891_-	chr2	216245891	-	A:74,C:0,G:0,T:13,_A:52,C:0,G:0,T:19,	A	T	0.00292258	0.0350318
KHSRP	chr3_32878682_+	chr3	32878682	+	A:0,C:2,G:0,T:25,_A:0,C:9,G:0,T:13,	T	C	0.00922479	0.0593957
KHSRP	chr3_42660862_+	chr3	42660862	+	A:0,C:24,G:0,T:11,_A:0,C:14,G:0,T:2,	C	T	0.00240215	0.0319615
KHSRP	chr3_171886438_+	chr3	171886438	+	A:0,C:0,G:8,T:16,_A:0,C:0,G:2,T:13,	T	G	0.0126741	0.0682666
KHSRP	chr4_140003199_-	chr4	140003199	-	A:0,C:14,G:3,T:0,_A:0,C:9,G:2,T:0,	C	G	0.0072301	0.0534583
KHSRP	chr5_95276260_-	chr5	95276260	-	A:4,C:16,G:0,T:0,_A:2,C:8,G:0,T:0,	C	A	0.00832033	0.0568172
KHSRP	chr6_350829_+	chr6	350829	+	A:27,C:0,G:0,T:0,_A:14,C:0,G:0,T:0,	A	G	0.000121675	0.00719847
KHSRP	chr6_37901453_+	chr6	37901453	+	A:2,C:0,G:7,T:0,_A:4,C:0,G:14,T:0,	G	A	0.016817	0.0780171
KHSRP	chr6_155132313_+	chr6	155132313	+	A:0,C:0,G:1,T:9,_A:0,C:0,G:1,T:12,	T	G	0.00245558	0.0322879
KHSRP	chr6_168270868_+	chr6	168270868	+	A:14,C:0,G:1,T:0,_A:7,C:0,G:5,T:0,	A	G	0.016504	0.077299
KHSRP	chr6_130020255_-	chr6	130020255	-	A:2,C:0,G:0,T:7,_A:1,C:0,G:0,T:16,	T	A	0.00287845	0.0347805
KHSRP	chr7_78993771_-	chr7	78993771	-	A:1,C:0,G:0,T:9,_A:2,C:0,G:0,T:9,	T	A	0.00867432	0.057845
KHSRP	chr10_122638836_+	chr10	122638836	+	A:1,C:0,G:11,T:0,_A:4,C:0,G:8,T:0,	G	A	0.016203	0.076606
KHSRP	chr11_86949427_+	chr11	86949427	+	A:4,C:0,G:10,T:0,_A:2,C:0,G:10,T:0,	G	A	0.0208259	0.0869721
KHSRP	chr11_92916289_-	chr11	92916289	-	A:4,C:0,G:11,T:0,_A:0,C:0,G:6,T:0,	G	A	0.0229177	0.0914544
KHSRP	chr12_11182632_-	chr12	11182632	-	A:4,C:0,G:13,T:0,_A:0,C:0,G:16,T:0,	G	A	0.00177936	0.0279158
KHSRP	chr12_11182636_-	chr12	11182636	-	A:0,C:4,G:0,T:15,_A:0,C:0,G:0,T:14,	T	C	0.00177491	0.027885
KHSRP	chr12_103249327_-	chr12	103249327	-	A:2,C:0,G:14,T:0,_A:8,C:0,G:26,T:0,	G	A	0.00402028	0.0408003
KHSRP	chr12_103249413_-	chr12	103249413	-	A:4,C:0,G:17,T:0,_A:3,C:0,G:28,T:0,	G	A	0.00101798	0.0218344
KHSRP	chr14_39819734_+	chr14	39819734	+	A:0,C:0,G:10,T:23,_A:0,C:0,G:3,T:14,	T	G	0.00450788	0.0430875
KHSRP	chr15_25207633_+	chr15	25207633	+	A:0,C:0,G:0,T:4,_A:0,C:0,G:0,T:17,	T	C	0.000820842	0.0197648
KHSRP	chr15_25207687_+	chr15	25207687	+	A:0,C:0,G:0,T:12,_A:0,C:0,G:0,T:8,	T	C	0.000950292	0.0211616
KHSRP	chr15_25233550_+	chr15	25233550	+	A:31,C:0,G:0,T:0,_A:23,C:0,G:0,T:0,	A	G	9.9637e-05	0.00653809
KHSRP	chr15_25237343_+	chr15	25237343	+	A:0,C:0,G:0,T:90,_A:0,C:0,G:0,T:83,	T	C	5.77127e-05	0.00501029
KHSRP	chr15_25243178_+	chr15	25243178	+	A:0,C:31,G:0,T:0,_A:0,C:18,G:0,T:0,	C	T	0.000104796	0.00669785
KHSRP	chr15_25275766_+	chr15	25275766	+	A:0,C:23,G:0,T:0,_A:0,C:8,G:0,T:0,	C	T	0.000240698	0.0102504
KHSRP	chr15_25281586_+	chr15	25281586	+	A:0,C:0,G:0,T:43,_A:0,C:0,G:0,T:23,	T	G	8.73227e-05	0.0061394
KHSRP	chr15_25361948_+	chr15	25361948	+	A:0,C:0,G:21,T:0,_A:0,C:0,G:12,T:0,	G	A	0.000203862	0.00936796
KHSRP	chr15_25362079_+	chr15	25362079	+	A:27,C:0,G:0,T:0,_A:17,C:0,G:0,T:0,	A	G	0.000107214	0.00677152
KHSRP	chr16_81660642_+	chr16	81660642	+	A:3,C:0,G:19,T:0,_A:3,C:0,G:6,T:0,	G	A	0.00762879	0.0547249
KHSRP	chr16_89583578_+	chr16	89583578	+	A:2,C:0,G:7,T:0,_A:3,C:0,G:11,T:0,	G	A	0.0231268	0.0918947
KHSRP	chr17_20810647_+	chr17	20810647	+	A:17,C:0,G:1,T:0,_A:19,C:0,G:1,T:0,	A	G	0.00036143	0.012854
KHSRP	chr17_41059252_+	chr17	41059252	+	A:0,C:9,G:24,T:0,_A:0,C:1,G:3,T:0,	G	C	0.0242975	0.0943339
KHSRP	chr17_45017645_+	chr17	45017645	+	A:0,C:3,G:0,T:9,_A:0,C:2,G:0,T:11,	T	C	0.0132717	0.0697131
KHSRP	chr17_53374069_+	chr17	53374069	+	A:4,C:0,G:0,T:28,_A:4,C:0,G:0,T:18,	T	A	0.00138698	0.0250312
KHSRP	chr17_53392852_+	chr17	53392852	+	A:4,C:0,G:18,T:0,_A:5,C:0,G:14,T:0,	G	A	0.00794239	0.0556888
KHSRP	chr17_66528367_+	chr17	66528367	+	A:0,C:17,G:0,T:4,_A:0,C:8,G:0,T:1,	C	T	0.00503403	0.0453847
KHSRP	chr20_21326098_+	chr20	21326098	+	A:0,C:10,G:0,T:28,_A:0,C:9,G:0,T:16,	T	C	0.0115821	0.0655719
KHSRP	chr20_47557013_+	chr20	47557013	+	A:0,C:16,G:8,T:0,_A:0,C:11,G:1,T:0,	C	G	0.0159137	0.0759378
KHSRP	chr20_47557014_+	chr20	47557014	+	A:8,C:0,G:18,T:0,_A:2,C:0,G:11,T:0,	G	A	0.0220977	0.0897136
KHSRP	chr21_46285074_-	chr21	46285074	-	A:12,C:0,G:37,T:0,_A:8,C:0,G:20,T:0,	G	A	0.0113489	0.0649858
LARP4	chr1_230417664_+	chr1	230417664	+	A:0,C:6,G:3,T:0,_A:0,C:12,G:1,T:0,	C	G	0.016205	0.0766106
LARP4	chr1_150937927_-	chr1	150937927	-	A:12,C:0,G:4,T:0,_A:14,C:0,G:4,T:0,	A	G	0.0128029	0.0685799
LARP4	chr2_27599875_+	chr2	27599875	+	A:0,C:0,G:12,T:5,_A:0,C:0,G:21,T:5,	G	T	0.00442936	0.0427298
LARP4	chr2_106710199_-	chr2	106710199	-	A:6,C:0,G:13,T:0,_A:6,C:0,G:15,T:0,	G	A	0.0230741	0.0917838
LARP4	chr2_178129184_-	chr2	178129184	-	A:0,C:14,G:0,T:4,_A:0,C:17,G:0,T:6,	C	T	0.00984813	0.0610927
LARP4	chr2_216229692_-	chr2	216229692	-	A:422,C:1,G:150,T:2,_A:244,C:1,G:118,T:1,	A	G	0.0145271	0.0727011
LARP4	chr3_186338869_+	chr3	186338869	+	A:1,C:1371,G:0,T:682,_A:2,C:1097,G:0,T:611,	C	T	0.0043561	0.0423924
LARP4	chr3_58413465_-	chr3	58413465	-	A:0,C:4,G:9,T:0,_A:0,C:4,G:18,T:0,	G	C	0.0103302	0.0623694
LARP4	chr4_74285239_+	chr4	74285239	+	A:0,C:1216,G:0,T:1284,_A:2,C:1007,G:0,T:854,	C	T	0.00023775	0.0101815
LARP4	chr5_177637882_+	chr5	177637882	+	A:8,C:0,G:15,T:0,_A:13,C:0,G:32,T:0,	G	A	0.0197877	0.0846983
LARP4	chr5_149826526_-	chr5	149826526	-	A:0,C:59,G:0,T:0,_A:0,C:43,G:0,T:0,	C	T	7.74422e-06	0.00125141
LARP4	chr6_28090931_-	chr6	28090931	-	A:13,C:0,G:4,T:0,_A:11,C:0,G:0,T:0,	A	G	0.00360826	0.0387395
LARP4	chr6_33739960_-	chr6	33739960	-	A:13,C:0,G:1,T:0,_A:4,C:0,G:3,T:0,	A	G	0.0216712	0.0887998
LARP4	chr7_73246555_+	chr7	73246555	+	A:0,C:9,G:4,T:0,_A:0,C:13,G:1,T:0,	C	G	0.00915072	0.0591901
LARP4	chr7_100804140_+	chr7	100804140	+	A:0,C:6,G:0,T:4,_A:0,C:17,G:0,T:2,	C	T	0.0110658	0.0642684
LARP4	chr7_100804430_+	chr7	100804430	+	A:0,C:8,G:0,T:0,_A:0,C:20,G:0,T:6,	C	T	0.00184886	0.0283934
LARP4	chr7_150773566_+	chr7	150773566	+	A:1,C:7,G:0,T:0,_A:4,C:16,G:0,T:0,	C	A	0.00721593	0.0534124
LARP4	chr8_145584763_+	chr8	145584763	+	A:0,C:8,G:0,T:4,_A:0,C:18,G:0,T:5,	C	T	0.0186431	0.082154
LARP4	chr9_130169874_+	chr9	130169874	+	A:9,C:0,G:2,T:0,_A:14,C:0,G:4,T:0,	A	G	0.0111809	0.0645609
LARP4	chr9_7798518_-	chr9	7798518	-	A:0,C:4,G:13,T:0,_A:0,C:1,G:8,T:0,	G	C	0.0118152	0.0661537
LARP4	chr10_101909998_-	chr10	101909998	-	A:1,C:10,G:0,T:0,_A:2,C:9,G:0,T:0,	C	A	0.00774694	0.0550912
LARP4	chr12_57106660_-	chr12	57106660	-	A:30,C:0,G:0,T:5,_A:19,C:0,G:0,T:1,	A	T	0.000190877	0.0090454
LARP4	chr12_57108203_-	chr12	57108203	-	A:7,C:0,G:14,T:0,_A:5,C:0,G:16,T:0,	G	A	0.0236045	0.0928955
LARP4	chr12_120637199_-	chr12	120637199	-	A:24,C:0,G:30,T:0,_A:18,C:0,G:43,T:0,	G	A	6.45097e-05	0.00530095
LARP4	chr13_28197436_+	chr13	28197436	+	A:0,C:22,G:0,T:11,_A:0,C:22,G:0,T:5,	C	T	0.00947439	0.0600821
LARP4	chr14_39819734_+	chr14	39819734	+	A:0,C:0,G:2,T:24,_A:0,C:0,G:0,T:22,	T	G	8.18422e-05	0.0059521
LARP4	chr15_25219512_+	chr15	25219512	+	A:0,C:11,G:0,T:0,_A:0,C:12,G:0,T:0,	C	T	0.000599009	0.0169064
LARP4	chr16_1374951_+	chr16	1374951	+	A:0,C:6,G:7,T:0,_A:0,C:19,G:3,T:0,	C	G	0.0265727	0.0989407
LARP4	chr16_2821251_+	chr16	2821251	+	A:12,C:0,G:15,T:0,_A:5,C:0,G:28,T:0,	G	A	0.012104	0.0668693
LARP4	chr16_56643343_+	chr16	56643343	+	A:1,C:115,G:69,T:0,_A:0,C:130,G:59,T:0,	C	G	0.0204817	0.0862219
LARP4	chr16_70191029_+	chr16	70191029	+	A:0,C:0,G:1,T:12,_A:0,C:0,G:1,T:16,	T	G	0.000619352	0.0171993
LARP4	chr16_88718552_-	chr16	88718552	-	A:2,C:0,G:15,T:0,_A:8,C:0,G:14,T:0,	G	A	0.0146913	0.0730877
LARP4	chr16_89365374_-	chr16	89365374	-	A:0,C:10,G:3,T:0,_A:0,C:10,G:1,T:0,	C	G	0.00961085	0.0604534
LARP4	chr17_21217782_+	chr17	21217782	+	A:0,C:0,G:0,T:16,_A:0,C:0,G:0,T:13,	T	A	0.000193092	0.00910086
LARP4	chr17_21218463_+	chr17	21218463	+	A:0,C:0,G:8,T:0,_A:0,C:0,G:14,T:0,	G	A	0.000749446	0.0189187
LARP4	chr17_78093353_+	chr17	78093353	+	A:0,C:26,G:0,T:10,_A:0,C:22,G:0,T:6,	C	T	0.00331263	0.0371848
LARP4	chr17_41167957_-	chr17	41167957	-	A:9,C:19,G:0,T:0,_A:3,C:27,G:0,T:0,	C	A	0.00110984	0.0226957
LARP4	chr17_64208230_-	chr17	64208230	-	A:73,C:0,G:312,T:0,_A:76,C:0,G:279,T:0,	G	A	0.000630805	0.0173611
LARP4	chr17_79845968_-	chr17	79845968	-	A:0,C:4,G:0,T:9,_A:0,C:14,G:0,T:35,	T	C	0.0146048	0.0728843
LARP4	chr17_80059596_-	chr17	80059596	-	A:0,C:4,G:0,T:9,_A:0,C:4,G:0,T:15,	T	C	0.0198608	0.0848593
LARP4	chr17_80352234_-	chr17	80352234	-	A:3,C:0,G:5,T:0,_A:2,C:0,G:15,T:0,	G	A	0.0150869	0.0740151
LARP4	chr19_541685_+	chr19	541685	+	A:0,C:25,G:0,T:9,_A:0,C:34,G:0,T:20,	C	T	0.0118285	0.0661869
LARP4	chr19_1438865_+	chr19	1438865	+	A:1,C:120,G:0,T:47,_A:0,C:75,G:0,T:39,	C	T	0.00998721	0.061464
LARP4	chr19_8376431_-	chr19	8376431	-	A:4,C:0,G:12,T:0,_A:3,C:0,G:10,T:0,	G	A	0.0216003	0.0886472
LARP4	chr19_12811379_-	chr19	12811379	-	A:0,C:16,G:0,T:8,_A:0,C:17,G:0,T:6,	C	T	0.0253745	0.0965368
LARP4	chr20_61472073_+	chr20	61472073	+	A:0,C:43,G:0,T:0,_A:1,C:24,G:0,T:0,	C	A	1.14387e-05	0.00161231
LARP4	chr20_61472120_+	chr20	61472120	+	A:0,C:0,G:33,T:0,_A:0,C:0,G:25,T:0,	G	A	1.41007e-05	0.00189002
LARP4	chr20_61472386_+	chr20	61472386	+	A:59,C:0,G:0,T:0,_A:50,C:0,G:0,T:0,	A	G	7.74422e-06	0.00125141
LARP4	chr20_33590417_-	chr20	33590417	-	A:4,C:0,G:20,T:0,_A:13,C:0,G:28,T:0,	G	A	0.00438741	0.0425371
LARP4	chr21_45175958_+	chr21	45175958	+	A:0,C:9,G:0,T:13,_A:0,C:23,G:0,T:10,	C	T	0.00550423	0.0473025
LARP4	chr21_46932328_+	chr21	46932328	+	A:14,C:0,G:38,T:0,_A:9,C:1,G:16,T:0,	G	A	0.0138647	0.0711322
LARP7	chr2_114763169_-	chr2	114763169	-	A:0,C:61,G:0,T:0,_A:0,C:8,G:0,T:0,	C	G	0.00764503	0.0547755
LARP7	chr5_175055271_+	chr5	175055271	+	A:0,C:0,G:107,T:0,_A:0,C:0,G:85,T:0,	G	A	7.74422e-06	0.00125141
LARP7	chr16_81995543_+	chr16	81995543	+	A:1,C:0,G:84,T:0,_A:0,C:0,G:22,T:0,	G	T	0.000122609	0.00722537
LARP7	chr17_16344600_+	chr17	16344600	+	A:0,C:29,G:0,T:141,_A:0,C:2,G:0,T:35,	T	C	0.000122614	0.00722552
LARP7	chr17_16344601_+	chr17	16344601	+	A:0,C:29,G:140,T:0,_A:0,C:2,G:35,T:0,	G	C	0.000123892	0.00726217
LIN28B	chr1_65690461_+	chr1	65690461	+	A:0,C:0,G:13,T:0,_A:0,C:0,G:7,T:0,	G	A	0.0111515	0.0644864
LIN28B	chr1_109884775_-	chr1	109884775	-	A:0,C:0,G:20,T:63,_A:0,C:0,G:6,T:27,	T	G	0.0232832	0.0922232
LIN28B	chr2_20648211_+	chr2	20648211	+	A:0,C:0,G:33,T:4,_A:0,C:0,G:7,T:3,	G	T	0.0235518	0.0927856
LIN28B	chr2_42495650_+	chr2	42495650	+	A:0,C:0,G:9,T:0,_A:0,C:0,G:30,T:1,	G	T	0.00388278	0.0401259
LIN28B	chr2_166731128_-	chr2	166731128	-	A:2,C:0,G:33,T:0,_A:0,C:0,G:16,T:0,	G	A	0.00382106	0.0398189
LIN28B	chr2_216269254_-	chr2	216269254	-	A:0,C:1,G:57,T:213,_A:0,C:0,G:47,T:205,	T	G	0.00722534	0.0534429
LIN28B	chr4_187538330_-	chr4	187538330	-	A:22,C:0,G:79,T:0,_A:11,C:0,G:44,T:0,	G	A	0.0133886	0.069994
LIN28B	chr4_187538942_-	chr4	187538942	-	A:0,C:0,G:5,T:28,_A:0,C:0,G:3,T:12,	T	G	0.0232144	0.0920789
LIN28B	chr4_187540635_-	chr4	187540635	-	A:0,C:0,G:10,T:69,_A:0,C:0,G:5,T:37,	T	G	0.00538817	0.0468402
LIN28B	chr4_187540654_-	chr4	187540654	-	A:1,C:0,G:0,T:22,_A:2,C:0,G:0,T:19,	T	A	0.00652648	0.051095
LIN28B	chr6_45177607_-	chr6	45177607	-	A:0,C:0,G:0,T:11,_A:0,C:1,G:0,T:10,	T	C	0.0142658	0.0720842
LIN28B	chr12_89743921_-	chr12	89743921	-	A:1,C:13,G:0,T:1,_A:0,C:16,G:2,T:4,	C	A	0.00635557	0.0504931
LIN28B	chr13_27260831_+	chr13	27260831	+	A:0,C:22,G:1,T:0,_A:0,C:14,G:0,T:0,	C	T	0.00457351	0.0433833
LIN28B	chr15_78953740_-	chr15	78953740	-	A:0,C:0,G:16,T:0,_A:0,C:0,G:13,T:0,	G	A	0.00521335	0.0461303
LIN28B	chr16_81726108_+	chr16	81726108	+	A:0,C:19,G:0,T:0,_A:1,C:18,G:0,T:0,	C	A	0.00530368	0.0464992
LIN28B	chr17_21204210_+	chr17	21204210	+	A:0,C:26,G:0,T:0,_A:0,C:8,G:0,T:0,	C	T	0.00541093	0.0469314
LIN28B	chr17_21205460_+	chr17	21205460	+	A:0,C:17,G:0,T:0,_A:0,C:4,G:0,T:0,	C	T	0.0121239	0.0669182
LIN28B	chr17_21207834_+	chr17	21207834	+	A:0,C:24,G:0,T:0,_A:0,C:3,G:0,T:0,	C	T	0.00749209	0.054296
LIN28B	chr17_21207835_+	chr17	21207835	+	A:0,C:0,G:24,T:0,_A:0,C:0,G:3,T:0,	G	A	0.00863536	0.0577332
LIN28B	chr17_21207844_+	chr17	21207844	+	A:0,C:30,G:0,T:0,_A:0,C:6,G:0,T:0,	C	T	0.0051622	0.0459195
LIN28B	chr19_57323275_-	chr19	57323275	-	A:0,C:0,G:35,T:0,_A:0,C:0,G:10,T:0,	G	A	0.0038228	0.0398276
LIN28B	chr20_43996012_+	chr20	43996012	+	A:0,C:0,G:97,T:4,_A:0,C:0,G:30,T:2,	G	T	0.00197741	0.0292569
LIN28B	chr20_61472386_+	chr20	61472386	+	A:12,C:0,G:0,T:0,_A:9,C:0,G:0,T:0,	A	G	0.00916582	0.0592321
LSM11	chr1_11721854_+	chr1	11721854	+	A:0,C:21,G:0,T:1,_A:0,C:10,G:0,T:3,	C	T	0.00996456	0.0614037
LSM11	chr2_112008835_-	chr2	112008835	-	A:6,C:32,G:0,T:0,_A:4,C:15,G:0,T:0,	C	A	0.00910014	0.0590492
LSM11	chr4_6675519_+	chr4	6675519	+	A:18,C:1,G:0,T:0,_A:22,C:6,G:0,T:0,	A	C	0.00750321	0.0543311
LSM11	chr6_27835272_-	chr6	27835272	-	A:0,C:6,G:0,T:1,_A:0,C:24,G:0,T:1,	C	T	0.00249751	0.0325422
LSM11	chr9_117073006_+	chr9	117073006	+	A:0,C:67,G:0,T:47,_A:0,C:48,G:0,T:44,	C	T	0.0203975	0.0860378
LSM11	chr14_24736961_-	chr14	24736961	-	A:0,C:26,G:0,T:5,_A:0,C:16,G:0,T:7,	C	T	0.0226204	0.0908258
LSM11	chr15_34671438_-	chr15	34671438	-	A:0,C:0,G:2,T:53,_A:0,C:0,G:0,T:12,	T	G	0.000670706	0.0179083
LSM11	chr15_65592858_-	chr15	65592858	-	A:0,C:45,G:7,T:0,_A:0,C:42,G:5,T:0,	C	G	0.00205217	0.0297485
LSM11	chr15_65592902_-	chr15	65592902	-	A:0,C:40,G:0,T:9,_A:0,C:32,G:0,T:10,	C	T	0.0241624	0.0940548
LSM11	chr16_88718552_-	chr16	88718552	-	A:50,C:0,G:140,T:0,_A:41,C:0,G:84,T:0,	G	A	0.00224543	0.0309874
LSM11	chr16_88724347_-	chr16	88724347	-	A:0,C:0,G:24,T:10,_A:0,C:0,G:33,T:8,	G	T	0.0226379	0.0908628
LSM11	chr17_64794306_+	chr17	64794306	+	A:0,C:0,G:158,T:26,_A:0,C:0,G:157,T:42,	G	T	0.000901654	0.0206552
LSM11	chr17_77084654_+	chr17	77084654	+	A:0,C:0,G:26,T:4,_A:0,C:0,G:8,T:2,	G	T	0.011553	0.0654991
LSM11	chr17_80899281_+	chr17	80899281	+	A:11,C:0,G:21,T:0,_A:3,C:0,G:27,T:0,	G	A	0.00986391	0.061135
LSM11	chr19_15807157_+	chr19	15807157	+	A:19,C:0,G:2,T:0,_A:15,C:0,G:4,T:0,	A	G	0.0102244	0.0620917
LSM11	chr19_15807175_+	chr19	15807175	+	A:0,C:4,G:10,T:0,_A:0,C:1,G:15,T:0,	G	C	0.0131461	0.0694104
LSM11	chr19_2754792_-	chr19	2754792	-	A:4,C:0,G:12,T:0,_A:2,C:0,G:19,T:0,	G	A	0.00840629	0.0570692
LSM11	chr20_17971067_+	chr20	17971067	+	A:0,C:23,G:0,T:0,_A:0,C:14,G:0,T:0,	C	G	0.0012951	0.0242928
LSM11	chr20_17971069_+	chr20	17971069	+	A:0,C:0,G:0,T:26,_A:0,C:0,G:0,T:16,	T	G	0.00215897	0.0304386
LSM11	chr20_61468571_+	chr20	61468571	+	A:0,C:44,G:0,T:3,_A:0,C:49,G:0,T:2,	C	T	0.000677851	0.0180037
LSM11	chr20_61472120_+	chr20	61472120	+	A:1,C:0,G:66,T:0,_A:1,C:0,G:85,T:0,	G	A	0.000307174	0.0117353
NCBP2	chr1_9294903_+	chr1	9294903	+	A:0,C:4,G:3,T:0,_A:0,C:19,G:0,T:0,	C	G	0.014093	0.0716748
NCBP2	chr2_10314039_+	chr2	10314039	+	A:0,C:0,G:7,T:0,_A:3,C:0,G:12,T:0,	G	A	0.0227457	0.091091
NCBP2	chr2_39664659_+	chr2	39664659	+	A:0,C:13,G:0,T:2,_A:0,C:24,G:0,T:3,	C	T	0.00489423	0.0447906
NCBP2	chr2_240323275_-	chr2	240323275	-	A:0,C:14,G:0,T:0,_A:0,C:8,G:0,T:2,	C	T	0.00900598	0.0587857
NCBP2	chr6_13574935_+	chr6	13574935	+	A:0,C:16,G:0,T:4,_A:0,C:15,G:0,T:2,	C	T	0.0117392	0.0659645
NCBP2	chr6_160769423_+	chr6	160769423	+	A:16,C:0,G:0,T:0,_A:20,C:0,G:0,T:0,	A	G	0.00105437	0.0221821
NCBP2	chr6_167411706_-	chr6	167411706	-	A:6,C:0,G:0,T:0,_A:16,C:0,G:0,T:0,	A	C	0.00812958	0.0562519
NCBP2	chr10_119134892_-	chr10	119134892	-	A:0,C:9,G:2,T:0,_A:0,C:16,G:2,T:1,	C	G	0.0134796	0.0702122
NCBP2	chr12_96337164_+	chr12	96337164	+	A:3,C:0,G:22,T:0,_A:4,C:0,G:7,T:0,	G	A	0.0175222	0.0796259
NCBP2	chr12_104359647_+	chr12	104359647	+	A:15,C:0,G:0,T:0,_A:10,C:0,G:0,T:0,	A	G	0.00298428	0.0353805
NCBP2	chr14_36789795_-	chr14	36789795	-	A:16,C:0,G:16,T:0,_A:2,C:0,G:16,T:0,	G	A	0.00494006	0.0449866
NCBP2	chr15_34729987_-	chr15	34729987	-	A:0,C:0,G:4,T:0,_A:0,C:0,G:41,T:0,	G	A	0.000800527	0.0195302
NCBP2	chr16_81530660_+	chr16	81530660	+	A:0,C:6,G:0,T:3,_A:0,C:9,G:0,T:5,	C	T	0.025211	0.0962049
NCBP2	chr16_88566147_+	chr16	88566147	+	A:0,C:3,G:10,T:0,_A:0,C:2,G:18,T:0,	G	C	0.0144284	0.0724685
NCBP2	chr16_28608341_-	chr16	28608341	-	A:0,C:0,G:0,T:23,_A:0,C:0,G:0,T:21,	T	C	0.000741541	0.0188211
NCBP2	chr17_78194257_+	chr17	78194257	+	A:0,C:12,G:0,T:2,_A:0,C:12,G:0,T:2,	C	T	0.0148522	0.0734653
NCBP2	chr17_70557526_-	chr17	70557526	-	A:0,C:0,G:0,T:6,_A:0,C:2,G:0,T:13,	T	C	0.0150923	0.0740276
NCBP2	chr19_15784377_+	chr19	15784377	+	A:0,C:21,G:0,T:5,_A:0,C:20,G:0,T:5,	C	T	0.0117294	0.0659399
NCBP2	chr19_58790359_+	chr19	58790359	+	A:6,C:0,G:0,T:0,_A:19,C:2,G:0,T:0,	A	C	0.00524169	0.0462466
NCBP2	chr19_57349494_-	chr19	57349494	-	A:0,C:0,G:0,T:11,_A:0,C:0,G:0,T:14,	T	G	0.00311813	0.0361262
NCBP2	chr20_1099306_+	chr20	1099306	+	A:41,C:0,G:0,T:9,_A:30,C:0,G:0,T:7,	A	T	0.00409884	0.0411796
NIP7	chr2_216229692_-	chr2	216229692	-	A:24,C:0,G:15,T:0,_A:80,C:1,G:21,T:0,	A	G	0.00380692	0.0397482
NIP7	chr2_216269209_-	chr2	216269209	-	A:0,C:0,G:17,T:34,_A:0,C:0,G:37,T:92,	T	G	0.0108824	0.0637999
NIP7	chr2_216300482_-	chr2	216300482	-	A:58,C:0,G:0,T:20,_A:165,C:0,G:0,T:52,	A	T	0.00290806	0.0349493
NIP7	chr17_16344600_+	chr17	16344600	+	A:0,C:147,G:0,T:330,_A:0,C:141,G:0,T:323,	T	C	0.0124646	0.0677554
NIP7	chr17_16344601_+	chr17	16344601	+	A:0,C:146,G:325,T:0,_A:0,C:143,G:320,T:0,	G	C	0.0135847	0.070464
NIP7	chr19_6710782_-	chr19	6710782	-	A:0,C:0,G:37,T:13,_A:1,C:0,G:46,T:23,	G	T	0.0107921	0.0635681
NKRF	chr1_3625876_+	chr1	3625876	+	A:2,C:0,G:18,T:0,_A:0,C:0,G:4,T:0,	G	A	0.00617591	0.0498474
NKRF	chr2_10284315_+	chr2	10284315	+	A:14,C:0,G:2,T:0,_A:10,C:0,G:3,T:0,	A	G	0.0142594	0.0720692
NKRF	chr2_10443340_+	chr2	10443340	+	A:15,C:0,G:4,T:0,_A:19,C:0,G:6,T:0,	A	G	0.0204561	0.0861659
NKRF	chr2_61405008_+	chr2	61405008	+	A:0,C:24,G:0,T:16,_A:0,C:87,G:0,T:37,	C	T	0.00330493	0.0371435
NKRF	chr2_74425932_+	chr2	74425932	+	A:0,C:0,G:13,T:0,_A:0,C:0,G:12,T:0,	G	A	0.00248374	0.0324588
NKRF	chr2_134878885_+	chr2	134878885	+	A:0,C:5,G:0,T:14,_A:0,C:8,G:0,T:30,	T	C	0.0166545	0.0776447
NKRF	chr2_236415653_+	chr2	236415653	+	A:0,C:12,G:0,T:0,_A:0,C:9,G:0,T:3,	C	T	0.00860989	0.0576599
NKRF	chr2_236451824_+	chr2	236451824	+	A:0,C:51,G:0,T:19,_A:0,C:70,G:0,T:29,	C	T	0.0187647	0.0824263
NKRF	chr2_129027961_-	chr2	129027961	-	A:0,C:13,G:0,T:3,_A:0,C:13,G:0,T:2,	C	T	0.0152261	0.0743401
NKRF	chr2_129069338_-	chr2	129069338	-	A:0,C:11,G:0,T:0,_A:0,C:10,G:0,T:1,	C	T	0.00511325	0.0457163
NKRF	chr2_169103143_-	chr2	169103143	-	A:0,C:13,G:0,T:2,_A:0,C:9,G:0,T:1,	C	T	0.0108386	0.0636877
NKRF	chr2_178129184_-	chr2	178129184	-	A:0,C:38,G:0,T:7,_A:0,C:50,G:0,T:13,	C	T	0.00315889	0.0363505
NKRF	chr2_206949887_-	chr2	206949887	-	A:3,C:0,G:14,T:1,_A:4,C:0,G:12,T:0,	G	A	0.0179049	0.0804931
NKRF	chr2_208634169_-	chr2	208634169	-	A:0,C:1,G:0,T:4,_A:0,C:3,G:0,T:17,	T	C	0.0177938	0.0802417
NKRF	chr2_241898824_-	chr2	241898824	-	A:0,C:0,G:6,T:0,_A:5,C:0,G:18,T:0,	G	A	0.0176817	0.0799877
NKRF	chr2_241902271_-	chr2	241902271	-	A:0,C:23,G:8,T:0,_A:0,C:53,G:23,T:0,	C	G	0.0219915	0.0894865
NKRF	chr2_241906534_-	chr2	241906534	-	A:0,C:21,G:0,T:3,_A:0,C:57,G:0,T:11,	C	T	0.00194428	0.0290366
NKRF	chr3_52325759_+	chr3	52325759	+	A:7,C:0,G:1,T:0,_A:18,C:0,G:3,T:0,	A	G	0.0135008	0.070263
NKRF	chr3_57995906_+	chr3	57995906	+	A:0,C:14,G:5,T:0,_A:0,C:44,G:11,T:0,	C	G	0.0114949	0.0653533
NKRF	chr3_66023592_-	chr3	66023592	-	A:1,C:0,G:7,T:0,_A:5,C:0,G:22,T:0,	G	A	0.0137078	0.0707583
NKRF	chr3_98620372_-	chr3	98620372	-	A:40,C:0,G:9,T:0,_A:25,C:0,G:12,T:0,	A	G	0.0106679	0.0632479
NKRF	chr4_38665142_-	chr4	38665142	-	A:7,C:0,G:17,T:0,_A:7,C:0,G:30,T:0,	G	A	0.016439	0.0771497
NKRF	chr5_179248257_+	chr5	179248257	+	A:3,C:0,G:10,T:0,_A:4,C:0,G:21,T:0,	G	A	0.0182789	0.0813365
NKRF	chr5_180229950_-	chr5	180229950	-	A:0,C:13,G:0,T:0,_A:0,C:11,G:0,T:0,	C	G	0.0018946	0.0287034
NKRF	chr6_155055319_+	chr6	155055319	+	A:24,C:0,G:1,T:0,_A:32,C:0,G:7,T:0,	A	G	0.00119882	0.0234832
NKRF	chr6_155055323_+	chr6	155055323	+	A:0,C:21,G:0,T:1,_A:0,C:31,G:0,T:7,	C	T	0.00159695	0.02662
NKRF	chr6_160769423_+	chr6	160769423	+	A:12,C:0,G:0,T:0,_A:29,C:0,G:0,T:0,	A	G	0.000773478	0.0192104
NKRF	chr7_2674040_+	chr7	2674040	+	A:0,C:32,G:0,T:16,_A:0,C:35,G:0,T:12,	C	T	0.00428302	0.0420524
NKRF	chr10_101601236_+	chr10	101601236	+	A:0,C:5,G:0,T:0,_A:0,C:16,G:0,T:0,	C	T	0.00611221	0.0496151
NKRF	chr11_57408618_+	chr11	57408618	+	A:0,C:0,G:0,T:23,_A:0,C:0,G:0,T:15,	T	G	0.000716321	0.0185042
NKRF	chr11_2152005_-	chr11	2152005	-	A:354,C:0,G:1,T:0,_A:284,C:0,G:0,T:0,	A	C	0.0053456	0.0466689
NKRF	chr12_53440674_-	chr12	53440674	-	A:0,C:5,G:0,T:0,_A:0,C:18,G:0,T:0,	C	T	0.0047951	0.0443624
NKRF	chr12_53441607_-	chr12	53441607	-	A:0,C:17,G:0,T:1,_A:0,C:55,G:0,T:7,	C	T	0.000834694	0.0199221
NKRF	chr12_53441990_-	chr12	53441990	-	A:6,C:0,G:0,T:0,_A:20,C:0,G:3,T:0,	A	G	0.00809019	0.0561342
NKRF	chr12_125264287_-	chr12	125264287	-	A:0,C:0,G:1,T:18,_A:0,C:0,G:5,T:12,	T	G	0.00668278	0.0516354
NKRF	chr12_125264293_-	chr12	125264293	-	A:2,C:0,G:16,T:0,_A:3,C:0,G:14,T:0,	G	A	0.007193	0.053338
NKRF	chr13_99228744_-	chr13	99228744	-	A:0,C:11,G:0,T:2,_A:0,C:8,G:0,T:1,	C	T	0.0179262	0.0805412
NKRF	chr16_28875482_+	chr16	28875482	+	A:16,C:0,G:7,T:0,_A:45,C:0,G:17,T:0,	A	G	0.0132653	0.0696975
NKRF	chr16_88569463_+	chr16	88569463	+	A:0,C:10,G:0,T:1,_A:0,C:8,G:0,T:1,	C	T	0.0122626	0.0672599
NKRF	chr16_8960487_-	chr16	8960487	-	A:0,C:1,G:8,T:0,_A:0,C:6,G:32,T:0,	G	C	0.00651874	0.0510679
NKRF	chr16_67984804_-	chr16	67984804	-	A:19,C:0,G:1,T:0,_A:11,C:0,G:6,T:0,	A	G	0.00779421	0.0552367
NKRF	chr16_87879562_-	chr16	87879562	-	A:2,C:8,G:0,T:0,_A:6,C:28,G:0,T:0,	C	A	0.0137566	0.0708747
NKRF	chr16_87882209_-	chr16	87882209	-	A:3,C:0,G:21,T:0,_A:14,C:0,G:33,T:0,	G	A	0.00839224	0.0570281
NKRF	chr16_88718552_-	chr16	88718552	-	A:2,C:0,G:19,T:0,_A:6,C:0,G:30,T:0,	G	A	0.00235306	0.0316591
NKRF	chr16_88725283_-	chr16	88725283	-	A:27,C:7,G:0,T:0,_A:29,C:12,G:0,T:0,	A	C	0.0135785	0.0704493
NKRF	chr16_89267241_-	chr16	89267241	-	A:34,C:0,G:9,T:0,_A:61,C:0,G:11,T:0,	A	G	0.00319149	0.0365289
NKRF	chr16_89452771_-	chr16	89452771	-	A:0,C:0,G:6,T:0,_A:4,C:0,G:18,T:0,	G	A	0.013377	0.0699662
NKRF	chr17_20897952_+	chr17	20897952	+	A:8,C:0,G:0,T:0,_A:17,C:0,G:1,T:0,	A	G	0.00429317	0.0420999
NKRF	chr17_21196748_+	chr17	21196748	+	A:0,C:6,G:0,T:0,_A:0,C:14,G:0,T:0,	C	T	0.00632353	0.0503789
NKRF	chr17_21196769_+	chr17	21196769	+	A:9,C:0,G:0,T:0,_A:12,C:0,G:0,T:0,	A	G	0.00432795	0.0422619
NKRF	chr17_21198548_+	chr17	21198548	+	A:0,C:0,G:0,T:14,_A:0,C:0,G:0,T:12,	T	C	0.00222228	0.0308413
NKRF	chr17_21199236_+	chr17	21199236	+	A:0,C:14,G:0,T:0,_A:0,C:19,G:0,T:0,	C	T	0.00130756	0.0243947
NKRF	chr17_21199275_+	chr17	21199275	+	A:0,C:0,G:18,T:0,_A:0,C:0,G:20,T:0,	G	T	0.000690937	0.0181764
NKRF	chr17_21199277_+	chr17	21199277	+	A:0,C:0,G:19,T:0,_A:0,C:0,G:20,T:0,	G	A	0.000604551	0.0169869
NKRF	chr17_21201160_+	chr17	21201160	+	A:0,C:0,G:14,T:0,_A:0,C:0,G:15,T:0,	G	A	0.00177161	0.0278621
NKRF	chr17_21204796_+	chr17	21204796	+	A:0,C:0,G:13,T:0,_A:0,C:0,G:12,T:0,	G	A	0.00248374	0.0324588
NKRF	chr17_21204804_+	chr17	21204804	+	A:13,C:0,G:0,T:0,_A:11,C:0,G:0,T:0,	A	G	0.00263088	0.0333402
NKRF	chr17_17726965_-	chr17	17726965	-	A:0,C:28,G:0,T:3,_A:0,C:19,G:0,T:15,	C	T	0.0157877	0.0756459
NKRF	chr19_1472588_-	chr19	1472588	-	A:0,C:0,G:9,T:0,_A:0,C:0,G:14,T:0,	G	C	0.00355397	0.0384588
NKRF	chr19_57350608_-	chr19	57350608	-	A:17,C:0,G:0,T:0,_A:31,C:0,G:0,T:0,	A	G	0.000444453	0.0144167
NKRF	chr19_57351064_-	chr19	57351064	-	A:0,C:0,G:2,T:0,_A:0,C:0,G:33,T:0,	G	A	0.00194813	0.0290623
NKRF	chr20_61452047_+	chr20	61452047	+	A:0,C:0,G:15,T:0,_A:0,C:0,G:14,T:0,	G	C	0.00167609	0.0271904
NOL12	chr20_61468571_+	chr20	61468571	+	A:0,C:13,G:0,T:1,_A:0,C:10,G:0,T:1,	C	T	0.017719	0.0800723
NOLC1	chr2_216269254_-	chr2	216269254	-	A:0,C:0,G:18,T:55,_A:1,C:0,G:45,T:110,	T	G	0.0264969	0.09879
NOLC1	chr3_52724822_+	chr3	52724822	+	A:0,C:30,G:0,T:7,_A:0,C:100,G:0,T:16,	C	T	0.0170696	0.078595
NOLC1	chr7_39368609_-	chr7	39368609	-	A:0,C:0,G:0,T:47,_A:0,C:0,G:0,T:73,	T	C	0.00229182	0.0312784
NOLC1	chr8_124446796_+	chr8	124446796	+	A:0,C:2,G:0,T:9,_A:0,C:1,G:0,T:40,	T	C	0.017803	0.0802626
NOLC1	chr8_124446813_+	chr8	124446813	+	A:0,C:0,G:0,T:0,_A:0,C:0,G:0,T:27,	T	C	0.0225877	0.0907563
NOLC1	chr11_62294729_-	chr11	62294729	-	A:0,C:0,G:2,T:0,_A:0,C:0,G:20,T:0,	G	A	0.0236365	0.0929623
NOLC1	chr11_93464175_-	chr11	93464175	-	A:443,C:417,G:2,T:0,_A:589,C:510,G:0,T:0,	C	A	0.0133995	0.0700202
NOLC1	chr15_25324348_+	chr15	25324348	+	A:0,C:0,G:11,T:0,_A:0,C:0,G:81,T:0,	G	A	0.00594613	0.0490009
NOLC1	chr15_25324677_+	chr15	25324677	+	A:9,C:0,G:0,T:0,_A:65,C:0,G:0,T:0,	A	T	0.00688842	0.0523325
NOLC1	chr17_21200778_+	chr17	21200778	+	A:0,C:27,G:0,T:0,_A:0,C:59,G:0,T:0,	C	T	0.00410308	0.0412
NOLC1	chr17_21200797_+	chr17	21200797	+	A:29,C:0,G:0,T:0,_A:71,C:0,G:0,T:0,	A	G	0.00369404	0.0391785
PABPN1	chr1_156351699_+	chr1	156351699	+	A:10,C:0,G:17,T:0,_A:8,C:0,G:46,T:0,	G	A	0.00906855	0.0589609
PABPN1	chr2_3483181_+	chr2	3483181	+	A:0,C:16,G:0,T:4,_A:0,C:8,G:0,T:2,	C	T	0.021297	0.0879934
PABPN1	chr3_13358204_-	chr3	13358204	-	A:4,C:0,G:14,T:0,_A:10,C:0,G:16,T:0,	G	A	0.00868123	0.0578648
PABPN1	chr7_100804430_+	chr7	100804430	+	A:0,C:13,G:0,T:2,_A:0,C:6,G:0,T:2,	C	T	0.0235456	0.0927725
PABPN1	chr9_136633606_-	chr9	136633606	-	A:1,C:0,G:10,T:0,_A:3,C:0,G:11,T:0,	G	A	0.0161211	0.0764169
PABPN1	chr14_39818028_+	chr14	39818028	+	A:10,C:0,G:2,T:0,_A:24,C:0,G:1,T:0,	A	G	0.00243125	0.0321396
PABPN1	chr15_34671438_-	chr15	34671438	-	A:0,C:0,G:0,T:14,_A:0,C:0,G:0,T:31,	T	G	0.000550832	0.0161828
PABPN1	chr16_2138869_-	chr16	2138869	-	A:0,C:12,G:0,T:3,_A:0,C:17,G:0,T:4,	C	T	0.0146907	0.0730863
PABPN1	chr16_3724352_-	chr16	3724352	-	A:2,C:0,G:9,T:0,_A:3,C:0,G:13,T:0,	G	A	0.0191723	0.0833352
PABPN1	chr16_88718552_-	chr16	88718552	-	A:28,C:0,G:100,T:0,_A:40,C:0,G:116,T:0,	G	A	0.0130696	0.0692259
PABPN1	chr17_79663931_+	chr17	79663931	+	A:0,C:5,G:0,T:17,_A:0,C:5,G:0,T:19,	T	C	0.0147922	0.0733246
PABPN1	chr17_74077797_-	chr17	74077797	-	A:0,C:8,G:0,T:3,_A:0,C:18,G:1,T:4,	C	T	0.0206812	0.0866571
PABPN1	chr19_8326904_+	chr19	8326904	+	A:1,C:0,G:5,T:0,_A:2,C:0,G:12,T:0,	G	A	0.0197929	0.0847097
PABPN1	chr20_17971069_+	chr20	17971069	+	A:0,C:0,G:0,T:4,_A:0,C:0,G:0,T:17,	T	G	0.00255597	0.0328939
PABPN1	chr20_61468571_+	chr20	61468571	+	A:0,C:76,G:0,T:2,_A:0,C:44,G:0,T:1,	C	T	0.000237662	0.0101794
PABPN1	chr20_61472120_+	chr20	61472120	+	A:1,C:0,G:99,T:0,_A:2,C:0,G:93,T:0,	G	A	0.000258314	0.0106567
PCBP1	chr2_216269254_-	chr2	216269254	-	A:0,C:0,G:35,T:82,_A:0,C:0,G:6,T:34,	T	G	0.00817881	0.0563986
PCBP1	chr2_216272907_-	chr2	216272907	-	A:51,C:0,G:0,T:91,_A:14,C:0,G:0,T:33,	T	A	0.0193512	0.0837325
PCBP1	chr2_216300482_-	chr2	216300482	-	A:204,C:1,G:0,T:100,_A:67,C:0,G:0,T:29,	A	T	0.0211805	0.0877415
PCBP1	chr3_186338869_+	chr3	186338869	+	A:0,C:175,G:0,T:69,_A:0,C:104,G:0,T:26,	C	T	0.00762747	0.0547208
PCBP1	chr16_81518544_+	chr16	81518544	+	A:11,C:0,G:3,T:0,_A:5,C:0,G:1,T:0,	A	G	0.026302	0.098402
POLR2G	chr2_102329383_+	chr2	102329383	+	A:0,C:0,G:15,T:0,_A:0,C:0,G:6,T:0,	G	T	0.0132313	0.0696158
POLR2G	chr2_85547429_-	chr2	85547429	-	A:0,C:0,G:2,T:9,_A:0,C:0,G:1,T:15,	T	G	0.0223586	0.0902698
POLR2G	chr17_75400366_+	chr17	75400366	+	A:0,C:9,G:0,T:3,_A:0,C:23,G:0,T:2,	C	T	0.022613	0.0908101
POLR2G	chr20_17946313_-	chr20	17946313	-	A:0,C:75,G:0,T:0,_A:0,C:72,G:0,T:0,	C	A	0.00366814	0.0390465
PPIG	chr1_1421531_+	chr1	1421531	+	A:1,C:10,G:0,T:0,_A:8,C:22,G:0,T:0,	C	A	0.0144696	0.0725656
PPIG	chr1_25889632_+	chr1	25889632	+	A:0,C:4,G:0,T:9,_A:0,C:1,G:0,T:15,	T	C	0.00604912	0.0493833
PPIG	chr1_144014051_+	chr1	144014051	+	A:10,C:0,G:32,T:0,_A:9,C:0,G:25,T:0,	G	A	0.0163012	0.0768323
PPIG	chr1_144014068_+	chr1	144014068	+	A:0,C:32,G:0,T:12,_A:0,C:29,G:0,T:9,	C	T	0.0144409	0.0724978
PPIG	chr1_145109661_+	chr1	145109661	+	A:0,C:0,G:12,T:0,_A:0,C:0,G:16,T:0,	G	A	0.000409547	0.0137807
PPIG	chr1_145112485_+	chr1	145112485	+	A:0,C:0,G:0,T:23,_A:0,C:0,G:0,T:14,	T	C	0.000224752	0.00987413
PPIG	chr1_236979843_+	chr1	236979843	+	A:1,C:0,G:12,T:0,_A:2,C:0,G:11,T:0,	G	A	0.00440014	0.0425956
PPIG	chr1_3427351_-	chr1	3427351	-	A:0,C:0,G:14,T:0,_A:0,C:0,G:17,T:0,	G	A	0.000303087	0.0116477
PPIG	chr1_154561925_-	chr1	154561925	-	A:0,C:18,G:0,T:5,_A:0,C:14,G:0,T:1,	C	T	0.00293187	0.0350845
PPIG	chr1_169529826_-	chr1	169529826	-	A:13,C:9,G:0,T:0,_A:14,C:13,G:0,T:0,	C	A	0.0127516	0.0684552
PPIG	chr2_27315252_+	chr2	27315252	+	A:1,C:0,G:12,T:0,_A:3,C:0,G:13,T:0,	G	A	0.00461692	0.0435776
PPIG	chr2_44071743_+	chr2	44071743	+	A:7,C:0,G:4,T:0,_A:16,C:0,G:3,T:0,	A	G	0.0178234	0.0803087
PPIG	chr2_219267781_+	chr2	219267781	+	A:0,C:35,G:0,T:11,_A:0,C:57,G:0,T:10,	C	T	0.00528775	0.0464345
PPIG	chr2_232952286_+	chr2	232952286	+	A:5,C:0,G:23,T:0,_A:3,C:0,G:14,T:0,	G	A	0.00387501	0.0400874
PPIG	chr2_233684603_+	chr2	233684603	+	A:11,C:0,G:2,T:0,_A:13,C:0,G:5,T:0,	A	G	0.0115548	0.0655035
PPIG	chr2_85553784_-	chr2	85553784	-	A:0,C:16,G:0,T:24,_A:0,C:15,G:0,T:38,	T	C	0.025057	0.0958916
PPIG	chr2_167168093_-	chr2	167168093	-	A:0,C:6,G:0,T:16,_A:0,C:3,G:0,T:8,	T	C	0.0241568	0.0940431
PPIG	chr2_219146803_-	chr2	219146803	-	A:6,C:0,G:25,T:0,_A:7,C:0,G:10,T:0,	G	A	0.0262893	0.0983765
PPIG	chr3_196511870_-	chr3	196511870	-	A:0,C:22,G:0,T:0,_A:0,C:37,G:0,T:0,	C	T	0.000203122	0.00934975
PPIG	chr4_1349029_+	chr4	1349029	+	A:7,C:0,G:8,T:0,_A:1,C:0,G:18,T:0,	G	A	0.0119114	0.0663927
PPIG	chr4_3447243_+	chr4	3447243	+	A:0,C:17,G:0,T:9,_A:0,C:15,G:0,T:7,	C	T	0.0149768	0.0737575
PPIG	chr5_73163965_+	chr5	73163965	+	A:2,C:16,G:0,T:0,_A:1,C:8,G:0,T:0,	C	A	0.00377066	0.0395662
PPIG	chr5_167913510_+	chr5	167913510	+	A:0,C:0,G:9,T:0,_A:3,C:0,G:8,T:0,	G	A	0.0185327	0.0819067
PPIG	chr5_178294059_+	chr5	178294059	+	A:0,C:3,G:0,T:7,_A:0,C:2,G:0,T:14,	T	C	0.0126368	0.0681758
PPIG	chr5_179267949_-	chr5	179267949	-	A:0,C:6,G:0,T:16,_A:0,C:10,G:0,T:19,	T	C	0.0122921	0.0673323
PPIG	chr6_349016_+	chr6	349016	+	A:0,C:20,G:0,T:0,_A:0,C:10,G:0,T:0,	C	T	0.000373863	0.0130991
PPIG	chr6_33653448_+	chr6	33653448	+	A:0,C:11,G:0,T:2,_A:0,C:14,G:0,T:1,	C	T	0.00256814	0.0329667
PPIG	chr6_33659472_+	chr6	33659472	+	A:0,C:10,G:4,T:0,_A:0,C:18,G:3,T:0,	C	G	0.00523674	0.0462263
PPIG	chr6_57244780_+	chr6	57244780	+	A:0,C:0,G:11,T:0,_A:0,C:0,G:17,T:0,	G	A	0.00040005	0.0136024
PPIG	chr6_57246884_+	chr6	57246884	+	A:10,C:0,G:0,T:0,_A:11,C:0,G:0,T:0,	A	G	0.0013918	0.0250691
PPIG	chr6_158735087_+	chr6	158735087	+	A:0,C:7,G:0,T:12,_A:0,C:2,G:0,T:13,	T	C	0.0250136	0.0958031
PPIG	chr6_158735090_+	chr6	158735090	+	A:0,C:12,G:0,T:7,_A:0,C:15,G:0,T:2,	C	T	0.0164565	0.0771899
PPIG	chr6_116325142_-	chr6	116325142	-	A:0,C:3,G:0,T:9,_A:0,C:2,G:0,T:15,	T	C	0.00696724	0.0525957
PPIG	chr6_170033133_-	chr6	170033133	-	A:0,C:6,G:25,T:1,_A:0,C:4,G:19,T:0,	G	C	0.00326611	0.0369343
PPIG	chr6_170065236_-	chr6	170065236	-	A:0,C:15,G:0,T:1,_A:0,C:21,G:0,T:1,	C	T	0.000489035	0.0151871
PPIG	chr7_99081730_+	chr7	99081730	+	A:4,C:0,G:3,T:0,_A:15,C:0,G:3,T:0,	A	G	0.0105732	0.0630028
PPIG	chr7_2583328_-	chr7	2583328	-	A:0,C:5,G:0,T:1,_A:0,C:15,G:0,T:4,	C	T	0.017188	0.0788651
PPIG	chr7_72891754_-	chr7	72891754	-	A:0,C:19,G:0,T:6,_A:0,C:6,G:0,T:2,	C	T	0.0233465	0.092356
PPIG	chr7_76991935_-	chr7	76991935	-	A:0,C:14,G:0,T:3,_A:0,C:6,G:0,T:1,	C	T	0.0132649	0.0696967
PPIG	chr8_22885153_-	chr8	22885153	-	A:5,C:0,G:21,T:0,_A:3,C:0,G:9,T:0,	G	A	0.00955395	0.0602988
PPIG	chr8_22885154_-	chr8	22885154	-	A:5,C:0,G:20,T:0,_A:3,C:0,G:9,T:0,	G	A	0.0111492	0.0644805
PPIG	chr9_117044751_+	chr9	117044751	+	A:1,C:232,G:0,T:156,_A:2,C:337,G:2,T:186,	C	T	0.0162546	0.0767251
PPIG	chr10_21827796_+	chr10	21827796	+	A:13,C:0,G:57,T:0,_A:7,C:0,G:32,T:0,	G	A	0.00529823	0.0464771
PPIG	chr10_54074757_+	chr10	54074757	+	A:6,C:0,G:29,T:0,_A:8,C:0,G:19,T:0,	G	A	0.00958275	0.0603771
PPIG	chr10_93717014_+	chr10	93717014	+	A:11,C:0,G:6,T:0,_A:19,C:0,G:7,T:0,	A	G	0.0188917	0.08271
PPIG	chr10_134036193_-	chr10	134036193	-	A:3,C:0,G:1,T:0,_A:14,C:0,G:3,T:0,	A	G	0.0212445	0.0878799
PPIG	chr12_6637845_+	chr12	6637845	+	A:0,C:3,G:0,T:5,_A:0,C:1,G:0,T:11,	T	C	0.0189578	0.0828574
PPIG	chr12_103248924_-	chr12	103248924	-	A:0,C:48,G:0,T:25,_A:0,C:37,G:0,T:10,	C	T	0.0182662	0.0813081
PPIG	chr14_35433187_-	chr14	35433187	-	A:0,C:14,G:0,T:4,_A:0,C:14,G:0,T:0,	C	T	0.002187	0.0306174
PPIG	chr15_25317988_+	chr15	25317988	+	A:21,C:0,G:0,T:0,_A:15,C:0,G:0,T:0,	A	G	0.00023736	0.0101724
PPIG	chr15_25362564_+	chr15	25362564	+	A:0,C:0,G:16,T:0,_A:0,C:0,G:11,T:0,	G	A	0.000532363	0.0158936
PPIG	chr16_2282256_+	chr16	2282256	+	A:1,C:0,G:11,T:0,_A:6,C:0,G:25,T:0,	G	A	0.00310316	0.0360435
PPIG	chr16_1820992_-	chr16	1820992	-	A:2,C:0,G:0,T:11,_A:2,C:0,G:0,T:10,	T	A	0.000406283	0.0137197
PPIG	chr16_8999138_-	chr16	8999138	-	A:0,C:9,G:0,T:18,_A:0,C:1,G:0,T:9,	T	C	0.0120298	0.0666859
PPIG	chr16_67268351_-	chr16	67268351	-	A:0,C:16,G:0,T:4,_A:0,C:15,G:0,T:5,	C	T	0.017075	0.0786073
PPIG	chr16_89777761_-	chr16	89777761	-	A:0,C:18,G:0,T:6,_A:0,C:8,G:0,T:3,	C	T	0.0227613	0.0911239
PPIG	chr17_21203893_+	chr17	21203893	+	A:0,C:0,G:0,T:15,_A:0,C:0,G:0,T:15,	T	C	0.000339011	0.0124015
PPIG	chr17_21203907_+	chr17	21203907	+	A:0,C:0,G:1,T:14,_A:0,C:0,G:0,T:14,	T	C	0.000429908	0.0141553
PPIG	chr17_21203934_+	chr17	21203934	+	A:0,C:0,G:17,T:0,_A:0,C:0,G:19,T:0,	G	A	0.000229397	0.00998462
PPIG	chr17_21203941_+	chr17	21203941	+	A:0,C:0,G:15,T:0,_A:0,C:0,G:24,T:0,	G	A	0.000206679	0.00943713
PPIG	chr17_21203949_+	chr17	21203949	+	A:0,C:16,G:0,T:0,_A:0,C:24,G:0,T:0,	C	T	0.000205639	0.00941162
PPIG	chr17_21204187_+	chr17	21204187	+	A:0,C:0,G:14,T:0,_A:0,C:0,G:20,T:0,	G	T	0.00024809	0.0104221
PPIG	chr17_21204192_+	chr17	21204192	+	A:0,C:12,G:0,T:0,_A:0,C:16,G:0,T:0,	C	T	0.000409547	0.0137807
PPIG	chr17_21207834_+	chr17	21207834	+	A:0,C:16,G:0,T:0,_A:0,C:24,G:0,T:0,	C	T	0.000206751	0.0094389
PPIG	chr17_21207835_+	chr17	21207835	+	A:0,C:0,G:15,T:0,_A:0,C:0,G:24,T:0,	G	A	0.000208193	0.00947418
PPIG	chr17_21207844_+	chr17	21207844	+	A:0,C:15,G:0,T:0,_A:0,C:28,G:0,T:0,	C	T	0.000206825	0.0094407
PPIG	chr17_53392852_+	chr17	53392852	+	A:2,C:0,G:12,T:0,_A:4,C:0,G:15,T:0,	G	A	0.00689927	0.0523688
PPIG	chr17_64785022_+	chr17	64785022	+	A:2,C:0,G:8,T:0,_A:1,C:0,G:13,T:0,	G	A	0.00653083	0.0511101
PPIG	chr17_74381555_+	chr17	74381555	+	A:21,C:0,G:62,T:0,_A:13,C:0,G:41,T:0,	G	A	0.0203813	0.0860023
PPIG	chr17_74381567_+	chr17	74381567	+	A:14,C:0,G:80,T:0,_A:17,C:0,G:57,T:0,	G	A	0.00830476	0.0567713
PPIG	chr17_77078109_+	chr17	77078109	+	A:31,C:0,G:7,T:0,_A:15,C:0,G:5,T:0,	A	G	0.00485997	0.0446433
PPIG	chr17_78079643_+	chr17	78079643	+	A:0,C:8,G:0,T:1,_A:0,C:17,G:0,T:2,	C	T	0.00308239	0.0359285
PPIG	chr17_78354661_+	chr17	78354661	+	A:0,C:11,G:0,T:5,_A:0,C:12,G:0,T:1,	C	T	0.0125864	0.0680529
PPIG	chr17_78820329_+	chr17	78820329	+	A:0,C:3,G:1,T:21,_A:0,C:5,G:0,T:15,	T	C	0.00469236	0.0439123
PPIG	chr17_79663931_+	chr17	79663931	+	A:0,C:6,G:0,T:15,_A:0,C:7,G:0,T:24,	T	C	0.0127493	0.0684496
PPIG	chr17_42942392_-	chr17	42942392	-	A:3,C:0,G:11,T:0,_A:3,C:0,G:16,T:0,	G	A	0.00622899	0.0500396
PPIG	chr17_74014668_-	chr17	74014668	-	A:0,C:11,G:0,T:0,_A:0,C:14,G:0,T:2,	C	T	0.00184962	0.0283985
PPIG	chr17_76525565_-	chr17	76525565	-	A:0,C:0,G:2,T:0,_A:2,C:0,G:18,T:0,	G	A	0.00386549	0.0400402
PPIG	chr17_81006387_-	chr17	81006387	-	A:2,C:0,G:13,T:0,_A:4,C:0,G:10,T:0,	G	A	0.0168468	0.0780854
PPIG	chr19_1077985_+	chr19	1077985	+	A:2,C:0,G:0,T:0,_A:15,C:0,G:5,T:0,	A	G	0.0225226	0.0906183
PPIG	chr19_4033614_+	chr19	4033614	+	A:1,C:0,G:7,T:0,_A:2,C:0,G:13,T:0,	G	A	0.00715998	0.0532305
PPIG	chr19_4442336_+	chr19	4442336	+	A:0,C:20,G:0,T:3,_A:0,C:27,G:0,T:14,	C	T	0.0210846	0.0875339
PPIG	chr19_8326904_+	chr19	8326904	+	A:5,C:0,G:21,T:0,_A:5,C:0,G:9,T:0,	G	A	0.0197016	0.0845083
PPIG	chr19_15784377_+	chr19	15784377	+	A:0,C:20,G:0,T:6,_A:0,C:37,G:0,T:12,	C	T	0.0111464	0.0644735
PPIG	chr19_15807305_+	chr19	15807305	+	A:0,C:4,G:0,T:13,_A:0,C:5,G:0,T:19,	T	C	0.00878969	0.0581746
PPIG	chr19_17597830_+	chr19	17597830	+	A:0,C:0,G:9,T:1,_A:0,C:0,G:12,T:2,	G	T	0.00613546	0.0497001
PPIG	chr19_45147340_+	chr19	45147340	+	A:0,C:0,G:14,T:7,_A:0,C:0,G:17,T:1,	G	T	0.00593653	0.048965
PPIG	chr19_1014377_-	chr19	1014377	-	A:24,C:0,G:5,T:0,_A:25,C:0,G:13,T:0,	A	G	0.0189736	0.0828926
PPIG	chr19_2116649_-	chr19	2116649	-	A:7,C:0,G:3,T:0,_A:14,C:0,G:2,T:0,	A	G	0.0126368	0.0681758
PPIG	chr19_10267077_-	chr19	10267077	-	A:0,C:3,G:0,T:10,_A:0,C:4,G:0,T:20,	T	C	0.00390315	0.0402267
PPIG	chr19_11319491_-	chr19	11319491	-	A:1,C:0,G:8,T:0,_A:3,C:0,G:11,T:0,	G	A	0.0155964	0.0752021
PPIG	chr19_14589378_-	chr19	14589378	-	A:0,C:7,G:0,T:3,_A:0,C:12,G:0,T:2,	C	T	0.0204749	0.0862071
PPIG	chr19_49950356_-	chr19	49950356	-	A:0,C:11,G:8,T:0,_A:0,C:33,G:7,T:0,	C	G	0.0190569	0.0830784
PPIG	chr19_57325083_-	chr19	57325083	-	A:0,C:0,G:0,T:51,_A:0,C:0,G:0,T:14,	T	C	0.000206144	0.009424
PPIG	chr20_60926828_-	chr20	60926828	-	A:35,C:0,G:56,T:0,_A:14,C:0,G:30,T:0,	G	A	0.016191	0.0765782
PPIG	chr21_46908355_+	chr21	46908355	+	A:0,C:60,G:0,T:52,_A:3,C:86,G:1,T:51,	C	T	0.00963865	0.0605287
PRPF4	chr1_7765320_+	chr1	7765320	+	A:0,C:16,G:6,T:0,_A:0,C:20,G:7,T:0,	C	G	0.0132131	0.0695719
PRPF4	chr1_17929444_+	chr1	17929444	+	A:0,C:0,G:10,T:17,_A:0,C:0,G:7,T:20,	T	G	0.00856735	0.0575371
PRPF4	chr1_44883679_+	chr1	44883679	+	A:0,C:2,G:29,T:0,_A:0,C:1,G:6,T:0,	G	C	0.00134429	0.0246918
PRPF4	chr1_3427485_-	chr1	3427485	-	A:39,C:0,G:0,T:0,_A:8,C:0,G:0,T:0,	A	G	0.000101738	0.00660361
PRPF4	chr1_3431441_-	chr1	3431441	-	A:28,C:0,G:0,T:0,_A:10,C:0,G:0,T:0,	A	G	0.000234626	0.0101081
PRPF4	chr1_155880963_-	chr1	155880963	-	A:0,C:0,G:0,T:21,_A:0,C:0,G:0,T:13,	T	C	0.00032975	0.0122106
PRPF4	chr2_10285205_+	chr2	10285205	+	A:8,C:0,G:2,T:0,_A:18,C:0,G:2,T:0,	A	G	0.00246582	0.0323502
PRPF4	chr2_10335757_+	chr2	10335757	+	A:1,C:0,G:6,T:0,_A:2,C:0,G:12,T:0,	G	A	0.0139582	0.0713548
PRPF4	chr2_75083282_+	chr2	75083282	+	A:1,C:0,G:18,T:0,_A:3,C:0,G:11,T:0,	G	A	0.00453483	0.0432093
PRPF4	chr2_102319730_+	chr2	102319730	+	A:0,C:0,G:3,T:15,_A:0,C:0,G:1,T:9,	T	G	0.00814141	0.0562872
PRPF4	chr2_128180872_+	chr2	128180872	+	A:0,C:0,G:21,T:42,_A:0,C:0,G:13,T:31,	T	G	0.0101499	0.0618954
PRPF4	chr2_159313666_+	chr2	159313666	+	A:117,C:0,G:62,T:0,_A:56,C:0,G:40,T:0,	A	G	0.0205015	0.0862651
PRPF4	chr2_159389762_+	chr2	159389762	+	A:0,C:32,G:0,T:8,_A:0,C:19,G:0,T:9,	C	T	0.00897985	0.0587123
PRPF4	chr2_241562271_+	chr2	241562271	+	A:5,C:0,G:32,T:0,_A:6,C:0,G:16,T:0,	G	A	0.00837549	0.0569791
PRPF4	chr2_242703618_+	chr2	242703618	+	A:0,C:8,G:3,T:0,_A:0,C:10,G:1,T:0,	C	G	0.0151057	0.074059
PRPF4	chr2_8977487_-	chr2	8977487	-	A:0,C:28,G:0,T:11,_A:0,C:14,G:0,T:5,	C	T	0.025505	0.096801
PRPF4	chr2_74658416_-	chr2	74658416	-	A:0,C:14,G:0,T:11,_A:0,C:26,G:0,T:2,	C	T	0.00479776	0.0443739
PRPF4	chr2_167099158_-	chr2	167099158	-	A:16,C:0,G:3,T:0,_A:5,C:0,G:0,T:0,	A	G	0.00731154	0.053721
PRPF4	chr2_177053093_-	chr2	177053093	-	A:0,C:0,G:20,T:0,_A:0,C:0,G:4,T:0,	G	T	0.00212856	0.0302435
PRPF4	chr2_178129184_-	chr2	178129184	-	A:0,C:18,G:0,T:8,_A:0,C:30,G:0,T:5,	C	T	0.00243084	0.0321371
PRPF4	chr2_190648997_-	chr2	190648997	-	A:32,C:0,G:1,T:0,_A:22,C:0,G:2,T:0,	A	G	0.000141164	0.0077457
PRPF4	chr2_238506249_-	chr2	238506249	-	A:0,C:31,G:0,T:0,_A:0,C:16,G:0,T:2,	C	T	0.000183093	0.00884899
PRPF4	chr2_238506628_-	chr2	238506628	-	A:0,C:35,G:0,T:10,_A:0,C:14,G:0,T:2,	C	T	0.00238531	0.031858
PRPF4	chr2_241836140_-	chr2	241836140	-	A:0,C:11,G:0,T:0,_A:0,C:10,G:0,T:0,	C	T	0.0023283	0.0315056
PRPF4	chr2_241906425_-	chr2	241906425	-	A:42,C:0,G:21,T:0,_A:38,C:0,G:10,T:0,	A	G	0.00319627	0.036555
PRPF4	chr2_241906534_-	chr2	241906534	-	A:0,C:108,G:0,T:19,_A:0,C:70,G:0,T:14,	C	T	0.000278737	0.0111159
PRPF4	chr3_122835890_+	chr3	122835890	+	A:19,C:0,G:0,T:6,_A:25,C:0,G:0,T:11,	A	T	0.0130045	0.0690684
PRPF4	chr3_52567014_-	chr3	52567014	-	A:0,C:0,G:16,T:0,_A:1,C:0,G:16,T:7,	G	T	0.00793672	0.0556716
PRPF4	chr3_52567617_-	chr3	52567617	-	A:94,C:0,G:17,T:0,_A:52,C:0,G:23,T:0,	A	G	0.00115867	0.023133
PRPF4	chr3_197247006_-	chr3	197247006	-	A:11,C:0,G:52,T:0,_A:10,C:0,G:12,T:0,	G	A	0.00689839	0.0523659
PRPF4	chr5_1098052_-	chr5	1098052	-	A:0,C:15,G:0,T:0,_A:0,C:6,G:0,T:0,	C	G	0.00289917	0.0348987
PRPF4	chr5_159545427_-	chr5	159545427	-	A:0,C:0,G:7,T:0,_A:0,C:1,G:13,T:0,	G	C	0.00394026	0.0404094
PRPF4	chr5_180237123_-	chr5	180237123	-	A:0,C:17,G:0,T:25,_A:0,C:12,G:0,T:20,	T	C	0.0259408	0.0976792
PRPF4	chr6_33739960_-	chr6	33739960	-	A:47,C:0,G:10,T:0,_A:32,C:0,G:14,T:0,	A	G	0.00390996	0.0402603
PRPF4	chr7_100804430_+	chr7	100804430	+	A:0,C:22,G:0,T:1,_A:0,C:8,G:0,T:1,	C	T	0.00186286	0.0284886
PRPF4	chr7_138145778_+	chr7	138145778	+	A:0,C:7,G:0,T:10,_A:0,C:6,G:0,T:18,	T	C	0.0231282	0.0918977
PRPF4	chr7_5452970_-	chr7	5452970	-	A:8,C:0,G:19,T:0,_A:2,C:0,G:12,T:0,	G	A	0.0188836	0.0826918
PRPF4	chr7_139404771_-	chr7	139404771	-	A:0,C:1,G:0,T:10,_A:0,C:2,G:0,T:9,	T	C	0.0143696	0.0723296
PRPF4	chr7_158277867_-	chr7	158277867	-	A:0,C:0,G:11,T:40,_A:0,C:0,G:1,T:7,	T	G	0.00325682	0.036884
PRPF4	chr7_158288720_-	chr7	158288720	-	A:0,C:29,G:0,T:59,_A:0,C:4,G:0,T:16,	T	C	0.0156318	0.0752842
PRPF4	chr8_22885153_-	chr8	22885153	-	A:7,C:0,G:26,T:0,_A:2,C:0,G:10,T:0,	G	A	0.0063171	0.050356
PRPF4	chr8_22885154_-	chr8	22885154	-	A:6,C:0,G:24,T:0,_A:3,C:0,G:10,T:0,	G	A	0.00942526	0.0599477
PRPF4	chr9_134351730_+	chr9	134351730	+	A:0,C:0,G:2,T:5,_A:0,C:0,G:2,T:12,	T	G	0.0185591	0.0819658
PRPF4	chr9_37465343_-	chr9	37465343	-	A:22,C:0,G:0,T:0,_A:9,C:0,G:0,T:0,	A	C	0.000407084	0.0137347
PRPF4	chr9_37465347_-	chr9	37465347	-	A:0,C:0,G:14,T:0,_A:0,C:0,G:7,T:0,	G	C	0.00263542	0.0333671
PRPF4	chr9_139622450_-	chr9	139622450	-	A:0,C:0,G:13,T:3,_A:0,C:0,G:23,T:6,	G	T	0.00486764	0.0446763
PRPF4	chr10_19780543_+	chr10	19780543	+	A:0,C:18,G:0,T:0,_A:0,C:9,G:0,T:0,	C	T	0.00117497	0.0232761
PRPF4	chr10_20161663_+	chr10	20161663	+	A:0,C:0,G:44,T:0,_A:0,C:0,G:27,T:0,	G	A	3.20792e-05	0.0035441
PRPF4	chr10_46965988_+	chr10	46965988	+	A:0,C:13,G:0,T:3,_A:0,C:8,G:0,T:0,	C	T	0.00835149	0.0569087
PRPF4	chr10_135272947_+	chr10	135272947	+	A:5,C:13,G:0,T:0,_A:2,C:17,G:0,T:0,	C	A	0.00583995	0.0486015
PRPF4	chr10_135272948_+	chr10	135272948	+	A:0,C:13,G:5,T:0,_A:0,C:17,G:2,T:0,	C	G	0.00583995	0.0486015
PRPF4	chr11_70269777_+	chr11	70269777	+	A:0,C:0,G:6,T:16,_A:0,C:0,G:1,T:9,	T	G	0.0183044	0.0813939
PRPF4	chr11_2152005_-	chr11	2152005	-	A:428,C:0,G:1,T:0,_A:337,C:0,G:0,T:0,	A	C	7.74422e-06	0.00125141
PRPF4	chr11_14521128_-	chr11	14521128	-	A:0,C:63,G:0,T:0,_A:0,C:39,G:0,T:0,	C	G	1.46234e-05	0.00194486
PRPF4	chr11_70593052_-	chr11	70593052	-	A:0,C:8,G:17,T:0,_A:0,C:5,G:13,T:0,	G	C	0.0236698	0.0930317
PRPF4	chr12_56583680_-	chr12	56583680	-	A:0,C:0,G:0,T:20,_A:0,C:0,G:0,T:12,	T	C	0.000463456	0.0147507
PRPF4	chr14_23398153_-	chr14	23398153	-	A:30,C:0,G:10,T:0,_A:45,C:0,G:12,T:0,	A	G	0.00242	0.0320708
PRPF4	chr15_25201037_+	chr15	25201037	+	A:0,C:0,G:0,T:18,_A:0,C:0,G:0,T:6,	T	C	0.00191129	0.0288158
PRPF4	chr16_2276451_+	chr16	2276451	+	A:2,C:0,G:11,T:0,_A:1,C:0,G:8,T:0,	G	A	0.0132748	0.0697205
PRPF4	chr16_53133907_+	chr16	53133907	+	A:0,C:22,G:4,T:0,_A:0,C:15,G:5,T:0,	C	G	0.00579749	0.0484403
PRPF4	chr16_81563331_+	chr16	81563331	+	A:17,C:6,G:0,T:0,_A:14,C:5,G:0,T:0,	A	C	0.0243282	0.0943971
PRPF4	chr16_88569463_+	chr16	88569463	+	A:0,C:10,G:0,T:1,_A:0,C:9,G:0,T:1,	C	T	0.00854574	0.0574747
PRPF4	chr16_89991444_+	chr16	89991444	+	A:0,C:0,G:21,T:3,_A:0,C:0,G:10,T:0,	G	T	0.00173089	0.0275778
PRPF4	chr16_1510707_-	chr16	1510707	-	A:0,C:9,G:3,T:0,_A:0,C:12,G:2,T:0,	C	G	0.0170772	0.0786123
PRPF4	chr16_8958811_-	chr16	8958811	-	A:19,C:0,G:6,T:0,_A:10,C:0,G:2,T:0,	A	G	0.0252586	0.0963017
PRPF4	chr16_88718552_-	chr16	88718552	-	A:30,C:0,G:101,T:0,_A:31,C:0,G:108,T:0,	G	A	0.000385397	0.013323
PRPF4	chr16_88725283_-	chr16	88725283	-	A:49,C:21,G:0,T:0,_A:38,C:17,G:0,T:0,	A	C	0.0156924	0.075425
PRPF4	chr17_21198548_+	chr17	21198548	+	A:0,C:0,G:0,T:10,_A:0,C:0,G:0,T:10,	T	C	0.0026761	0.0336072
PRPF4	chr17_21204745_+	chr17	21204745	+	A:14,C:0,G:0,T:0,_A:19,C:0,G:0,T:0,	A	G	0.000278974	0.0111212
PRPF4	chr17_21204760_+	chr17	21204760	+	A:0,C:15,G:0,T:0,_A:1,C:11,G:0,T:0,	C	T	0.00116518	0.0231903
PRPF4	chr17_21204769_+	chr17	21204769	+	A:0,C:0,G:13,T:0,_A:0,C:0,G:11,T:0,	G	A	0.00148898	0.0258181
PRPF4	chr17_21204796_+	chr17	21204796	+	A:0,C:0,G:15,T:0,_A:0,C:0,G:18,T:0,	G	A	0.000292521	0.011419
PRPF4	chr17_21204804_+	chr17	21204804	+	A:15,C:0,G:0,T:0,_A:14,C:0,G:0,T:0,	A	G	0.000651278	0.017645
PRPF4	chr17_21208331_+	chr17	21208331	+	A:0,C:0,G:14,T:0,_A:0,C:0,G:9,T:0,	G	A	0.00186675	0.028515
PRPF4	chr17_21208347_+	chr17	21208347	+	A:0,C:18,G:0,T:0,_A:0,C:6,G:0,T:0,	C	A	0.00191129	0.0288158
PRPF4	chr17_21208349_+	chr17	21208349	+	A:0,C:18,G:0,T:0,_A:0,C:8,G:0,T:0,	C	G	0.00134651	0.0247096
PRPF4	chr17_53379856_+	chr17	53379856	+	A:8,C:0,G:36,T:0,_A:4,C:0,G:10,T:0,	G	A	0.0132577	0.0696794
PRPF4	chr17_55333895_+	chr17	55333895	+	A:149,C:82,G:0,T:0,_A:105,C:33,G:0,T:0,	A	C	0.00542889	0.0470032
PRPF4	chr17_74381567_+	chr17	74381567	+	A:6,C:0,G:18,T:0,_A:2,C:0,G:17,T:0,	G	A	0.00376609	0.0395432
PRPF4	chr17_78085214_+	chr17	78085214	+	A:23,C:0,G:6,T:0,_A:16,C:0,G:8,T:0,	A	G	0.00518544	0.0460155
PRPF4	chr17_131458_-	chr17	131458	-	A:0,C:9,G:0,T:26,_A:0,C:5,G:0,T:10,	T	C	0.0172659	0.0790429
PRPF4	chr17_7013365_-	chr17	7013365	-	A:1,C:0,G:21,T:0,_A:6,C:0,G:16,T:0,	G	A	0.00346449	0.0379915
PRPF4	chr17_61909485_-	chr17	61909485	-	A:13,C:0,G:0,T:21,_A:6,C:0,G:1,T:27,	T	A	0.010442	0.0626618
PRPF4	chr17_62777323_-	chr17	62777323	-	A:11,C:0,G:0,T:3,_A:15,C:0,G:0,T:2,	A	T	0.0068349	0.0521525
PRPF4	chr17_74077797_-	chr17	74077797	-	A:0,C:19,G:0,T:5,_A:0,C:19,G:0,T:9,	C	T	0.0203475	0.0859283
PRPF4	chr17_80588162_-	chr17	80588162	-	A:0,C:0,G:0,T:140,_A:0,C:0,G:0,T:61,	T	C	7.74422e-06	0.00125141
PRPF4	chr19_738113_+	chr19	738113	+	A:13,C:0,G:5,T:0,_A:7,C:0,G:0,T:0,	A	G	0.0140804	0.071645
PRPF4	chr19_1053299_+	chr19	1053299	+	A:0,C:19,G:0,T:5,_A:0,C:21,G:0,T:7,	C	T	0.00930243	0.0596102
PRPF4	chr19_2270370_+	chr19	2270370	+	A:0,C:0,G:23,T:8,_A:0,C:0,G:18,T:10,	G	T	0.00247915	0.032431
PRPF4	chr19_7978407_+	chr19	7978407	+	A:7,C:0,G:20,T:0,_A:6,C:0,G:17,T:0,	G	A	0.0215022	0.0884361
PRPF4	chr19_7978430_+	chr19	7978430	+	A:0,C:14,G:0,T:41,_A:0,C:9,G:0,T:23,	T	C	0.00564624	0.0478589
PRPF4	chr19_15784377_+	chr19	15784377	+	A:0,C:11,G:0,T:0,_A:0,C:15,G:0,T:5,	C	T	0.00980118	0.0609668
PRPF4	chr19_59056752_+	chr19	59056752	+	A:0,C:10,G:34,T:0,_A:0,C:13,G:29,T:0,	G	C	0.00949776	0.0601458
PRPF4	chr19_1012381_-	chr19	1012381	-	A:0,C:25,G:0,T:50,_A:0,C:8,G:0,T:22,	T	C	0.00513528	0.0458079
PRPF4	chr19_2236097_-	chr19	2236097	-	A:8,C:0,G:9,T:0,_A:20,C:0,G:4,T:0,	A	G	0.0258423	0.0974812
PRPF4	chr20_362281_+	chr20	362281	+	A:100,C:0,G:40,T:0,_A:37,C:0,G:15,T:0,	A	G	0.0075574	0.0545016
PRPF4	chr20_3546058_+	chr20	3546058	+	A:19,C:0,G:6,T:0,_A:7,C:0,G:1,T:0,	A	G	0.0177295	0.080096
PRPF4	chr20_17971069_+	chr20	17971069	+	A:0,C:0,G:0,T:5,_A:0,C:0,G:0,T:16,	T	G	0.00232124	0.0314618
PRPF4	chr20_61452047_+	chr20	61452047	+	A:0,C:0,G:27,T:0,_A:0,C:1,G:23,T:0,	G	C	8.1616e-05	0.00594422
PRPF4	chr20_61456683_+	chr20	61456683	+	A:0,C:1,G:0,T:29,_A:0,C:0,G:1,T:20,	T	G	9.34192e-05	0.00634018
PRPF4	chr21_46293271_-	chr21	46293271	-	A:311,C:115,G:0,T:0,_A:90,C:47,G:0,T:0,	A	C	0.00910716	0.0590687
PRPF8	chr1_11969917_-	chr1	11969917	-	A:36,C:0,G:268,T:0,_A:42,C:6,G:501,T:1,	G	A	0.0151619	0.0741902
PRPF8	chr1_11969927_-	chr1	11969927	-	A:266,C:37,G:0,T:0,_A:466,C:39,G:0,T:0,	A	C	0.0200496	0.0852748
PRPF8	chr1_16952267_-	chr1	16952267	-	A:0,C:7,G:0,T:56,_A:0,C:7,G:0,T:93,	T	C	0.0198348	0.0848021
PRPF8	chr1_16952510_-	chr1	16952510	-	A:3,C:0,G:27,T:0,_A:3,C:0,G:27,T:0,	G	A	0.024356	0.0944545
PRPF8	chr1_45196770_-	chr1	45196770	-	A:3774,C:1,G:4,T:2,_A:3404,C:2,G:0,T:6,	A	G	0.00168026	0.0272201
PRPF8	chr2_70033661_+	chr2	70033661	+	A:0,C:18,G:0,T:0,_A:1,C:31,G:0,T:0,	C	T	0.0131027	0.0693057
PRPF8	chr2_74425932_+	chr2	74425932	+	A:0,C:0,G:23,T:0,_A:0,C:0,G:11,T:0,	G	A	0.0143008	0.072167
PRPF8	chr3_11849807_-	chr3	11849807	-	A:9,C:1,G:0,T:0,_A:22,C:0,G:0,T:0,	A	C	0.0180708	0.0808678
PRPF8	chr3_196511870_-	chr3	196511870	-	A:0,C:263,G:0,T:0,_A:0,C:230,G:0,T:0,	C	T	0.00895603	0.0586453
PRPF8	chr4_89147942_+	chr4	89147942	+	A:0,C:6,G:0,T:0,_A:0,C:14,G:0,T:0,	C	T	0.0215967	0.0886396
PRPF8	chr5_108350563_-	chr5	108350563	-	A:0,C:0,G:36,T:0,_A:0,C:0,G:11,T:0,	G	A	0.0132734	0.0697172
PRPF8	chr8_144391728_-	chr8	144391728	-	A:13,C:0,G:1,T:0,_A:29,C:0,G:1,T:0,	A	G	0.0186726	0.0822201
PRPF8	chr9_14847175_-	chr9	14847175	-	A:0,C:0,G:1,T:12,_A:0,C:0,G:0,T:10,	T	C	0.0187981	0.0825008
PRPF8	chr9_136578462_-	chr9	136578462	-	A:8,C:0,G:1,T:0,_A:27,C:0,G:2,T:0,	A	G	0.0266001	0.098995
PRPF8	chr10_95360396_-	chr10	95360396	-	A:0,C:17,G:116,T:0,_A:0,C:14,G:137,T:0,	G	C	0.0225126	0.0905971
PRPF8	chr11_88345985_-	chr11	88345985	-	A:0,C:24,G:0,T:0,_A:0,C:12,G:0,T:0,	C	T	0.0138856	0.0711821
PRPF8	chr15_25312695_+	chr15	25312695	+	A:0,C:0,G:20,T:0,_A:0,C:0,G:15,T:0,	G	A	0.0144092	0.0724231
PRPF8	chr17_21202237_+	chr17	21202237	+	A:0,C:0,G:8,T:0,_A:0,C:0,G:17,T:0,	G	C	0.0153772	0.0746923
PRPF8	chr17_21202272_+	chr17	21202272	+	A:0,C:17,G:0,T:0,_A:0,C:29,G:0,T:0,	C	G	0.0133107	0.0698069
PRPF8	chr17_21202310_+	chr17	21202310	+	A:0,C:0,G:18,T:0,_A:0,C:0,G:5,T:0,	G	A	0.0177249	0.0800858
PRPF8	chr17_21202311_+	chr17	21202311	+	A:0,C:18,G:0,T:0,_A:0,C:5,G:0,T:0,	C	T	0.0177249	0.0800858
PRPF8	chr17_21202316_+	chr17	21202316	+	A:0,C:0,G:0,T:19,_A:0,C:0,G:0,T:7,	T	C	0.0157224	0.0754946
PRPF8	chr17_21203941_+	chr17	21203941	+	A:0,C:0,G:15,T:0,_A:0,C:0,G:6,T:0,	G	A	0.0194171	0.0838787
PRPF8	chr17_21203949_+	chr17	21203949	+	A:0,C:14,G:0,T:0,_A:0,C:6,G:0,T:1,	C	T	0.0245135	0.0947788
PRPF8	chr17_21203998_+	chr17	21203998	+	A:0,C:0,G:33,T:0,_A:0,C:0,G:37,T:0,	G	A	0.0126324	0.0681651
PRPF8	chr17_21204308_+	chr17	21204308	+	A:0,C:0,G:10,T:0,_A:0,C:0,G:23,T:0,	G	T	0.014586	0.07284
PRPF8	chr17_21204315_+	chr17	21204315	+	A:0,C:0,G:0,T:12,_A:0,C:0,G:0,T:30,	T	C	0.0133152	0.0698175
PRPF8	chr17_21204318_+	chr17	21204318	+	A:13,C:0,G:0,T:0,_A:32,C:0,G:0,T:0,	A	G	0.0129468	0.0689289
PRPF8	chr17_21204335_+	chr17	21204335	+	A:0,C:14,G:0,T:0,_A:0,C:25,G:0,T:0,	C	T	0.0136536	0.0706288
PRPF8	chr17_21205642_+	chr17	21205642	+	A:0,C:0,G:0,T:19,_A:1,C:0,G:0,T:8,	T	G	0.0152584	0.0744154
PRPF8	chr17_21206556_+	chr17	21206556	+	A:0,C:17,G:0,T:0,_A:0,C:28,G:0,T:0,	C	T	0.0133482	0.0698969
PRPF8	chr17_21206616_+	chr17	21206616	+	A:0,C:0,G:25,T:0,_A:0,C:0,G:6,T:0,	G	A	0.014497	0.0726303
PRPF8	chr17_21208456_+	chr17	21208456	+	A:44,C:0,G:0,T:0,_A:101,C:0,G:0,T:0,	A	G	0.0115095	0.06539
PRPF8	chr17_21215637_+	chr17	21215637	+	A:0,C:0,G:16,T:0,_A:0,C:0,G:17,T:0,	G	A	0.0143319	0.0722405
PRPF8	chr17_21215643_+	chr17	21215643	+	A:13,C:0,G:0,T:0,_A:7,C:0,G:0,T:0,	A	G	0.0213846	0.0881826
PRPF8	chr17_21216846_+	chr17	21216846	+	A:0,C:0,G:14,T:0,_A:0,C:0,G:39,T:0,	G	C	0.0129703	0.0689858
PRPF8	chr17_21216891_+	chr17	21216891	+	A:0,C:0,G:19,T:0,_A:0,C:0,G:10,T:0,	G	A	0.0147272	0.0731719
PRPF8	chr17_21216951_+	chr17	21216951	+	A:0,C:22,G:0,T:0,_A:0,C:8,G:0,T:0,	C	G	0.0145916	0.072853
PRPF8	chr17_73569750_+	chr17	73569750	+	A:0,C:1,G:11,T:0,_A:0,C:1,G:15,T:0,	G	C	0.0259103	0.0976179
PRPF8	chr19_58740339_+	chr19	58740339	+	A:0,C:0,G:13,T:1,_A:0,C:0,G:14,T:0,	G	T	0.0195775	0.0842339
PRPF8	chr20_61453549_+	chr20	61453549	+	A:6,C:0,G:91,T:0,_A:1,C:0,G:36,T:0,	G	A	0.0206144	0.0865115
PRPF8	chr20_61467898_+	chr20	61467898	+	A:0,C:35,G:5,T:0,_A:0,C:56,G:3,T:0,	C	G	0.0216752	0.0888084
PRPF8	chr20_62152403_+	chr20	62152403	+	A:0,C:17,G:0,T:0,_A:0,C:8,G:0,T:0,	C	T	0.016295	0.076818
PRPF8	chr20_17949412_-	chr20	17949412	-	A:81,C:0,G:0,T:6,_A:340,C:0,G:1,T:5,	A	T	0.0244236	0.0945938
PRPF8	chr20_25442992_-	chr20	25442992	-	A:0,C:13,G:1,T:0,_A:0,C:12,G:0,T:0,	C	G	0.0212073	0.0877994
PRPF8	chr20_25442997_-	chr20	25442997	-	A:0,C:15,G:1,T:0,_A:0,C:12,G:0,T:0,	C	G	0.0195515	0.0841764
PTBP1	chr1_2200390_+	chr1	2200390	+	A:13,C:70,G:0,T:0,_A:10,C:29,G:0,T:0,	C	A	0.00887668	0.0584214
PTBP1	chr1_2200404_+	chr1	2200404	+	A:0,C:103,G:0,T:6,_A:0,C:42,G:0,T:0,	C	T	0.000278256	0.0111052
PTBP1	chr1_91968278_+	chr1	91968278	+	A:10,C:0,G:0,T:0,_A:12,C:0,G:0,T:0,	A	G	0.00252566	0.0327119
PTBP1	chr1_11969917_-	chr1	11969917	-	A:1,C:0,G:10,T:0,_A:0,C:0,G:10,T:0,	G	A	0.00452777	0.0431774
PTBP1	chr1_16952510_-	chr1	16952510	-	A:1,C:0,G:14,T:0,_A:0,C:0,G:12,T:0,	G	A	0.0026208	0.0332804
PTBP1	chr1_231550168_-	chr1	231550168	-	A:17,C:0,G:4,T:0,_A:14,C:0,G:0,T:0,	A	G	0.00515533	0.0458911
PTBP1	chr1_231550171_-	chr1	231550171	-	A:4,C:0,G:15,T:0,_A:0,C:0,G:12,T:0,	G	A	0.00510149	0.0456673
PTBP1	chr1_235289362_-	chr1	235289362	-	A:0,C:12,G:0,T:3,_A:0,C:7,G:0,T:1,	C	T	0.0228531	0.0913179
PTBP1	chr2_181861968_+	chr2	181861968	+	A:0,C:13,G:2,T:0,_A:0,C:8,G:0,T:0,	C	G	0.00664255	0.0514971
PTBP1	chr2_181862259_+	chr2	181862259	+	A:0,C:3,G:0,T:16,_A:0,C:0,G:0,T:2,	T	C	0.0232587	0.0921718
PTBP1	chr2_190722343_+	chr2	190722343	+	A:0,C:31,G:0,T:92,_A:0,C:22,G:0,T:55,	T	C	0.0244772	0.0947042
PTBP1	chr2_190722344_+	chr2	190722344	+	A:0,C:93,G:0,T:31,_A:0,C:57,G:0,T:22,	C	T	0.0126389	0.0681809
PTBP1	chr2_231923559_+	chr2	231923559	+	A:0,C:3,G:0,T:17,_A:0,C:1,G:0,T:6,	T	C	0.0140637	0.0716054
PTBP1	chr2_234069323_+	chr2	234069323	+	A:0,C:15,G:0,T:0,_A:1,C:5,G:0,T:0,	C	A	0.0084947	0.0573267
PTBP1	chr2_165639917_-	chr2	165639917	-	A:27,C:127,G:0,T:0,_A:31,C:66,G:0,T:0,	C	A	0.0110173	0.0641449
PTBP1	chr2_241906534_-	chr2	241906534	-	A:0,C:12,G:0,T:3,_A:0,C:11,G:0,T:1,	C	T	0.0102198	0.0620797
PTBP1	chr3_111642283_+	chr3	111642283	+	A:0,C:30,G:0,T:7,_A:0,C:7,G:0,T:1,	C	T	0.0117643	0.0660269
PTBP1	chr3_188505563_+	chr3	188505563	+	A:0,C:19,G:0,T:5,_A:0,C:7,G:1,T:2,	C	T	0.0262623	0.0983227
PTBP1	chr3_79038101_-	chr3	79038101	-	A:3,C:0,G:11,T:0,_A:0,C:0,G:7,T:0,	G	A	0.0154124	0.0747744
PTBP1	chr5_14166100_+	chr5	14166100	+	A:7,C:27,G:0,T:1,_A:2,C:14,G:0,T:0,	C	A	0.00930504	0.0596174
PTBP1	chr6_4780533_+	chr6	4780533	+	A:4,C:0,G:15,T:0,_A:2,C:0,G:19,T:0,	G	A	0.00658754	0.0513072
PTBP1	chr6_44106941_+	chr6	44106941	+	A:0,C:21,G:0,T:8,_A:0,C:13,G:0,T:4,	C	T	0.00627814	0.0502165
PTBP1	chr7_29383884_+	chr7	29383884	+	A:11,C:0,G:2,T:0,_A:8,C:0,G:2,T:0,	A	G	0.0266828	0.099159
PTBP1	chr7_45764959_-	chr7	45764959	-	A:0,C:27,G:0,T:7,_A:0,C:17,G:0,T:2,	C	T	0.0072396	0.0534891
PTBP1	chr7_78468373_-	chr7	78468373	-	A:7,C:34,G:0,T:0,_A:4,C:17,G:0,T:0,	C	A	0.00656316	0.0512226
PTBP1	chr7_78468394_-	chr7	78468394	-	A:0,C:0,G:1,T:21,_A:0,C:0,G:0,T:2,	T	G	0.0048484	0.0445934
PTBP1	chr7_78468399_-	chr7	78468399	-	A:2,C:0,G:20,T:0,_A:0,C:0,G:6,T:0,	G	A	0.00448707	0.0429931
PTBP1	chr7_92346753_-	chr7	92346753	-	A:41,C:0,G:0,T:0,_A:28,C:0,G:0,T:0,	A	G	0.000546835	0.0161208
PTBP1	chr8_566619_-	chr8	566619	-	A:13,C:0,G:2,T:0,_A:6,C:0,G:0,T:0,	A	G	0.0103013	0.0622937
PTBP1	chr9_6925442_+	chr9	6925442	+	A:0,C:2,G:0,T:14,_A:0,C:0,G:0,T:9,	T	C	0.00566359	0.0479261
PTBP1	chr9_110052789_+	chr9	110052789	+	A:0,C:20,G:7,T:0,_A:0,C:7,G:1,T:0,	C	G	0.0216089	0.0886657
PTBP1	chr9_14749329_-	chr9	14749329	-	A:27,C:0,G:5,T:0,_A:10,C:0,G:1,T:0,	A	G	0.00672282	0.0517723
PTBP1	chr9_14829924_-	chr9	14829924	-	A:38,C:0,G:111,T:0,_A:21,C:0,G:49,T:0,	G	A	0.0114904	0.0653419
PTBP1	chr9_86094194_-	chr9	86094194	-	A:1,C:0,G:17,T:0,_A:2,C:0,G:10,T:0,	G	A	0.00685251	0.0522118
PTBP1	chr10_20110442_+	chr10	20110442	+	A:0,C:0,G:0,T:15,_A:0,C:0,G:0,T:10,	T	C	0.00217238	0.0305243
PTBP1	chr10_80904919_+	chr10	80904919	+	A:0,C:47,G:0,T:29,_A:0,C:21,G:0,T:10,	C	T	0.0115204	0.0654174
PTBP1	chr10_128605257_+	chr10	128605257	+	A:0,C:9,G:0,T:3,_A:0,C:12,G:0,T:3,	C	T	0.0259959	0.0977897
PTBP1	chr11_95774670_-	chr11	95774670	-	A:35,C:0,G:1,T:0,_A:4,C:0,G:0,T:0,	A	G	0.0018833	0.0286271
PTBP1	chr11_125902195_-	chr11	125902195	-	A:14,C:5,G:0,T:0,_A:10,C:1,G:0,T:0,	A	C	0.0173988	0.0793453
PTBP1	chr12_3919954_-	chr12	3919954	-	A:4,C:0,G:15,T:0,_A:1,C:0,G:9,T:0,	G	A	0.013962	0.0713639
PTBP1	chr12_57106660_-	chr12	57106660	-	A:10,C:0,G:0,T:0,_A:11,C:0,G:0,T:0,	A	T	0.00272884	0.0339164
PTBP1	chr12_81235049_-	chr12	81235049	-	A:2,C:0,G:11,T:0,_A:0,C:0,G:10,T:0,	G	A	0.00528673	0.0464303
PTBP1	chr13_74649225_-	chr13	74649225	-	A:1,C:0,G:14,T:0,_A:1,C:0,G:5,T:0,	G	A	0.0138249	0.0710375
PTBP1	chr14_35498485_+	chr14	35498485	+	A:0,C:31,G:0,T:2,_A:0,C:14,G:0,T:1,	C	T	0.00175489	0.0277457
PTBP1	chr15_67333223_-	chr15	67333223	-	A:0,C:4,G:0,T:44,_A:0,C:0,G:0,T:17,	T	C	0.00111784	0.0227683
PTBP1	chr16_8943277_+	chr16	8943277	+	A:8,C:0,G:21,T:0,_A:0,C:0,G:6,T:0,	G	A	0.0224344	0.0904309
PTBP1	chr16_53125819_+	chr16	53125819	+	A:0,C:12,G:0,T:42,_A:0,C:2,G:0,T:16,	T	C	0.0085428	0.0574662
PTBP1	chr16_70191029_+	chr16	70191029	+	A:0,C:0,G:7,T:27,_A:0,C:0,G:2,T:15,	T	G	0.00909783	0.0590427
PTBP1	chr16_81517204_+	chr16	81517204	+	A:0,C:5,G:0,T:23,_A:0,C:2,G:0,T:7,	T	C	0.0178868	0.080452
PTBP1	chr16_24937425_-	chr16	24937425	-	A:0,C:9,G:0,T:0,_A:0,C:12,G:0,T:0,	C	T	0.00294646	0.0351671
PTBP1	chr16_87779876_-	chr16	87779876	-	A:0,C:10,G:0,T:56,_A:0,C:11,G:0,T:38,	T	C	0.00476544	0.0442331
PTBP1	chr16_88724347_-	chr16	88724347	-	A:0,C:0,G:15,T:4,_A:0,C:0,G:21,T:6,	G	T	0.0188785	0.0826805
PTBP1	chr17_20787180_+	chr17	20787180	+	A:26,C:0,G:0,T:0,_A:6,C:0,G:0,T:0,	A	C	0.00174051	0.0276452
PTBP1	chr17_21200778_+	chr17	21200778	+	A:0,C:17,G:0,T:0,_A:0,C:17,G:0,T:0,	C	T	0.00116844	0.0232189
PTBP1	chr17_21200797_+	chr17	21200797	+	A:23,C:0,G:0,T:0,_A:18,C:0,G:0,T:0,	A	G	0.000925131	0.0209022
PTBP1	chr17_55346970_+	chr17	55346970	+	A:0,C:8,G:0,T:3,_A:0,C:9,G:0,T:0,	C	T	0.0149786	0.0737617
PTBP1	chr17_6905643_-	chr17	6905643	-	A:0,C:9,G:0,T:19,_A:0,C:0,G:0,T:11,	T	C	0.017721	0.0800768
PTBP1	chr17_9262116_-	chr17	9262116	-	A:0,C:6,G:17,T:0,_A:0,C:1,G:12,T:0,	G	C	0.0131229	0.0693545
PTBP1	chr17_42958552_-	chr17	42958552	-	A:9,C:0,G:5,T:0,_A:9,C:0,G:0,T:0,	A	G	0.0250254	0.0958271
PTBP1	chr19_18458129_+	chr19	18458129	+	A:24,C:0,G:2,T:0,_A:3,C:0,G:1,T:0,	A	G	0.00819207	0.0564381
[truncated: 1,709 more rows]

## Sheet: Supplementary Data 2b
Supplementary Data 2b. ASB events identified in K562 cells.
hg19 coordinates are shown. Read counts of all 4 nucleotides in two replicates are shown (prior to bias normalization).
RBP	SNV ID	Chr	Coordinate	strand	Read counts	Major allele	Minor allele	P value	FDR
AATF	chr19_34875140_+	chr19	34875140	+	A:25,C:0,G:0,T:9,_A:15,C:0,G:0,T:12,	A	T	0.002596	0.020063
AATF	chr20_29519456_-	chr20	29519456	-	A:0,C:21,G:0,T:0,_A:0,C:11,G:0,T:0,	C	T	0.00016606	0.0035222
ABCF1	chr6_26056072_-	chr6	26056072	-	A:0,C:11,G:28,T:0,_A:0,C:6,G:25,T:0,	G	C	0.00168187	0.0152333
AGGF1	chr4_1218796_-	chr4	1218796	-	A:16,C:0,G:26,T:0,_A:156,C:0,G:272,T:0,	G	A	0.00831125	0.0413521
AGGF1	chr6_158051062_+	chr6	158051062	+	A:0,C:2,G:0,T:23,_A:0,C:29,G:0,T:87,	T	C	0.000596513	0.00780099
AGGF1	chr7_158710642_+	chr7	158710642	+	A:6,C:0,G:0,T:0,_A:13,C:0,G:2,T:0,	A	G	0.0226123	0.0801197
AGGF1	chr7_53835049_-	chr7	53835049	-	A:0,C:0,G:0,T:8,_A:0,C:0,G:0,T:27,	T	G	0.00221863	0.0181681
AGGF1	chr7_158574292_-	chr7	158574292	-	A:58,C:0,G:66,T:0,_A:340,C:0,G:296,T:0,	G	A	0.0131532	0.0555014
AGGF1	chr7_158574926_-	chr7	158574926	-	A:0,C:86,G:22,T:0,_A:0,C:438,G:108,T:0,	C	G	0.00133927	0.0131632
AGGF1	chr7_158575218_-	chr7	158575218	-	A:20,C:0,G:45,T:0,_A:70,C:0,G:161,T:0,	G	A	0.000250882	0.00451916
AGGF1	chr7_158575244_-	chr7	158575244	-	A:0,C:42,G:0,T:11,_A:0,C:241,G:0,T:50,	C	T	0.000353919	0.0055935
AGGF1	chr16_24230680_+	chr16	24230680	+	A:15,C:0,G:4,T:0,_A:45,C:0,G:24,T:0,	A	G	0.0221893	0.0790751
AGGF1	chr16_88086385_+	chr16	88086385	+	A:0,C:7,G:1,T:0,_A:0,C:58,G:24,T:0,	C	G	0.0187161	0.0703222
AGGF1	chr16_11557128_-	chr16	11557128	-	A:0,C:1,G:0,T:7,_A:0,C:0,G:0,T:65,	T	C	0.00134881	0.0132234
AGGF1	chr16_11558090_-	chr16	11558090	-	A:0,C:1,G:0,T:12,_A:0,C:2,G:0,T:63,	T	C	0.00041337	0.00616896
AGGF1	chr17_55726952_+	chr17	55726952	+	A:8,C:31,G:0,T:0,_A:79,C:317,G:0,T:1,	C	A	0.000576056	0.00762748
AGGF1	chr17_55727073_+	chr17	55727073	+	A:0,C:3,G:11,T:0,_A:0,C:20,G:67,T:0,	G	C	0.0126912	0.0542143
AGGF1	chr17_80105248_-	chr17	80105248	-	A:6,C:28,G:0,T:0,_A:40,C:164,G:0,T:0,	C	A	0.000415	0.00618438
AGGF1	chr17_80105441_-	chr17	80105441	-	A:7,C:0,G:21,T:0,_A:29,C:0,G:190,T:0,	G	A	0.000322255	0.00527507
AGGF1	chr17_80105450_-	chr17	80105450	-	A:0,C:20,G:0,T:2,_A:0,C:193,G:0,T:24,	C	T	5.07538e-05	0.00173929
AGGF1	chr18_75697278_-	chr18	75697278	-	A:55,C:0,G:110,T:0,_A:620,C:0,G:963,T:0,	G	A	0.00926535	0.0442805
AGGF1	chr19_6775871_+	chr19	6775871	+	A:0,C:0,G:0,T:4,_A:0,C:38,G:0,T:81,	T	C	0.0300055	0.0977554
AGGF1	chr19_55535881_+	chr19	55535881	+	A:5,C:0,G:1,T:0,_A:38,C:0,G:6,T:0,	A	G	0.0244052	0.0844999
AGGF1	chr19_55536310_+	chr19	55536310	+	A:0,C:2,G:8,T:0,_A:0,C:8,G:35,T:0,	G	C	0.0159383	0.0630634
AGGF1	chr21_46906627_+	chr21	46906627	+	A:0,C:4,G:0,T:0,_A:0,C:50,G:0,T:42,	C	T	0.00490409	0.0298221
AGGF1	chr21_39431648_-	chr21	39431648	-	A:2,C:0,G:13,T:0,_A:39,C:0,G:52,T:0,	G	A	0.00355961	0.0244497
AKAP1	chr19_1577117_-	chr19	1577117	-	A:0,C:5,G:0,T:3,_A:0,C:21,G:0,T:3,	C	T	0.0204746	0.0747946
AKAP1	chr20_29519456_-	chr20	29519456	-	A:0,C:6,G:0,T:0,_A:0,C:16,G:0,T:0,	C	T	0.00303332	0.0221242
AKAP8L	chr3_6561776_+	chr3	6561776	+	A:4,C:25,G:0,T:0,_A:2,C:22,G:0,T:0,	C	A	0.0207069	0.0753792
AKAP8L	chr6_160492181_+	chr6	160492181	+	A:3,C:22,G:0,T:0,_A:5,C:24,G:0,T:0,	C	A	0.0275296	0.0919682
AKAP8L	chr6_160492291_+	chr6	160492291	+	A:0,C:0,G:10,T:0,_A:0,C:0,G:12,T:0,	G	A	0.0136515	0.0568782
AKAP8L	chr6_160492296_+	chr6	160492296	+	A:10,C:0,G:0,T:0,_A:13,C:0,G:0,T:0,	A	G	0.0116397	0.0512437
AKAP8L	chr6_160492298_+	chr6	160492298	+	A:0,C:0,G:10,T:0,_A:0,C:0,G:13,T:0,	G	T	0.0124814	0.0536262
AKAP8L	chr6_160492327_+	chr6	160492327	+	A:0,C:29,G:0,T:0,_A:0,C:28,G:0,T:0,	C	G	0.00695887	0.0370204
AKAP8L	chr7_100172255_-	chr7	100172255	-	A:4,C:0,G:12,T:1,_A:0,C:0,G:8,T:0,	G	A	0.028173	0.0934824
AKAP8L	chr10_135272947_+	chr10	135272947	+	A:13,C:0,G:0,T:0,_A:12,C:0,G:0,T:0,	A	C	0.0127455	0.0543661
AKAP8L	chr10_135272948_+	chr10	135272948	+	A:0,C:0,G:13,T:0,_A:0,C:0,G:13,T:0,	G	C	0.0122708	0.0530336
AKAP8L	chr17_80107733_-	chr17	80107733	-	A:2,C:0,G:20,T:0,_A:0,C:0,G:1,T:0,	G	A	0.0296153	0.0968502
APOBEC3C	chr4_68573_+	chr4	68573	+	A:0,C:0,G:13,T:0,_A:0,C:0,G:9,T:0,	G	A	0.00516027	0.0307745
APOBEC3C	chr6_71109059_+	chr6	71109059	+	A:0,C:8,G:0,T:0,_A:0,C:20,G:0,T:0,	C	T	0.00361559	0.0246884
APOBEC3C	chr6_153741613_+	chr6	153741613	+	A:0,C:0,G:28,T:0,_A:0,C:0,G:26,T:0,	G	C	0.000145439	0.00325504
APOBEC3C	chr12_99477625_-	chr12	99477625	-	A:0,C:1,G:0,T:10,_A:0,C:1,G:1,T:12,	T	C	0.0136436	0.0568566
AQR	chr1_981087_+	chr1	981087	+	A:3,C:0,G:12,T:0,_A:1,C:0,G:5,T:0,	G	A	0.0195405	0.0724301
AQR	chr1_44386445_+	chr1	44386445	+	A:0,C:0,G:19,T:0,_A:2,C:0,G:4,T:0,	G	A	0.0025062	0.0196228
AQR	chr1_55505926_+	chr1	55505926	+	A:0,C:19,G:0,T:4,_A:0,C:2,G:0,T:0,	C	T	0.00883867	0.042982
AQR	chr1_101552421_+	chr1	101552421	+	A:5,C:0,G:13,T:0,_A:0,C:0,G:6,T:0,	G	A	0.0132973	0.0559007
AQR	chr1_16952260_-	chr1	16952260	-	A:0,C:17,G:0,T:102,_A:0,C:8,G:0,T:58,	T	C	9.06103e-05	0.00246158
AQR	chr1_16952267_-	chr1	16952267	-	A:0,C:22,G:0,T:80,_A:0,C:19,G:0,T:41,	T	C	0.00618529	0.0344165
AQR	chr1_16952510_-	chr1	16952510	-	A:1,C:1,G:37,T:0,_A:5,C:0,G:18,T:0,	G	A	6.47147e-05	0.00201537
AQR	chr1_16959551_-	chr1	16959551	-	A:0,C:6,G:0,T:45,_A:0,C:5,G:0,T:24,	T	C	0.00019851	0.00392006
AQR	chr1_16959814_-	chr1	16959814	-	A:0,C:39,G:0,T:14,_A:0,C:16,G:0,T:2,	C	T	0.00130139	0.0129224
AQR	chr1_32841819_-	chr1	32841819	-	A:0,C:18,G:0,T:5,_A:0,C:7,G:0,T:1,	C	T	0.00432396	0.0275886
AQR	chr1_45965307_-	chr1	45965307	-	A:0,C:0,G:17,T:0,_A:0,C:0,G:5,T:0,	G	A	0.000652903	0.00826964
AQR	chr1_150940357_-	chr1	150940357	-	A:0,C:0,G:25,T:0,_A:0,C:0,G:10,T:0,	G	T	1.91271e-05	0.000935369
AQR	chr1_150940358_-	chr1	150940358	-	A:0,C:25,G:0,T:0,_A:0,C:10,G:0,T:0,	C	T	2.68575e-05	0.00116394
AQR	chr1_155658341_-	chr1	155658341	-	A:0,C:14,G:0,T:9,_A:0,C:16,G:0,T:2,	C	T	0.0037483	0.0252484
AQR	chr1_228289843_-	chr1	228289843	-	A:0,C:13,G:0,T:6,_A:0,C:14,G:0,T:3,	C	T	0.00540977	0.0316845
AQR	chr2_74375804_+	chr2	74375804	+	A:0,C:11,G:0,T:3,_A:0,C:7,G:0,T:1,	C	T	0.00843041	0.0417229
AQR	chr2_98274397_-	chr2	98274397	-	A:19,C:4,G:0,T:0,_A:4,C:2,G:0,T:0,	A	C	0.0183942	0.0694937
AQR	chr4_59299_+	chr4	59299	+	A:0,C:17,G:5,T:0,_A:0,C:11,G:1,T:0,	C	G	0.000584965	0.00770329
AQR	chr4_1741740_+	chr4	1741740	+	A:1,C:0,G:58,T:0,_A:7,C:0,G:15,T:0,	G	A	0.000266906	0.00469416
AQR	chr4_775515_-	chr4	775515	-	A:0,C:0,G:5,T:9,_A:0,C:0,G:0,T:7,	T	G	0.0216946	0.077848
AQR	chr4_1719817_-	chr4	1719817	-	A:8,C:0,G:1,T:0,_A:10,C:0,G:2,T:0,	A	G	0.00590491	0.0334444
AQR	chr5_126853492_+	chr5	126853492	+	A:0,C:19,G:6,T:0,_A:0,C:12,G:6,T:0,	C	G	0.0144358	0.0590233
AQR	chr5_145850328_+	chr5	145850328	+	A:0,C:37,G:0,T:12,_A:0,C:21,G:0,T:9,	C	T	0.00201134	0.0170722
AQR	chr6_33650433_+	chr6	33650433	+	A:22,C:0,G:12,T:0,_A:17,C:0,G:10,T:0,	A	G	0.0224451	0.0797072
AQR	chr6_43648803_-	chr6	43648803	-	A:15,C:0,G:4,T:0,_A:10,C:0,G:3,T:0,	A	G	0.0163846	0.0642471
AQR	chr6_159205668_-	chr6	159205668	-	A:11,C:0,G:2,T:0,_A:8,C:0,G:2,T:0,	A	G	0.00946402	0.0448795
AQR	chr6_170893364_-	chr6	170893364	-	A:0,C:47,G:0,T:11,_A:0,C:31,G:0,T:13,	C	T	0.00541702	0.0317107
AQR	chr7_102045170_+	chr7	102045170	+	A:19,C:0,G:0,T:5,_A:10,C:0,G:0,T:4,	A	T	0.00729428	0.0381181
AQR	chr7_120765954_+	chr7	120765954	+	A:0,C:6,G:0,T:25,_A:0,C:3,G:0,T:15,	T	C	0.000718667	0.00879961
AQR	chr7_54826830_-	chr7	54826830	-	A:0,C:4,G:10,T:0,_A:0,C:1,G:11,T:0,	G	C	0.00315147	0.0226599
AQR	chr7_97487730_-	chr7	97487730	-	A:1,C:0,G:11,T:0,_A:3,C:0,G:9,T:0,	G	A	0.00795862	0.0402454
AQR	chr7_127963553_-	chr7	127963553	-	A:3,C:0,G:4,T:0,_A:1,C:0,G:14,T:0,	G	A	0.00368124	0.0249665
AQR	chr7_149191027_-	chr7	149191027	-	A:0,C:2,G:0,T:16,_A:0,C:4,G:0,T:8,	T	C	0.0095224	0.0450548
AQR	chr7_150647969_-	chr7	150647969	-	A:0,C:68,G:0,T:3,_A:0,C:48,G:0,T:1,	C	T	1.58904e-05	0.000832405
AQR	chr7_150647970_-	chr7	150647970	-	A:0,C:65,G:3,T:0,_A:0,C:48,G:1,T:0,	C	G	1.53354e-05	0.00081435
AQR	chr8_27293335_+	chr8	27293335	+	A:0,C:0,G:6,T:14,_A:0,C:0,G:1,T:13,	T	G	0.00290657	0.0215401
AQR	chr10_3146180_+	chr10	3146180	+	A:0,C:23,G:0,T:31,_A:0,C:5,G:0,T:31,	T	C	0.00585414	0.0332665
AQR	chr11_8016499_+	chr11	8016499	+	A:0,C:18,G:0,T:32,_A:0,C:7,G:0,T:24,	T	C	0.00881765	0.0429176
AQR	chr11_61546023_+	chr11	61546023	+	A:0,C:10,G:0,T:35,_A:0,C:5,G:0,T:17,	T	C	0.00148353	0.0140573
AQR	chr11_63764302_+	chr11	63764302	+	A:0,C:22,G:11,T:0,_A:0,C:12,G:3,T:0,	C	G	0.00427372	0.0273897
AQR	chr12_131356731_+	chr12	131356731	+	A:0,C:81,G:0,T:36,_A:0,C:67,G:0,T:20,	C	T	0.00151802	0.0142661
AQR	chr15_44053617_+	chr15	44053617	+	A:0,C:14,G:0,T:3,_A:0,C:8,G:0,T:2,	C	T	0.00654317	0.0356345
AQR	chr15_93524198_+	chr15	93524198	+	A:23,C:0,G:9,T:0,_A:18,C:0,G:7,T:0,	A	G	0.00636799	0.0350414
AQR	chr15_93527843_+	chr15	93527843	+	A:8,C:0,G:3,T:0,_A:10,C:0,G:2,T:0,	A	G	0.0132851	0.0558669
AQR	chr15_41313064_-	chr15	41313064	-	A:0,C:14,G:4,T:0,_A:0,C:6,G:0,T:0,	C	G	0.00604509	0.0339325
AQR	chr15_41624397_-	chr15	41624397	-	A:0,C:5,G:15,T:0,_A:0,C:0,G:14,T:0,	G	C	0.000389745	0.00594349
AQR	chr16_766001_+	chr16	766001	+	A:0,C:0,G:2,T:14,_A:0,C:0,G:1,T:6,	T	G	0.0117912	0.0516755
AQR	chr16_28883327_+	chr16	28883327	+	A:0,C:25,G:0,T:14,_A:0,C:34,G:0,T:10,	C	T	0.0029513	0.0217474
AQR	chr16_85690338_+	chr16	85690338	+	A:7,C:0,G:49,T:0,_A:9,C:0,G:30,T:0,	G	A	0.000507992	0.00703539
AQR	chr16_88695300_+	chr16	88695300	+	A:0,C:34,G:0,T:9,_A:0,C:13,G:0,T:4,	C	T	0.00130402	0.0129392
AQR	chr16_1910414_-	chr16	1910414	-	A:0,C:21,G:0,T:0,_A:0,C:15,G:0,T:3,	C	T	0.000349873	0.00555331
AQR	chr16_11945231_-	chr16	11945231	-	A:0,C:27,G:0,T:6,_A:0,C:20,G:0,T:9,	C	T	0.00573578	0.0328497
AQR	chr17_48431032_+	chr17	48431032	+	A:4,C:0,G:8,T:0,_A:0,C:0,G:8,T:0,	G	A	0.0124666	0.0535848
AQR	chr17_48821201_+	chr17	48821201	+	A:0,C:7,G:0,T:11,_A:0,C:0,G:0,T:7,	T	C	0.0283836	0.0939766
AQR	chr17_36003275_-	chr17	36003275	-	A:21,C:0,G:0,T:5,_A:9,C:0,G:0,T:2,	A	T	0.00212384	0.0176723
AQR	chr17_80039028_-	chr17	80039028	-	A:77,C:0,G:135,T:0,_A:61,C:0,G:84,T:0,	G	A	0.00054195	0.00733374
AQR	chr17_80043739_-	chr17	80043739	-	A:11,C:0,G:26,T:0,_A:12,C:0,G:23,T:0,	G	A	0.0202938	0.0743389
AQR	chr17_80053166_-	chr17	80053166	-	A:0,C:20,G:0,T:47,_A:0,C:8,G:0,T:36,	T	C	0.00213229	0.0177169
AQR	chr17_80146089_-	chr17	80146089	-	A:5,C:0,G:31,T:0,_A:6,C:0,G:11,T:0,	G	A	0.000996399	0.0108752
AQR	chr19_3382274_+	chr19	3382274	+	A:0,C:7,G:0,T:26,_A:0,C:4,G:0,T:10,	T	C	0.00362796	0.024741
AQR	chr19_3434413_+	chr19	3434413	+	A:0,C:13,G:37,T:0,_A:0,C:7,G:14,T:0,	G	C	0.0121204	0.052609
AQR	chr19_9958878_+	chr19	9958878	+	A:13,C:0,G:6,T:0,_A:14,C:0,G:5,T:0,	A	G	0.0155588	0.0620511
AQR	chr19_14040896_+	chr19	14040896	+	A:5,C:0,G:8,T:0,_A:5,C:0,G:17,T:0,	G	A	0.011748	0.0515525
AQR	chr19_39191383_+	chr19	39191383	+	A:0,C:54,G:137,T:0,_A:0,C:28,G:92,T:0,	G	C	0.00266953	0.020419
AQR	chr19_45377334_+	chr19	45377334	+	A:3,C:0,G:12,T:0,_A:2,C:1,G:8,T:0,	G	A	0.0108652	0.0490153
AQR	chr19_49375928_+	chr19	49375928	+	A:0,C:0,G:21,T:70,_A:0,C:0,G:17,T:30,	T	G	0.0290762	0.0955957
AQR	chr19_49458262_+	chr19	49458262	+	A:0,C:2,G:0,T:7,_A:0,C:3,G:0,T:10,	T	C	0.0216347	0.0776989
AQR	chr19_53948386_+	chr19	53948386	+	A:16,C:0,G:5,T:0,_A:3,C:0,G:0,T:0,	A	G	0.00726162	0.038012
AQR	chr19_28911429_-	chr19	28911429	-	A:2,C:0,G:0,T:20,_A:2,C:0,G:0,T:15,	T	A	0.000128344	0.00302276
AQR	chr20_62612675_+	chr20	62612675	+	A:3,C:0,G:19,T:0,_A:2,C:0,G:5,T:0,	G	A	0.00783401	0.0398508
AQR	chr20_60574013_-	chr20	60574013	-	A:24,C:0,G:6,T:0,_A:9,C:0,G:6,T:0,	A	G	0.0142268	0.0584543
AQR	chr20_60898505_-	chr20	60898505	-	A:0,C:14,G:0,T:4,_A:0,C:10,G:0,T:1,	C	T	0.00345543	0.0240012
AQR	chr21_47864583_+	chr21	47864583	+	A:0,C:126,G:0,T:0,_A:0,C:69,G:0,T:0,	C	T	7.74422e-06	0.000562468
AQR	chr21_47864599_+	chr21	47864599	+	A:0,C:0,G:134,T:0,_A:0,C:0,G:79,T:0,	G	T	7.74422e-06	0.000562468
AQR	chr21_11047441_-	chr21	11047441	-	A:0,C:0,G:0,T:27,_A:0,C:0,G:0,T:17,	T	C	7.74422e-06	0.000562468
AQR	chr21_47616080_-	chr21	47616080	-	A:3,C:0,G:11,T:0,_A:1,C:0,G:12,T:0,	G	A	0.00149788	0.0141444
BUD13	chr1_896271_+	chr1	896271	+	A:0,C:14,G:0,T:6,_A:0,C:18,G:0,T:7,	C	T	0.00116027	0.0120005
BUD13	chr1_990517_+	chr1	990517	+	A:0,C:14,G:0,T:11,_A:0,C:14,G:0,T:1,	C	T	0.0190455	0.0711669
BUD13	chr1_9781412_+	chr1	9781412	+	A:0,C:2,G:13,T:0,_A:0,C:1,G:7,T:0,	G	C	0.00520577	0.0309417
BUD13	chr1_68151980_+	chr1	68151980	+	A:0,C:0,G:22,T:14,_A:0,C:0,G:12,T:9,	G	T	0.0105107	0.0479825
BUD13	chr1_145109661_+	chr1	145109661	+	A:0,C:0,G:27,T:0,_A:0,C:0,G:25,T:0,	G	A	7.74422e-06	0.000562468
BUD13	chr1_146759320_+	chr1	146759320	+	A:0,C:16,G:2,T:0,_A:0,C:15,G:10,T:0,	C	G	0.0130237	0.0551416
BUD13	chr1_227171035_+	chr1	227171035	+	A:1,C:11,G:0,T:0,_A:4,C:14,G:0,T:0,	C	A	0.00261599	0.0201602
BUD13	chr1_1337592_-	chr1	1337592	-	A:0,C:1,G:11,T:0,_A:0,C:2,G:8,T:0,	G	C	0.00736433	0.0383453
BUD13	chr1_1647725_-	chr1	1647725	-	A:2,C:0,G:13,T:0,_A:0,C:0,G:22,T:0,	G	A	4.24301e-05	0.00155701
BUD13	chr1_1647726_-	chr1	1647726	-	A:0,C:0,G:2,T:13,_A:0,C:0,G:0,T:22,	T	G	4.24301e-05	0.00155701
BUD13	chr1_1647729_-	chr1	1647729	-	A:0,C:11,G:0,T:2,_A:0,C:21,G:0,T:0,	C	T	7.28966e-05	0.00216397
BUD13	chr1_1647730_-	chr1	1647730	-	A:11,C:0,G:2,T:0,_A:18,C:0,G:0,T:0,	A	G	0.000148479	0.00329525
BUD13	chr1_1647745_-	chr1	1647745	-	A:2,C:0,G:11,T:0,_A:1,C:0,G:20,T:0,	G	A	7.62897e-05	0.0022233
BUD13	chr1_1647753_-	chr1	1647753	-	A:0,C:10,G:0,T:3,_A:0,C:18,G:0,T:2,	C	T	0.000419444	0.00622629
BUD13	chr1_16952260_-	chr1	16952260	-	A:0,C:8,G:0,T:32,_A:0,C:8,G:0,T:22,	T	C	0.00112019	0.0117311
BUD13	chr1_16952267_-	chr1	16952267	-	A:0,C:9,G:0,T:28,_A:0,C:6,G:0,T:20,	T	C	0.00389116	0.0258422
BUD13	chr1_16952481_-	chr1	16952481	-	A:17,C:0,G:34,T:0,_A:32,C:0,G:41,T:0,	G	A	0.0165381	0.0646526
BUD13	chr1_16952510_-	chr1	16952510	-	A:6,C:0,G:28,T:0,_A:6,C:0,G:40,T:0,	G	A	0.000107511	0.00272279
BUD13	chr1_16954981_-	chr1	16954981	-	A:3,C:51,G:0,T:0,_A:8,C:85,G:0,T:0,	C	A	2.55922e-05	0.00112821
BUD13	chr1_16957414_-	chr1	16957414	-	A:0,C:29,G:0,T:1,_A:0,C:37,G:0,T:3,	C	T	2.812e-05	0.00119894
BUD13	chr1_16959814_-	chr1	16959814	-	A:0,C:49,G:0,T:13,_A:0,C:51,G:0,T:14,	C	T	0.000845392	0.00977647
BUD13	chr1_59139223_-	chr1	59139223	-	A:0,C:2,G:13,T:0,_A:0,C:4,G:8,T:0,	G	C	0.0101319	0.0468692
BUD13	chr1_144868170_-	chr1	144868170	-	A:0,C:4,G:0,T:19,_A:0,C:4,G:0,T:15,	T	C	0.00061085	0.00792147
BUD13	chr1_144909956_-	chr1	144909956	-	A:9,C:0,G:20,T:0,_A:6,C:0,G:22,T:0,	G	A	0.000496418	0.00693228
BUD13	chr1_150940357_-	chr1	150940357	-	A:0,C:0,G:14,T:5,_A:0,C:0,G:10,T:1,	G	T	0.00546932	0.0318993
BUD13	chr1_150940358_-	chr1	150940358	-	A:0,C:14,G:0,T:4,_A:0,C:10,G:0,T:1,	C	T	0.00344868	0.023972
BUD13	chr1_210547505_-	chr1	210547505	-	A:0,C:1,G:31,T:0,_A:0,C:2,G:3,T:0,	G	C	6.03273e-05	0.00193199
BUD13	chr1_220375728_-	chr1	220375728	-	A:1,C:0,G:10,T:0,_A:6,C:0,G:4,T:0,	G	A	0.0208269	0.0756804
BUD13	chr1_228289843_-	chr1	228289843	-	A:0,C:12,G:0,T:6,_A:0,C:20,G:0,T:6,	C	T	0.00805026	0.0405344
BUD13	chr2_20251318_-	chr2	20251318	-	A:7,C:0,G:14,T:0,_A:4,C:0,G:12,T:0,	G	A	0.0255748	0.0873188
BUD13	chr4_59299_+	chr4	59299	+	A:0,C:14,G:2,T:0,_A:0,C:32,G:10,T:0,	C	G	0.000627935	0.00806383
BUD13	chr4_994692_+	chr4	994692	+	A:0,C:22,G:0,T:1,_A:0,C:13,G:0,T:8,	C	T	0.00174333	0.0155864
BUD13	chr4_1729556_+	chr4	1729556	+	A:8,C:0,G:30,T:0,_A:7,C:0,G:26,T:0,	G	A	0.000615945	0.00796405
BUD13	chr4_1741740_+	chr4	1741740	+	A:10,C:0,G:28,T:0,_A:10,C:0,G:29,T:0,	G	A	0.00571419	0.0327733
BUD13	chr4_16227823_-	chr4	16227823	-	A:20,C:0,G:3,T:0,_A:7,C:0,G:4,T:0,	A	G	0.00454503	0.0284531
BUD13	chr4_48533148_-	chr4	48533148	-	A:14,C:6,G:0,T:0,_A:19,C:5,G:0,T:0,	A	C	0.00443064	0.028008
BUD13	chr5_145523105_-	chr5	145523105	-	A:14,C:0,G:24,T:0,_A:12,C:0,G:19,T:0,	G	A	0.00145993	0.0139134
BUD13	chr5_145543972_-	chr5	145543972	-	A:16,C:0,G:42,T:0,_A:18,C:0,G:29,T:0,	G	A	0.00558413	0.0323109
BUD13	chr6_43648803_-	chr6	43648803	-	A:9,C:0,G:2,T:0,_A:11,C:0,G:1,T:0,	A	G	0.00452821	0.028388
BUD13	chr7_6641881_+	chr7	6641881	+	A:0,C:10,G:2,T:0,_A:0,C:10,G:2,T:0,	C	G	0.00796525	0.0402664
BUD13	chr7_57545098_+	chr7	57545098	+	A:0,C:46,G:0,T:0,_A:0,C:46,G:0,T:0,	C	T	7.74422e-06	0.000562468
BUD13	chr7_99950721_+	chr7	99950721	+	A:0,C:25,G:0,T:4,_A:0,C:31,G:0,T:4,	C	T	8.42733e-05	0.00235836
BUD13	chr7_120740103_+	chr7	120740103	+	A:0,C:0,G:28,T:7,_A:0,C:0,G:34,T:7,	G	T	0.000525981	0.0071942
BUD13	chr7_120764477_+	chr7	120764477	+	A:0,C:3,G:24,T:0,_A:0,C:8,G:34,T:0,	G	C	0.000469258	0.00668732
BUD13	chr7_120876835_+	chr7	120876835	+	A:7,C:0,G:21,T:0,_A:6,C:0,G:14,T:0,	G	A	0.00713451	0.0375974
BUD13	chr7_129096534_+	chr7	129096534	+	A:13,C:0,G:5,T:0,_A:7,C:0,G:1,T:0,	A	G	0.0204162	0.0746477
BUD13	chr7_150761314_+	chr7	150761314	+	A:6,C:0,G:20,T:0,_A:7,C:0,G:17,T:0,	G	A	0.0046963	0.0290349
BUD13	chr7_1480280_-	chr7	1480280	-	A:0,C:37,G:0,T:17,_A:0,C:46,G:0,T:10,	C	T	0.00233503	0.0187655
BUD13	chr7_1480286_-	chr7	1480286	-	A:19,C:0,G:40,T:0,_A:9,C:0,G:38,T:0,	G	A	0.00381113	0.0255107
BUD13	chr7_100172255_-	chr7	100172255	-	A:4,C:0,G:24,T:0,_A:7,C:0,G:18,T:0,	G	A	0.000516925	0.00711447
BUD13	chr7_100416250_-	chr7	100416250	-	A:5,C:0,G:15,T:0,_A:5,C:0,G:16,T:0,	G	A	0.00492332	0.0298942
BUD13	chr7_150647969_-	chr7	150647969	-	A:0,C:22,G:0,T:5,_A:0,C:22,G:0,T:4,	C	T	0.000317929	0.00523085
BUD13	chr7_150647970_-	chr7	150647970	-	A:0,C:20,G:5,T:0,_A:0,C:22,G:5,T:0,	C	G	0.000774695	0.0092383
BUD13	chr8_11683622_+	chr8	11683622	+	A:0,C:21,G:0,T:52,_A:0,C:16,G:0,T:49,	T	C	0.00447648	0.0281869
BUD13	chr9_128000989_-	chr9	128000989	-	A:27,C:0,G:149,T:0,_A:6,C:0,G:69,T:0,	G	A	7.93133e-05	0.00227517
BUD13	chr10_3150973_+	chr10	3150973	+	A:0,C:18,G:0,T:3,_A:0,C:15,G:0,T:6,	C	T	0.0022899	0.0185353
BUD13	chr10_135271598_+	chr10	135271598	+	A:0,C:21,G:0,T:0,_A:0,C:8,G:0,T:0,	C	T	4.34007e-05	0.0015791
BUD13	chr10_135272947_+	chr10	135272947	+	A:29,C:0,G:0,T:0,_A:22,C:1,G:0,T:0,	A	C	1.2419e-05	0.000717892
BUD13	chr10_135272948_+	chr10	135272948	+	A:0,C:0,G:30,T:0,_A:0,C:1,G:22,T:0,	G	C	1.20731e-05	0.000706326
BUD13	chr10_32128611_-	chr10	32128611	-	A:5,C:0,G:10,T:0,_A:5,C:0,G:16,T:0,	G	A	0.0164437	0.0644034
BUD13	chr11_289553_+	chr11	289553	+	A:0,C:11,G:44,T:0,_A:0,C:14,G:45,T:0,	G	C	0.00365545	0.0248575
BUD13	chr11_63764302_+	chr11	63764302	+	A:0,C:12,G:5,T:0,_A:0,C:16,G:5,T:0,	C	G	0.00485598	0.029641
BUD13	chr11_64111928_+	chr11	64111928	+	A:0,C:14,G:0,T:8,_A:0,C:9,G:0,T:3,	C	T	0.0123327	0.0532082
BUD13	chr11_71725513_-	chr11	71725513	-	A:0,C:18,G:0,T:8,_A:0,C:26,G:0,T:10,	C	T	0.00648974	0.0354542
BUD13	chr12_83765_+	chr12	83765	+	A:0,C:9,G:0,T:1,_A:0,C:9,G:0,T:1,	C	T	0.0061372	0.0342509
BUD13	chr12_62696599_+	chr12	62696599	+	A:0,C:14,G:0,T:31,_A:0,C:16,G:1,T:29,	T	C	0.0260899	0.0885514
BUD13	chr12_120589160_-	chr12	120589160	-	A:21,C:0,G:5,T:0,_A:15,C:0,G:7,T:0,	A	G	0.00416074	0.0269388
BUD13	chr12_133393323_-	chr12	133393323	-	A:0,C:4,G:0,T:10,_A:0,C:1,G:0,T:11,	T	C	0.00844848	0.041779
BUD13	chr15_44925740_-	chr15	44925740	-	A:3,C:7,G:0,T:0,_A:1,C:13,G:0,T:0,	C	A	0.0068447	0.0366427
BUD13	chr16_85690338_+	chr16	85690338	+	A:1,C:0,G:20,T:0,_A:7,C:0,G:35,T:0,	G	A	0.000141042	0.00319633
BUD13	chr16_88695300_+	chr16	88695300	+	A:0,C:11,G:0,T:1,_A:0,C:13,G:0,T:5,	C	T	0.00601339	0.0338224
BUD13	chr16_1820992_-	chr16	1820992	-	A:3,C:0,G:0,T:10,_A:5,C:0,G:0,T:13,	T	A	0.0187062	0.070297
BUD13	chr16_11940390_-	chr16	11940390	-	A:0,C:22,G:0,T:11,_A:0,C:16,G:0,T:7,	C	T	0.0166758	0.0650158
BUD13	chr16_89041547_-	chr16	89041547	-	A:0,C:3,G:19,T:0,_A:1,C:4,G:14,T:0,	G	C	0.000467822	0.00667425
BUD13	chr16_89041559_-	chr16	89041559	-	A:14,C:0,G:4,T:0,_A:9,C:0,G:3,T:0,	A	G	0.0209282	0.0759345
BUD13	chr16_89041563_-	chr16	89041563	-	A:0,C:0,G:14,T:4,_A:0,C:0,G:10,T:4,	G	T	0.00913149	0.0438749
BUD13	chr16_89041592_-	chr16	89041592	-	A:0,C:0,G:0,T:21,_A:0,C:0,G:0,T:12,	T	G	2.49769e-05	0.00111061
BUD13	chr16_89041593_-	chr16	89041593	-	A:0,C:0,G:0,T:24,_A:0,C:0,G:0,T:12,	T	C	1.53337e-05	0.000814293
BUD13	chr17_75489167_+	chr17	75489167	+	A:0,C:2,G:0,T:7,_A:0,C:4,G:0,T:16,	T	C	0.00703071	0.037257
BUD13	chr17_76165352_+	chr17	76165352	+	A:0,C:0,G:0,T:13,_A:0,C:0,G:0,T:16,	T	G	0.00187042	0.0163015
BUD13	chr17_76165354_+	chr17	76165354	+	A:0,C:0,G:0,T:17,_A:0,C:0,G:0,T:21,	T	G	5.97365e-05	0.00192054
BUD13	chr17_76165357_+	chr17	76165357	+	A:0,C:18,G:1,T:0,_A:0,C:25,G:1,T:0,	C	G	2.0506e-05	0.000977954
BUD13	chr17_77076440_+	chr17	77076440	+	A:0,C:0,G:5,T:7,_A:0,C:0,G:10,T:11,	G	T	0.00542402	0.031736
BUD13	chr17_41463745_-	chr17	41463745	-	A:0,C:14,G:0,T:0,_A:0,C:13,G:0,T:0,	C	T	8.317e-05	0.00234005
BUD13	chr17_42171206_-	chr17	42171206	-	A:0,C:5,G:0,T:10,_A:0,C:5,G:0,T:15,	T	C	0.0163654	0.0641964
BUD13	chr17_45896478_-	chr17	45896478	-	A:0,C:4,G:0,T:16,_A:0,C:4,G:0,T:10,	T	C	0.0104784	0.047888
BUD13	chr17_79596811_-	chr17	79596811	-	A:0,C:28,G:0,T:8,_A:0,C:28,G:0,T:5,	C	T	0.000414658	0.00618114
BUD13	chr17_80145983_-	chr17	80145983	-	A:0,C:0,G:0,T:11,_A:0,C:0,G:0,T:11,	T	A	0.000443552	0.0064514
BUD13	chr18_75688481_-	chr18	75688481	-	A:6,C:0,G:15,T:0,_A:4,C:0,G:13,T:0,	G	A	0.0103725	0.0475774
BUD13	chr19_5645444_+	chr19	5645444	+	A:18,C:0,G:5,T:0,_A:26,C:0,G:14,T:0,	A	G	0.0119685	0.0521789
BUD13	chr19_6744909_+	chr19	6744909	+	A:0,C:2,G:0,T:16,_A:0,C:5,G:0,T:8,	T	C	0.0108222	0.0488904
BUD13	chr19_49839015_+	chr19	49839015	+	A:0,C:7,G:0,T:1,_A:0,C:12,G:0,T:4,	C	T	0.0176599	0.0675919
BUD13	chr19_55554232_+	chr19	55554232	+	A:12,C:0,G:4,T:1,_A:12,C:0,G:3,T:0,	A	G	0.00875387	0.0427218
BUD13	chr19_55998262_+	chr19	55998262	+	A:0,C:1,G:0,T:9,_A:0,C:3,G:0,T:8,	T	C	0.0277453	0.0924767
BUD13	chr19_3960020_-	chr19	3960020	-	A:0,C:17,G:0,T:10,_A:0,C:15,G:0,T:6,	C	T	0.0101837	0.0470221
BUD13	chr19_7998587_-	chr19	7998587	-	A:0,C:22,G:0,T:13,_A:0,C:17,G:0,T:2,	C	T	0.00556427	0.03224
BUD13	chr19_10227123_-	chr19	10227123	-	A:12,C:15,G:0,T:0,_A:5,C:16,G:0,T:0,	C	A	0.000212718	0.00408723
BUD13	chr19_14627093_-	chr19	14627093	-	A:0,C:1,G:0,T:11,_A:0,C:1,G:0,T:17,	T	C	0.000204056	0.00398578
BUD13	chr19_15490485_-	chr19	15490485	-	A:0,C:4,G:0,T:4,_A:0,C:15,G:0,T:1,	C	T	0.0139261	0.0576322
BUD13	chr20_31022288_+	chr20	31022288	+	A:4,C:23,G:0,T:0,_A:7,C:22,G:1,T:0,	C	A	0.000564164	0.0075257
BUD13	chr20_29519456_-	chr20	29519456	-	A:0,C:180,G:0,T:0,_A:0,C:111,G:0,T:0,	C	T	7.74422e-06	0.000562468
BUD13	chr20_60897487_-	chr20	60897487	-	A:0,C:29,G:0,T:9,_A:0,C:16,G:0,T:10,	C	T	0.00795647	0.0402386
BUD13	chr20_60897488_-	chr20	60897488	-	A:15,C:0,G:9,T:0,_A:6,C:0,G:12,T:0,	G	A	0.00133567	0.0131404
BUD13	chr21_45217559_+	chr21	45217559	+	A:0,C:15,G:0,T:12,_A:0,C:30,G:0,T:12,	C	T	0.0136791	0.0569543
BUD13	chr21_47864583_+	chr21	47864583	+	A:0,C:27,G:0,T:0,_A:0,C:29,G:0,T:0,	C	T	7.74422e-06	0.000562468
BUD13	chr21_47864599_+	chr21	47864599	+	A:0,C:0,G:31,T:0,_A:0,C:0,G:39,T:0,	G	T	7.74422e-06	0.000562468
BUD13	chr21_11039394_-	chr21	11039394	-	A:0,C:10,G:0,T:0,_A:0,C:13,G:0,T:0,	C	T	0.000298227	0.00502701
BUD13	chr21_40652142_-	chr21	40652142	-	A:6,C:0,G:15,T:0,_A:7,C:0,G:22,T:0,	G	A	0.00424871	0.0272903
BUD13	chr21_44488033_-	chr21	44488033	-	A:0,C:2,G:0,T:23,_A:0,C:4,G:0,T:18,	T	C	0.000143133	0.00322433
BUD13	chr22_19751829_+	chr22	19751829	+	A:0,C:0,G:0,T:20,_A:0,C:0,G:0,T:25,	T	C	7.74422e-06	0.000562468
BUD13	chr22_17288988_-	chr22	17288988	-	A:0,C:0,G:0,T:15,_A:0,C:0,G:0,T:16,	T	C	3.35551e-05	0.00134277
CPEB4	chr20_29519456_-	chr20	29519456	-	A:0,C:17,G:0,T:0,_A:0,C:5,G:0,T:0,	C	T	7.74422e-06	0.000562468
CPSF6	chr4_68537_+	chr4	68537	+	A:5,C:18,G:0,T:0,_A:1,C:20,G:0,T:0,	C	A	0.000689158	0.0085639
CPSF6	chr4_68573_+	chr4	68573	+	A:0,C:0,G:23,T:0,_A:1,C:0,G:7,T:0,	G	A	0.000700928	0.00865832
CPSF6	chr17_60081607_-	chr17	60081607	-	A:0,C:2,G:0,T:5,_A:0,C:3,G:0,T:16,	T	C	0.0070884	0.0374464
CSTF2T	chr1_2183754_+	chr1	2183754	+	A:0,C:6,G:0,T:0,_A:0,C:14,G:6,T:0,	C	G	0.00898767	0.0434374
CSTF2T	chr1_2200404_+	chr1	2200404	+	A:0,C:19,G:0,T:0,_A:0,C:26,G:0,T:0,	C	T	7.74422e-06	0.000562468
CSTF2T	chr1_228271153_+	chr1	228271153	+	A:28,C:0,G:0,T:10,_A:36,C:0,G:0,T:19,	A	T	0.0113483	0.0504097
CSTF2T	chr1_235575181_+	chr1	235575181	+	A:0,C:10,G:0,T:3,_A:0,C:15,G:0,T:4,	C	T	0.0039725	0.0261763
CSTF2T	chr1_61063647_-	chr1	61063647	-	A:0,C:0,G:14,T:0,_A:0,C:0,G:10,T:0,	G	T	4.21344e-05	0.00155023
CSTF2T	chr1_144944078_-	chr1	144944078	-	A:0,C:11,G:0,T:0,_A:0,C:23,G:0,T:1,	C	T	1.40882e-05	0.000773389
CSTF2T	chr1_155891045_-	chr1	155891045	-	A:11,C:1,G:0,T:0,_A:10,C:2,G:0,T:0,	A	C	0.000966059	0.0106596
CSTF2T	chr1_155946399_-	chr1	155946399	-	A:23,C:5,G:0,T:0,_A:33,C:3,G:0,T:0,	A	C	0.000360001	0.00565365
CSTF2T	chr1_246488264_-	chr1	246488264	-	A:0,C:12,G:0,T:4,_A:0,C:15,G:0,T:8,	C	T	0.0203073	0.0743729
CSTF2T	chr2_113993344_+	chr2	113993344	+	A:2,C:10,G:0,T:0,_A:5,C:10,G:0,T:0,	C	A	0.0117789	0.0516404
CSTF2T	chr2_172379936_+	chr2	172379936	+	A:5,C:0,G:10,T:0,_A:8,C:0,G:25,T:0,	G	A	0.0063311	0.0349157
CSTF2T	chr2_69613926_-	chr2	69613926	-	A:0,C:8,G:0,T:23,_A:0,C:13,G:0,T:25,	T	C	0.00926801	0.0442885
CSTF2T	chr2_112008835_-	chr2	112008835	-	A:14,C:5,G:0,T:0,_A:11,C:5,G:0,T:0,	A	C	0.0113344	0.0503697
CSTF2T	chr2_157197931_-	chr2	157197931	-	A:44,C:0,G:66,T:0,_A:39,C:0,G:83,T:0,	G	A	0.00111828	0.0117181
CSTF2T	chr4_2796665_+	chr4	2796665	+	A:0,C:13,G:0,T:3,_A:0,C:11,G:0,T:7,	C	T	0.0107902	0.0487974
CSTF2T	chr4_8599631_+	chr4	8599631	+	A:7,C:0,G:9,T:0,_A:5,C:0,G:24,T:0,	G	A	0.0104213	0.0477206
CSTF2T	chr4_26322759_+	chr4	26322759	+	A:3,C:6,G:0,T:0,_A:1,C:10,G:0,T:0,	C	A	0.024734	0.0852953
CSTF2T	chr4_903694_-	chr4	903694	-	A:0,C:31,G:0,T:9,_A:0,C:52,G:0,T:21,	C	T	0.00494657	0.0299814
CSTF2T	chr4_909040_-	chr4	909040	-	A:3,C:0,G:9,T:0,_A:5,C:0,G:11,T:0,	G	A	0.0253857	0.0868651
CSTF2T	chr4_919750_-	chr4	919750	-	A:0,C:2,G:5,T:0,_A:0,C:5,G:19,T:0,	G	C	0.00867865	0.0424905
CSTF2T	chr4_919765_-	chr4	919765	-	A:3,C:1,G:0,T:0,_A:17,C:6,G:0,T:0,	A	C	0.0279766	0.0930211
CSTF2T	chr4_1238246_-	chr4	1238246	-	A:31,C:0,G:12,T:0,_A:38,C:0,G:19,T:0,	A	G	0.0117398	0.0515291
CSTF2T	chr4_1238338_-	chr4	1238338	-	A:0,C:21,G:0,T:8,_A:0,C:19,G:0,T:6,	C	T	0.00394884	0.0260794
CSTF2T	chr4_1238363_-	chr4	1238363	-	A:12,C:0,G:26,T:0,_A:12,C:0,G:16,T:0,	G	A	0.0203557	0.0744951
CSTF2T	chr4_1238859_-	chr4	1238859	-	A:17,C:0,G:7,T:0,_A:10,C:0,G:11,T:0,	A	G	0.0274783	0.0918471
CSTF2T	chr4_1721654_-	chr4	1721654	-	A:6,C:0,G:2,T:0,_A:10,C:0,G:3,T:0,	A	G	0.0295769	0.0967611
CSTF2T	chr4_56412518_-	chr4	56412518	-	A:23,C:0,G:14,T:0,_A:21,C:0,G:6,T:0,	A	G	0.0182666	0.0691646
CSTF2T	chr5_108266383_+	chr5	108266383	+	A:4,C:0,G:13,T:0,_A:2,C:0,G:15,T:0,	G	A	0.00106836	0.0113773
CSTF2T	chr5_135840528_+	chr5	135840528	+	A:22,C:0,G:0,T:3,_A:14,C:0,G:0,T:3,	A	T	0.000113046	0.00280458
CSTF2T	chr5_139057548_+	chr5	139057548	+	A:2,C:0,G:15,T:0,_A:8,C:0,G:20,T:0,	G	A	0.000872151	0.009976
CSTF2T	chr5_81573992_-	chr5	81573992	-	A:0,C:7,G:0,T:1,_A:0,C:12,G:0,T:6,	C	T	0.0304029	0.0986745
CSTF2T	chr5_114880063_-	chr5	114880063	-	A:0,C:8,G:0,T:3,_A:0,C:9,G:0,T:3,	C	T	0.030739	0.0994497
CSTF2T	chr5_133303819_-	chr5	133303819	-	A:0,C:7,G:0,T:2,_A:0,C:10,G:0,T:2,	C	T	0.0122907	0.0530898
CSTF2T	chr6_20599628_+	chr6	20599628	+	A:0,C:4,G:0,T:3,_A:0,C:14,G:0,T:2,	C	T	0.029466	0.0965034
CSTF2T	chr6_158981446_+	chr6	158981446	+	A:0,C:9,G:0,T:4,_A:0,C:17,G:0,T:5,	C	T	0.00692285	0.0369014
CSTF2T	chr6_160492327_+	chr6	160492327	+	A:0,C:14,G:1,T:0,_A:0,C:24,G:3,T:0,	C	G	4.60896e-05	0.00163909
CSTF2T	chr6_129940263_-	chr6	129940263	-	A:30,C:0,G:5,T:0,_A:34,C:0,G:21,T:0,	A	G	0.00457038	0.0285512
CSTF2T	chr6_136997619_-	chr6	136997619	-	A:0,C:12,G:0,T:0,_A:0,C:13,G:1,T:4,	C	T	0.000485582	0.00683507
CSTF2T	chr6_166795621_-	chr6	166795621	-	A:1,C:5,G:0,T:0,_A:4,C:11,G:0,T:0,	C	A	0.0273466	0.091536
CSTF2T	chr6_167411616_-	chr6	167411616	-	A:0,C:7,G:0,T:2,_A:0,C:13,G:0,T:5,	C	T	0.0188025	0.0705441
CSTF2T	chr7_4804720_+	chr7	4804720	+	A:0,C:2,G:0,T:4,_A:0,C:4,G:0,T:16,	T	C	0.0201254	0.0739137
CSTF2T	chr7_12728862_+	chr7	12728862	+	A:0,C:30,G:11,T:0,_A:0,C:35,G:12,T:0,	C	G	0.00400598	0.026313
CSTF2T	chr7_57545098_+	chr7	57545098	+	A:0,C:15,G:0,T:0,_A:0,C:17,G:0,T:0,	C	T	7.74422e-06	0.000562468
CSTF2T	chr7_150757397_+	chr7	150757397	+	A:12,C:0,G:2,T:0,_A:18,C:0,G:10,T:0,	A	G	0.00516512	0.0307924
CSTF2T	chr7_150784513_+	chr7	150784513	+	A:0,C:24,G:0,T:10,_A:0,C:35,G:0,T:11,	C	T	0.00466955	0.0289326
CSTF2T	chr7_150784824_+	chr7	150784824	+	A:0,C:0,G:5,T:3,_A:0,C:0,G:20,T:6,	G	T	0.0182826	0.0692058
CSTF2T	chr7_150789603_+	chr7	150789603	+	A:0,C:18,G:0,T:5,_A:0,C:28,G:0,T:9,	C	T	0.00173132	0.0155178
CSTF2T	chr7_100172255_-	chr7	100172255	-	A:2,C:0,G:13,T:0,_A:0,C:0,G:22,T:0,	G	A	3.34687e-05	0.00134056
CSTF2T	chr7_150647969_-	chr7	150647969	-	A:0,C:6,G:0,T:4,_A:0,C:12,G:0,T:0,	C	T	0.0179099	0.0682414
CSTF2T	chr7_150647970_-	chr7	150647970	-	A:0,C:6,G:4,T:0,_A:0,C:11,G:0,T:0,	C	G	0.023728	0.082854
CSTF2T	chr8_11665959_+	chr8	11665959	+	A:0,C:4,G:0,T:11,_A:0,C:14,G:0,T:27,	T	C	0.0153584	0.0615143
CSTF2T	chr8_142316681_-	chr8	142316681	-	A:0,C:10,G:0,T:1,_A:0,C:7,G:0,T:4,	C	T	0.00909329	0.0437589
CSTF2T	chr9_37187630_+	chr9	37187630	+	A:3,C:0,G:18,T:0,_A:11,C:0,G:25,T:0,	G	A	0.00273582	0.0207364
CSTF2T	chr10_72473117_+	chr10	72473117	+	A:0,C:3,G:0,T:12,_A:0,C:4,G:0,T:12,	T	C	0.00298181	0.0218881
CSTF2T	chr10_72473138_+	chr10	72473138	+	A:1,C:24,G:0,T:0,_A:5,C:22,G:0,T:0,	C	A	7.55989e-05	0.00221132
CSTF2T	chr10_135271598_+	chr10	135271598	+	A:0,C:34,G:0,T:0,_A:0,C:64,G:0,T:2,	C	T	1.12216e-05	0.000677811
CSTF2T	chr10_135271789_+	chr10	135271789	+	A:0,C:0,G:0,T:18,_A:0,C:1,G:0,T:20,	T	C	1.18905e-05	0.000700214
CSTF2T	chr10_135272947_+	chr10	135272947	+	A:52,C:2,G:0,T:0,_A:73,C:1,G:0,T:0,	A	C	1.34687e-05	0.000752867
CSTF2T	chr10_135272948_+	chr10	135272948	+	A:0,C:3,G:51,T:0,_A:0,C:1,G:73,T:0,	G	C	1.66833e-05	0.000858008
CSTF2T	chr10_135273463_+	chr10	135273463	+	A:0,C:0,G:16,T:0,_A:0,C:1,G:32,T:0,	G	C	1.11327e-05	0.00067483
CSTF2T	chr11_1998123_+	chr11	1998123	+	A:0,C:12,G:0,T:46,_A:0,C:18,G:0,T:47,	T	C	0.00584303	0.0332275
CSTF2T	chr11_2407334_+	chr11	2407334	+	A:1,C:0,G:6,T:0,_A:6,C:0,G:27,T:0,	G	A	0.00125066	0.0125955
CSTF2T	chr11_2935211_+	chr11	2935211	+	A:0,C:2,G:7,T:0,_A:0,C:6,G:20,T:0,	G	C	0.00441171	0.0279339
CSTF2T	chr11_68834341_+	chr11	68834341	+	A:7,C:0,G:1,T:0,_A:12,C:0,G:6,T:0,	A	G	0.0196292	0.0726557
CSTF2T	chr11_70270644_+	chr11	70270644	+	A:2,C:0,G:10,T:0,_A:5,C:0,G:13,T:0,	G	A	0.00528374	0.031227
CSTF2T	chr11_2016619_-	chr11	2016619	-	A:10,C:0,G:25,T:0,_A:9,C:1,G:43,T:0,	G	A	0.000743481	0.00899529
CSTF2T	chr11_3013287_-	chr11	3013287	-	A:0,C:18,G:3,T:0,_A:0,C:27,G:7,T:0,	C	G	0.000503979	0.00699972
CSTF2T	chr11_62309586_-	chr11	62309586	-	A:3,C:16,G:0,T:0,_A:1,C:10,G:0,T:0,	C	A	0.000364554	0.00569847
CSTF2T	chr11_62311701_-	chr11	62311701	-	A:0,C:10,G:0,T:4,_A:0,C:11,G:0,T:4,	C	T	0.0208563	0.0757543
CSTF2T	chr11_63859475_-	chr11	63859475	-	A:0,C:4,G:0,T:3,_A:0,C:14,G:0,T:1,	C	T	0.0194081	0.0720928
CSTF2T	chr11_63885305_-	chr11	63885305	-	A:0,C:7,G:0,T:2,_A:0,C:10,G:0,T:2,	C	T	0.0122907	0.0530898
CSTF2T	chr11_63910980_-	chr11	63910980	-	A:10,C:0,G:3,T:0,_A:6,C:0,G:2,T:0,	A	G	0.0197214	0.0728899
CSTF2T	chr12_83616_+	chr12	83616	+	A:0,C:0,G:10,T:2,_A:0,C:0,G:17,T:4,	G	T	0.00123478	0.0124922
CSTF2T	chr12_83765_+	chr12	83765	+	A:0,C:15,G:0,T:2,_A:0,C:14,G:0,T:4,	C	T	0.000384231	0.00589028
CSTF2T	chr12_54811708_-	chr12	54811708	-	A:0,C:19,G:0,T:7,_A:0,C:13,G:0,T:5,	C	T	0.00506989	0.0304407
CSTF2T	chr12_121683249_-	chr12	121683249	-	A:8,C:0,G:4,T:0,_A:11,C:0,G:1,T:0,	A	G	0.0149559	0.0604316
CSTF2T	chr12_133365185_-	chr12	133365185	-	A:0,C:20,G:0,T:4,_A:0,C:24,G:0,T:9,	C	T	0.00119915	0.0122585
CSTF2T	chr12_133404805_-	chr12	133404805	-	A:0,C:4,G:8,T:0,_A:0,C:6,G:17,T:0,	G	C	0.01457	0.0593877
CSTF2T	chr12_133404828_-	chr12	133404828	-	A:1,C:0,G:15,T:0,_A:7,C:0,G:23,T:0,	G	A	0.000271838	0.00474734
CSTF2T	chr15_67920129_+	chr15	67920129	+	A:0,C:6,G:2,T:0,_A:0,C:10,G:3,T:0,	C	G	0.0295769	0.0967611
CSTF2T	chr15_91416550_+	chr15	91416550	+	A:9,C:2,G:0,T:0,_A:11,C:7,G:0,T:0,	A	C	0.0297265	0.0971084
CSTF2T	chr15_80215300_-	chr15	80215300	-	A:0,C:5,G:0,T:18,_A:0,C:10,G:0,T:27,	T	C	0.00246355	0.0194114
CSTF2T	chr15_89438478_-	chr15	89438478	-	A:0,C:1,G:0,T:9,_A:0,C:4,G:0,T:7,	T	C	0.0114511	0.0507043
CSTF2T	chr16_585021_+	chr16	585021	+	A:0,C:10,G:0,T:4,_A:0,C:15,G:0,T:4,	C	T	0.0074848	0.0387343
CSTF2T	chr16_593853_+	chr16	593853	+	A:0,C:0,G:0,T:3,_A:0,C:0,G:4,T:14,	T	G	0.0141939	0.0583644
CSTF2T	chr16_3070788_+	chr16	3070788	+	A:0,C:3,G:16,T:0,_A:0,C:7,G:26,T:0,	G	C	0.000564957	0.00753252
CSTF2T	chr16_85678994_+	chr16	85678994	+	A:0,C:0,G:6,T:2,_A:0,C:0,G:18,T:4,	G	T	0.00487898	0.0297277
CSTF2T	chr16_87426307_+	chr16	87426307	+	A:0,C:5,G:0,T:3,_A:0,C:11,G:0,T:1,	C	T	0.0290968	0.0956438
CSTF2T	chr16_88730354_+	chr16	88730354	+	A:6,C:0,G:1,T:0,_A:17,C:0,G:2,T:0,	A	G	0.00061727	0.00797511
CSTF2T	chr16_56458637_-	chr16	56458637	-	A:0,C:12,G:0,T:4,_A:0,C:7,G:0,T:2,	C	T	0.0173866	0.0668798
CSTF2T	chr16_87889203_-	chr16	87889203	-	A:3,C:0,G:10,T:0,_A:6,C:0,G:15,T:0,	G	A	0.0088279	0.042949
CSTF2T	chr16_88954344_-	chr16	88954344	-	A:46,C:0,G:19,T:0,_A:72,C:0,G:41,T:0,	A	G	0.0194726	0.0722573
CSTF2T	chr16_88959340_-	chr16	88959340	-	A:0,C:6,G:0,T:11,_A:0,C:9,G:0,T:29,	T	C	0.00299858	0.0219652
CSTF2T	chr16_88961693_-	chr16	88961693	-	A:16,C:0,G:6,T:0,_A:27,C:0,G:11,T:0,	A	G	0.00624759	0.0346303
CSTF2T	chr16_88963269_-	chr16	88963269	-	A:24,C:0,G:9,T:0,_A:21,C:0,G:14,T:0,	A	G	0.0198629	0.0732489
CSTF2T	chr16_88966667_-	chr16	88966667	-	A:0,C:3,G:0,T:9,_A:0,C:4,G:0,T:11,	T	C	0.0173003	0.0666543
CSTF2T	chr16_88976477_-	chr16	88976477	-	A:0,C:13,G:0,T:7,_A:0,C:28,G:0,T:7,	C	T	0.00496125	0.0300362
CSTF2T	chr16_89019853_-	chr16	89019853	-	A:12,C:0,G:18,T:0,_A:15,C:0,G:22,T:0,	G	A	0.000605087	0.00787315
CSTF2T	chr16_89030609_-	chr16	89030609	-	A:0,C:15,G:0,T:4,_A:0,C:14,G:0,T:11,	C	T	0.0179013	0.0682191
CSTF2T	chr16_89039856_-	chr16	89039856	-	A:2,C:0,G:10,T:0,_A:13,C:0,G:26,T:0,	G	A	0.0061089	0.0341533
CSTF2T	chr16_89041547_-	chr16	89041547	-	A:0,C:5,G:21,T:0,_A:0,C:11,G:45,T:0,	G	C	0.000651907	0.00826147
CSTF2T	chr16_89041592_-	chr16	89041592	-	A:0,C:0,G:1,T:23,_A:0,C:0,G:4,T:26,	T	G	4.67444e-05	0.00165344
CSTF2T	chr16_89041593_-	chr16	89041593	-	A:0,C:1,G:0,T:23,_A:0,C:4,G:0,T:27,	T	C	4.54876e-05	0.00162581
CSTF2T	chr17_45772447_+	chr17	45772447	+	A:2,C:0,G:8,T:0,_A:1,C:0,G:18,T:0,	G	A	0.000523587	0.00717316
CSTF2T	chr17_76165354_+	chr17	76165354	+	A:0,C:0,G:0,T:9,_A:0,C:0,G:0,T:16,	T	G	0.000217879	0.00414702
CSTF2T	chr17_76165357_+	chr17	76165357	+	A:0,C:10,G:0,T:0,_A:0,C:19,G:0,T:0,	C	G	3.08486e-05	0.00127249
CSTF2T	chr17_80535141_+	chr17	80535141	+	A:2,C:0,G:0,T:9,_A:1,C:0,G:0,T:12,	T	A	0.00176386	0.0157033
CSTF2T	chr17_80546111_+	chr17	80546111	+	A:2,C:0,G:20,T:0,_A:6,C:0,G:13,T:0,	G	A	0.00038197	0.0058684
CSTF2T	chr17_38077464_-	chr17	38077464	-	A:0,C:19,G:0,T:6,_A:0,C:27,G:0,T:5,	C	T	0.000846688	0.00978619
CSTF2T	chr17_46693443_-	chr17	46693443	-	A:0,C:8,G:0,T:22,_A:0,C:12,G:0,T:24,	T	C	0.00674361	0.0363064
CSTF2T	chr17_46694415_-	chr17	46694415	-	A:0,C:21,G:2,T:0,_A:1,C:27,G:4,T:0,	C	G	9.46585e-05	0.0025259
CSTF2T	chr17_77812240_-	chr17	77812240	-	A:0,C:21,G:0,T:6,_A:0,C:35,G:0,T:11,	C	T	0.00175609	0.0156591
CSTF2T	chr17_80055325_-	chr17	80055325	-	A:0,C:14,G:0,T:32,_A:0,C:25,G:0,T:61,	T	C	0.00978449	0.0458386
CSTF2T	chr17_80104351_-	chr17	80104351	-	A:0,C:0,G:10,T:0,_A:1,C:0,G:12,T:0,	G	A	0.00022579	0.0042378
CSTF2T	chr17_80107733_-	chr17	80107733	-	A:0,C:0,G:10,T:0,_A:0,C:0,G:17,T:0,	G	A	3.57901e-05	0.00139895
CSTF2T	chr17_80962888_-	chr17	80962888	-	A:0,C:6,G:0,T:3,_A:0,C:12,G:0,T:2,	C	T	0.0214032	0.0771223
CSTF2T	chr18_9959635_+	chr18	9959635	+	A:0,C:6,G:0,T:14,_A:0,C:3,G:0,T:16,	T	C	0.0030264	0.0220926
CSTF2T	chr19_975387_+	chr19	975387	+	A:0,C:10,G:0,T:45,_A:0,C:13,G:0,T:48,	T	C	0.000900654	0.0101862
CSTF2T	chr19_1914940_+	chr19	1914940	+	A:6,C:0,G:2,T:0,_A:11,C:0,G:2,T:0,	A	G	0.0144921	0.0591763
CSTF2T	chr19_10222195_+	chr19	10222195	+	A:5,C:0,G:1,T:0,_A:13,C:0,G:3,T:0,	A	G	0.00989393	0.0461643
CSTF2T	chr19_18881981_+	chr19	18881981	+	A:0,C:8,G:0,T:4,_A:0,C:19,G:0,T:4,	C	T	0.00606199	0.033991
CSTF2T	chr19_34287386_+	chr19	34287386	+	A:0,C:9,G:0,T:1,_A:0,C:16,G:0,T:4,	C	T	0.00115787	0.0119845
CSTF2T	chr19_41883198_+	chr19	41883198	+	A:4,C:0,G:13,T:0,_A:5,C:0,G:24,T:0,	G	A	0.00108494	0.0114911
CSTF2T	chr19_2013203_-	chr19	2013203	-	A:9,C:0,G:2,T:0,_A:9,C:0,G:2,T:0,	A	G	0.00664785	0.0359863
CSTF2T	chr19_2426600_-	chr19	2426600	-	A:18,C:0,G:7,T:0,_A:29,C:0,G:14,T:0,	A	G	0.0178742	0.0681487
CSTF2T	chr19_2445199_-	chr19	2445199	-	A:0,C:0,G:8,T:0,_A:0,C:5,G:11,T:0,	G	C	0.00550339	0.0320218
CSTF2T	chr19_2452019_-	chr19	2452019	-	A:0,C:3,G:10,T:0,_A:0,C:4,G:9,T:0,	G	C	0.0194041	0.0720826
CSTF2T	chr19_2453781_-	chr19	2453781	-	A:6,C:0,G:0,T:0,_A:15,C:0,G:6,T:0,	A	G	0.0135893	0.0567072
CSTF2T	chr19_15442612_-	chr19	15442612	-	A:0,C:0,G:50,T:11,_A:0,C:0,G:34,T:16,	G	T	0.00163221	0.0149442
CSTF2T	chr19_28917523_-	chr19	28917523	-	A:14,C:0,G:66,T:0,_A:19,C:0,G:85,T:0,	G	A	0.000464323	0.00664235
CSTF2T	chr19_28917565_-	chr19	28917565	-	A:160,C:0,G:42,T:0,_A:133,C:0,G:35,T:0,	A	G	0.00618	0.0343983
CSTF2T	chr19_44283843_-	chr19	44283843	-	A:0,C:21,G:4,T:0,_A:1,C:12,G:4,T:0,	C	G	0.000560404	0.00749339
CSTF2T	chr19_47248979_-	chr19	47248979	-	A:0,C:34,G:9,T:0,_A:0,C:32,G:19,T:0,	C	G	0.00859394	0.0422293
CSTF2T	chr19_49865478_-	chr19	49865478	-	A:3,C:0,G:10,T:0,_A:5,C:0,G:10,T:0,	G	A	0.0218267	0.0781762
CSTF2T	chr19_49865528_-	chr19	49865528	-	A:0,C:1,G:13,T:0,_A:0,C:3,G:12,T:0,	G	C	0.000403145	0.00607187
CSTF2T	chr19_56598829_-	chr19	56598829	-	A:0,C:3,G:7,T:0,_A:0,C:2,G:11,T:0,	G	C	0.0182421	0.0691013
CSTF2T	chr20_62152157_+	chr20	62152157	+	A:59,C:0,G:19,T:0,_A:84,C:0,G:28,T:0,	A	G	0.000987061	0.0108091
CSTF2T	chr20_62696024_+	chr20	62696024	+	A:0,C:10,G:0,T:5,_A:0,C:13,G:0,T:1,	C	T	0.00711029	0.0375181
CSTF2T	chr20_29519456_-	chr20	29519456	-	A:0,C:90,G:0,T:1,_A:0,C:188,G:0,T:2,	C	T	9.76714e-06	0.000629131
CSTF2T	chr20_35488568_-	chr20	35488568	-	A:0,C:2,G:0,T:5,_A:0,C:4,G:0,T:14,	T	C	0.0226436	0.0801968
CSTF2T	chr20_35489265_-	chr20	35489265	-	A:0,C:15,G:6,T:0,_A:0,C:16,G:7,T:0,	C	G	0.00890907	0.0431974
CSTF2T	chr20_35491033_-	chr20	35491033	-	A:10,C:0,G:1,T:0,_A:28,C:0,G:9,T:0,	A	G	0.000749017	0.00903864
CSTF2T	chr20_60559256_-	chr20	60559256	-	A:0,C:7,G:0,T:1,_A:0,C:12,G:0,T:3,	C	T	0.00532434	0.0313748
CSTF2T	chr20_60620304_-	chr20	60620304	-	A:2,C:0,G:13,T:0,_A:6,C:0,G:10,T:0,	G	A	0.00508683	0.0305034
CSTF2T	chr21_11085032_-	chr21	11085032	-	A:0,C:36,G:12,T:0,_A:0,C:47,G:14,T:0,	C	G	0.00226306	0.0183976
CSTF2T	chr22_19758228_+	chr22	19758228	+	A:0,C:0,G:7,T:0,_A:4,C:0,G:13,T:0,	G	A	0.00304225	0.022165
DDX21	chr4_7584322_+	chr4	7584322	+	A:0,C:21,G:0,T:0,_A:0,C:5,G:0,T:0,	C	T	7.74422e-06	0.000562468
DDX21	chr20_29519456_-	chr20	29519456	-	A:0,C:42,G:0,T:1,_A:0,C:2,G:0,T:0,	C	T	1.21951e-05	0.000710407
DDX24	chr1_990517_+	chr1	990517	+	A:0,C:3,G:0,T:4,_A:0,C:14,G:0,T:7,	C	T	0.0200191	0.0736445
DDX24	chr1_1249187_-	chr1	1249187	-	A:6,C:0,G:12,T:0,_A:7,C:0,G:7,T:0,	G	A	0.00341323	0.0238179
DDX24	chr1_16954981_-	chr1	16954981	-	A:1,C:30,G:0,T:0,_A:3,C:47,G:0,T:0,	C	A	2.27507e-05	0.00104559
DDX24	chr1_16957414_-	chr1	16957414	-	A:0,C:12,G:0,T:0,_A:0,C:13,G:0,T:1,	C	T	0.000197291	0.00390554
DDX24	chr1_16959814_-	chr1	16959814	-	A:0,C:28,G:0,T:3,_A:0,C:28,G:0,T:9,	C	T	0.000484714	0.00682724
DDX24	chr1_144909956_-	chr1	144909956	-	A:1,C:0,G:12,T:0,_A:1,C:0,G:11,T:0,	G	A	0.000496206	0.00693039
DDX24	chr4_994692_+	chr4	994692	+	A:0,C:9,G:0,T:3,_A:0,C:9,G:0,T:3,	C	T	0.00882061	0.0429267
DDX24	chr4_68500171_-	chr4	68500171	-	A:8,C:0,G:18,T:0,_A:7,C:0,G:26,T:0,	G	A	0.00298082	0.0218836
DDX24	chr5_145499996_-	chr5	145499996	-	A:0,C:10,G:0,T:5,_A:0,C:15,G:0,T:5,	C	T	0.017312	0.0666848
DDX24	chr5_145523105_-	chr5	145523105	-	A:5,C:0,G:13,T:0,_A:3,C:0,G:18,T:0,	G	A	0.00170969	0.0153937
DDX24	chr6_26056604_-	chr6	26056604	-	A:49,C:0,G:8,T:0,_A:49,C:1,G:18,T:0,	A	G	0.00242891	0.0192387
DDX24	chr7_120740103_+	chr7	120740103	+	A:0,C:0,G:14,T:6,_A:0,C:0,G:16,T:5,	G	T	0.00498495	0.0301248
DDX24	chr7_120764477_+	chr7	120764477	+	A:0,C:7,G:17,T:0,_A:0,C:2,G:18,T:0,	G	C	0.00113248	0.0118141
DDX24	chr7_120776097_+	chr7	120776097	+	A:0,C:24,G:1,T:0,_A:0,C:22,G:5,T:0,	C	G	0.000121145	0.00292144
DDX24	chr7_120876835_+	chr7	120876835	+	A:9,C:0,G:18,T:0,_A:3,C:0,G:14,T:0,	G	A	0.00765628	0.0392846
DDX24	chr7_1479659_-	chr7	1479659	-	A:0,C:5,G:0,T:16,_A:0,C:4,G:0,T:19,	T	C	0.0012255	0.0124316
DDX24	chr7_1482101_-	chr7	1482101	-	A:0,C:13,G:8,T:0,_A:0,C:16,G:4,T:0,	C	G	0.0142535	0.058527
DDX24	chr7_1486451_-	chr7	1486451	-	A:1,C:0,G:6,T:0,_A:2,C:0,G:14,T:0,	G	A	0.00182928	0.0160722
DDX24	chr8_11683622_+	chr8	11683622	+	A:0,C:2,G:0,T:17,_A:0,C:4,G:0,T:13,	T	C	0.00103276	0.0111305
DDX24	chr10_3150973_+	chr10	3150973	+	A:0,C:12,G:0,T:4,_A:0,C:10,G:0,T:1,	C	T	0.00342458	0.0238673
DDX24	chr11_62334908_-	chr11	62334908	-	A:0,C:0,G:13,T:0,_A:0,C:2,G:14,T:1,	G	C	0.000213957	0.00410162
DDX24	chr15_89804043_+	chr15	89804043	+	A:0,C:16,G:0,T:7,_A:0,C:17,G:0,T:4,	C	T	0.0041696	0.0269744
DDX24	chr16_22262514_+	chr16	22262514	+	A:6,C:10,G:0,T:0,_A:3,C:15,G:0,T:0,	C	A	0.0103706	0.0475718
DDX24	chr16_1910414_-	chr16	1910414	-	A:0,C:17,G:0,T:2,_A:0,C:18,G:0,T:2,	C	T	0.00012483	0.0029736
DDX24	chr16_89866043_-	chr16	89866043	-	A:0,C:8,G:0,T:4,_A:0,C:15,G:0,T:5,	C	T	0.0185228	0.0698252
DDX24	chr17_77076440_+	chr17	77076440	+	A:0,C:0,G:0,T:8,_A:0,C:0,G:3,T:10,	T	G	0.00388259	0.0258069
DDX24	chr17_40266939_-	chr17	40266939	-	A:6,C:0,G:4,T:0,_A:27,C:0,G:8,T:0,	A	G	0.00569693	0.0327122
DDX24	chr17_73238508_-	chr17	73238508	-	A:0,C:7,G:0,T:1,_A:0,C:12,G:0,T:2,	C	T	0.00257893	0.0199798
DDX24	chr17_79564304_-	chr17	79564304	-	A:0,C:0,G:22,T:12,_A:0,C:0,G:26,T:3,	G	T	0.00146842	0.0139653
DDX24	chr19_10267077_-	chr19	10267077	-	A:0,C:9,G:0,T:3,_A:0,C:10,G:0,T:2,	C	T	0.00826077	0.0411946
DDX24	chr20_29519456_-	chr20	29519456	-	A:0,C:26,G:0,T:0,_A:0,C:8,G:0,T:0,	C	T	1.10687e-05	0.000672688
DDX24	chr20_60892450_-	chr20	60892450	-	A:0,C:18,G:0,T:8,_A:0,C:23,G:0,T:9,	C	T	0.00867249	0.0424715
DDX24	chr20_60897487_-	chr20	60897487	-	A:0,C:15,G:0,T:10,_A:0,C:21,G:0,T:2,	C	T	0.00219718	0.0180566
DDX24	chr20_60897772_-	chr20	60897772	-	A:0,C:12,G:0,T:6,_A:0,C:20,G:0,T:10,	C	T	0.0293435	0.0962185
DDX24	chr21_40652142_-	chr21	40652142	-	A:3,C:0,G:9,T:0,_A:6,C:0,G:6,T:0,	G	A	0.0306004	0.0991302
DDX3X	chr2_176046415_-	chr2	176046415	-	A:44,C:0,G:64,T:0,_A:113,C:0,G:97,T:0,	G	A	0.0244771	0.084674
DDX3X	chr6_71104670_+	chr6	71104670	+	A:4,C:0,G:24,T:0,_A:11,C:0,G:108,T:0,	G	A	0.0136566	0.0568923
DDX3X	chr10_76970613_+	chr10	76970613	+	A:0,C:0,G:33,T:0,_A:0,C:3,G:128,T:1,	G	C	0.00635454	0.0349956
DDX3X	chr12_63359168_+	chr12	63359168	+	A:0,C:0,G:5,T:0,_A:0,C:0,G:23,T:0,	G	A	0.0158323	0.0627812
DDX3X	chr17_56709086_-	chr17	56709086	-	A:0,C:33,G:0,T:3,_A:0,C:12,G:0,T:2,	C	T	0.0309666	0.0999737
DDX3X	chr19_46974678_-	chr19	46974678	-	A:0,C:0,G:7,T:0,_A:0,C:0,G:27,T:0,	G	C	0.0142758	0.0585877
DDX3X	chr20_30135291_+	chr20	30135291	+	A:0,C:6,G:0,T:1,_A:0,C:22,G:0,T:0,	C	T	0.0202666	0.0742704
DDX3X	chr22_21213325_+	chr22	21213325	+	A:0,C:0,G:0,T:9,_A:0,C:0,G:3,T:26,	T	G	0.029479	0.0965337
DDX42	chr10_135273463_+	chr10	135273463	+	A:0,C:0,G:7,T:0,_A:0,C:0,G:14,T:0,	G	C	0.00219612	0.0180511
DDX51	chr2_32583171_+	chr2	32583171	+	A:0,C:7,G:13,T:0,_A:0,C:2,G:10,T:0,	G	C	0.00555296	0.0321995
DDX51	chr4_7584322_+	chr4	7584322	+	A:0,C:12,G:0,T:0,_A:0,C:26,G:0,T:0,	C	T	7.74422e-06	0.000562468
DDX51	chr7_23454573_-	chr7	23454573	-	A:8,C:0,G:24,T:0,_A:8,C:0,G:12,T:0,	G	A	0.0258133	0.0878903
DDX51	chr11_3013287_-	chr11	3013287	-	A:0,C:15,G:5,T:0,_A:0,C:11,G:1,T:0,	C	G	0.000460814	0.00661027
DDX52	chr6_153741613_+	chr6	153741613	+	A:0,C:0,G:12,T:0,_A:0,C:0,G:28,T:0,	G	C	7.74422e-06	0.000562468
DDX52	chr8_1780080_+	chr8	1780080	+	A:2,C:0,G:13,T:0,_A:3,C:0,G:14,T:0,	G	A	0.00263568	0.0202556
DDX52	chr8_1782495_+	chr8	1782495	+	A:1,C:0,G:8,T:0,_A:3,C:0,G:10,T:0,	G	A	0.0287774	0.0948982
DDX52	chr20_29519456_-	chr20	29519456	-	A:0,C:26,G:0,T:0,_A:0,C:29,G:0,T:0,	C	T	7.74422e-06	0.000562468
DDX55	chr6_16295555_+	chr6	16295555	+	A:0,C:1,G:0,T:14,_A:0,C:1,G:0,T:7,	T	C	0.0125846	0.0539158
DDX55	chr7_75956836_-	chr7	75956836	-	A:0,C:0,G:1,T:26,_A:0,C:0,G:0,T:6,	T	G	0.00434397	0.0276676
DDX55	chr8_144102747_+	chr8	144102747	+	A:0,C:10,G:0,T:2,_A:0,C:8,G:0,T:1,	C	T	0.0263941	0.0892766
DDX6	chr5_68505854_+	chr5	68505854	+	A:11,C:2,G:0,T:0,_A:17,C:4,G:0,T:0,	A	C	0.0161071	0.0635121
DDX6	chr7_75956836_-	chr7	75956836	-	A:0,C:0,G:3,T:20,_A:0,C:0,G:3,T:26,	T	G	0.00220331	0.0180885
DDX6	chr7_100172255_-	chr7	100172255	-	A:2,C:0,G:11,T:0,_A:0,C:0,G:12,T:0,	G	A	0.0164909	0.0645281
DDX6	chr9_134151863_-	chr9	134151863	-	A:0,C:0,G:10,T:1,_A:0,C:0,G:9,T:3,	G	T	0.0222813	0.0793028
DDX6	chr11_62334908_-	chr11	62334908	-	A:0,C:1,G:18,T:0,_A:0,C:0,G:39,T:0,	G	C	0.000512117	0.00707196
DDX6	chr17_61909485_-	chr17	61909485	-	A:9,C:0,G:0,T:22,_A:4,C:0,G:0,T:25,	T	A	0.0142411	0.0584932
DDX6	chr20_29519456_-	chr20	29519456	-	A:0,C:13,G:0,T:0,_A:0,C:19,G:0,T:0,	C	T	0.00257157	0.0199439
DGCR8	chr4_768414_-	chr4	768414	-	A:0,C:11,G:0,T:0,_A:0,C:17,G:0,T:2,	C	T	0.00448458	0.0282184
DGCR8	chr5_149111535_+	chr5	149111535	+	A:0,C:21,G:0,T:6,_A:0,C:15,G:0,T:3,	C	T	0.0124159	0.0534421
DGCR8	chr7_32768371_+	chr7	32768371	+	A:0,C:12,G:0,T:2,_A:0,C:23,G:0,T:7,	C	T	0.00999594	0.046467
DGCR8	chr8_41517860_-	chr8	41517860	-	A:36,C:0,G:129,T:0,_A:57,C:1,G:135,T:0,	G	A	0.00351052	0.024239
DGCR8	chr8_144815663_-	chr8	144815663	-	A:0,C:12,G:0,T:1,_A:0,C:7,G:1,T:0,	C	G	0.00697395	0.0370701
DGCR8	chr12_58219173_-	chr12	58219173	-	A:2,C:11,G:0,T:0,_A:10,C:24,G:0,T:0,	C	A	0.0204822	0.0748139
DGCR8	chr19_917526_+	chr19	917526	+	A:27,C:0,G:12,T:0,_A:42,C:0,G:8,T:0,	A	G	0.0120143	0.0523088
DHX30	chr8_1781990_+	chr8	1781990	+	A:0,C:4,G:0,T:2,_A:0,C:13,G:0,T:1,	C	T	0.0132768	0.0558441
DHX30	chr19_34875140_+	chr19	34875140	+	A:21,C:0,G:0,T:7,_A:10,C:0,G:0,T:1,	A	T	0.00162165	0.0148823
DHX30	chr20_29519456_-	chr20	29519456	-	A:0,C:29,G:0,T:0,_A:0,C:22,G:0,T:0,	C	T	7.74422e-06	0.000562468
DROSHA	chr2_32583171_+	chr2	32583171	+	A:0,C:2,G:24,T:0,_A:0,C:12,G:27,T:0,	G	C	0.00221831	0.0181665
DROSHA	chr7_100172255_-	chr7	100172255	-	A:10,C:0,G:22,T:0,_A:4,C:0,G:52,T:0,	G	A	2.70454e-05	0.00116919
DROSHA	chr8_41517860_-	chr8	41517860	-	A:11,C:0,G:24,T:0,_A:28,C:0,G:68,T:0,	G	A	0.00271944	0.0206583
DROSHA	chr10_135272947_+	chr10	135272947	+	A:8,C:0,G:0,T:0,_A:15,C:0,G:0,T:0,	A	C	0.0047763	0.0293396
DROSHA	chr10_135272948_+	chr10	135272948	+	A:0,C:0,G:8,T:0,_A:0,C:0,G:15,T:0,	G	C	0.0047763	0.0293396
DROSHA	chr19_18391171_-	chr19	18391171	-	A:0,C:6,G:0,T:1,_A:0,C:15,G:0,T:2,	C	T	0.00944155	0.0448119
DROSHA	chr19_28917565_-	chr19	28917565	-	A:5,C:0,G:0,T:0,_A:17,C:0,G:3,T:0,	A	G	0.0165527	0.0646913
DROSHA	chr20_29519456_-	chr20	29519456	-	A:0,C:28,G:0,T:0,_A:0,C:33,G:0,T:0,	C	T	0.000195684	0.00388636
EFTUD2	chr1_29439016_+	chr1	29439016	+	A:8,C:0,G:0,T:1,_A:10,C:0,G:0,T:4,	A	T	0.0138329	0.0573768
EFTUD2	chr1_11969917_-	chr1	11969917	-	A:284,C:0,G:389,T:0,_A:174,C:0,G:320,T:0,	G	A	0.00982565	0.0459612
EFTUD2	chr1_16959551_-	chr1	16959551	-	A:0,C:0,G:0,T:14,_A:0,C:2,G:0,T:6,	T	C	0.00210749	0.0175859
EFTUD2	chr1_47761405_-	chr1	47761405	-	A:0,C:0,G:10,T:0,_A:0,C:4,G:7,T:0,	G	C	0.0132854	0.0558677
EFTUD2	chr1_47765490_-	chr1	47765490	-	A:0,C:11,G:0,T:3,_A:0,C:11,G:0,T:6,	C	T	0.0304701	0.0988296
EFTUD2	chr2_176046007_-	chr2	176046007	-	A:0,C:17,G:0,T:3,_A:0,C:22,G:0,T:8,	C	T	0.00512447	0.0306426
EFTUD2	chr4_48533148_-	chr4	48533148	-	A:8,C:3,G:0,T:0,_A:12,C:3,G:0,T:0,	A	C	0.0199844	0.0735567
EFTUD2	chr4_83801849_-	chr4	83801849	-	A:3,C:0,G:9,T:0,_A:0,C:0,G:9,T:0,	G	A	0.00788925	0.040026
EFTUD2	chr5_145533418_-	chr5	145533418	-	A:3,C:0,G:0,T:12,_A:5,C:0,G:0,T:12,	T	A	0.0131873	0.055596
EFTUD2	chr6_74229903_-	chr6	74229903	-	A:0,C:19,G:3,T:0,_A:0,C:22,G:9,T:0,	C	G	0.00254306	0.0198043
EFTUD2	chr8_11660614_+	chr8	11660614	+	A:0,C:0,G:0,T:8,_A:0,C:4,G:0,T:9,	T	C	0.0142869	0.0586182
EFTUD2	chr10_135272947_+	chr10	135272947	+	A:12,C:0,G:0,T:0,_A:22,C:0,G:0,T:0,	A	C	8.1587e-05	0.00231358
EFTUD2	chr10_135272948_+	chr10	135272948	+	A:0,C:0,G:11,T:0,_A:0,C:0,G:22,T:0,	G	C	9.70375e-05	0.00256315
EFTUD2	chr11_43418442_+	chr11	43418442	+	A:0,C:8,G:0,T:5,_A:0,C:17,G:0,T:6,	C	T	0.0293325	0.0961927
EFTUD2	chr15_40453497_+	chr15	40453497	+	A:9,C:0,G:4,T:0,_A:13,C:0,G:2,T:0,	A	G	0.00879509	0.0428484
EFTUD2	chr15_34652261_-	chr15	34652261	-	A:0,C:13,G:0,T:35,_A:0,C:21,G:0,T:37,	T	C	0.0211095	0.0763884
EFTUD2	chr16_85690338_+	chr16	85690338	+	A:1,C:0,G:14,T:0,_A:2,C:0,G:17,T:0,	G	A	0.000516341	0.00710931
EFTUD2	chr16_1820992_-	chr16	1820992	-	A:2,C:0,G:0,T:10,_A:2,C:0,G:0,T:8,	T	A	0.00901644	0.043525
EFTUD2	chr16_1910414_-	chr16	1910414	-	A:0,C:17,G:0,T:2,_A:0,C:20,G:0,T:1,	C	T	0.000189197	0.00380832
EFTUD2	chr18_47017820_-	chr18	47017820	-	A:26,C:0,G:6,T:0,_A:20,C:0,G:10,T:0,	A	G	0.00351822	0.0242722
EFTUD2	chr19_10221151_+	chr19	10221151	+	A:0,C:32,G:10,T:0,_A:0,C:30,G:4,T:0,	C	G	0.000450474	0.00651534
EFTUD2	chr19_6417885_-	chr19	6417885	-	A:0,C:18,G:0,T:2,_A:0,C:36,G:0,T:8,	C	T	0.000237953	0.00437538
EFTUD2	chr19_28910852_-	chr19	28910852	-	A:0,C:9,G:0,T:3,_A:0,C:14,G:0,T:1,	C	T	0.00427415	0.0273914
EIF4G2	chr1_201620302_+	chr1	201620302	+	A:0,C:17,G:14,T:0,_A:0,C:39,G:8,T:0,	C	G	0.0189433	0.070905
EIF4G2	chr7_57545098_+	chr7	57545098	+	A:0,C:13,G:0,T:0,_A:0,C:16,G:0,T:0,	C	T	0.000679025	0.00848219
EIF4G2	chr7_72856430_-	chr7	72856430	-	A:0,C:2,G:0,T:14,_A:0,C:3,G:0,T:4,	T	C	0.0286015	0.094487
EIF4G2	chr7_142645944_-	chr7	142645944	-	A:0,C:20,G:0,T:8,_A:0,C:33,G:0,T:8,	C	T	0.00539464	0.0316298
EIF4G2	chr7_152100790_-	chr7	152100790	-	A:0,C:10,G:0,T:0,_A:0,C:16,G:0,T:0,	C	T	0.00111585	0.0117017
EIF4G2	chr10_3142278_+	chr10	3142278	+	A:20,C:0,G:0,T:0,_A:26,C:0,G:0,T:1,	A	T	6.70769e-05	0.00205914
EIF4G2	chr10_3153745_+	chr10	3153745	+	A:0,C:4,G:0,T:15,_A:0,C:2,G:0,T:6,	T	C	0.0260737	0.0885128
EIF4G2	chr16_11570009_-	chr16	11570009	-	A:15,C:0,G:0,T:1,_A:5,C:0,G:0,T:0,	A	T	0.00382018	0.0255484
EIF4G2	chr16_88959340_-	chr16	88959340	-	A:0,C:23,G:0,T:53,_A:0,C:23,G:0,T:54,	T	C	0.00860002	0.0422481
EIF4G2	chr16_88961693_-	chr16	88961693	-	A:81,C:0,G:29,T:0,_A:88,C:0,G:27,T:0,	A	G	0.00161566	0.0148471
EIF4G2	chr16_88963269_-	chr16	88963269	-	A:59,C:0,G:19,T:0,_A:88,C:0,G:36,T:0,	A	G	0.00221999	0.0181751
EIF4G2	chr16_88966667_-	chr16	88966667	-	A:0,C:2,G:0,T:14,_A:0,C:6,G:0,T:14,	T	C	0.013651	0.056877
EIF4G2	chr16_88976477_-	chr16	88976477	-	A:0,C:8,G:0,T:2,_A:0,C:19,G:0,T:2,	C	T	0.0056478	0.0325378
EIF4G2	chr16_89029267_-	chr16	89029267	-	A:5,C:0,G:6,T:0,_A:4,C:0,G:23,T:0,	G	A	0.00500048	0.0301827
EIF4G2	chr16_89041592_-	chr16	89041592	-	A:0,C:0,G:4,T:9,_A:0,C:0,G:1,T:16,	T	G	0.0125147	0.0537197
EIF4G2	chr16_89041593_-	chr16	89041593	-	A:0,C:4,G:0,T:9,_A:1,C:1,G:0,T:18,	T	C	0.00907561	0.0437051
EIF4G2	chr17_36860927_+	chr17	36860927	+	A:0,C:0,G:6,T:2,_A:0,C:0,G:13,T:0,	G	T	0.0117843	0.0516558
EIF4G2	chr17_75496342_+	chr17	75496342	+	A:0,C:49,G:0,T:20,_A:0,C:46,G:0,T:24,	C	T	0.0150689	0.0607364
EIF4G2	chr19_18881981_+	chr19	18881981	+	A:0,C:13,G:0,T:7,_A:0,C:43,G:0,T:13,	C	T	0.0102418	0.0471932
EIF4G2	chr19_28915182_-	chr19	28915182	-	A:5,C:0,G:85,T:0,_A:19,C:0,G:153,T:0,	G	A	7.88038e-05	0.00226649
EIF4G2	chr19_28915197_-	chr19	28915197	-	A:0,C:7,G:0,T:84,_A:0,C:20,G:0,T:152,	T	C	7.37855e-05	0.00217964
EIF4G2	chr19_28915760_-	chr19	28915760	-	A:15,C:0,G:110,T:0,_A:30,C:0,G:217,T:0,	G	A	0.000244923	0.0044532
EIF4G2	chr19_28915761_-	chr19	28915761	-	A:0,C:15,G:112,T:0,_A:0,C:31,G:219,T:0,	G	C	9.31619e-05	0.00250226
EIF4G2	chr19_28917565_-	chr19	28917565	-	A:76,C:0,G:12,T:0,_A:115,C:0,G:14,T:0,	A	G	0.000116213	0.00285067
EIF4G2	chr20_29519456_-	chr20	29519456	-	A:0,C:153,G:0,T:0,_A:0,C:269,G:0,T:1,	C	T	8.19232e-06	0.000577013
EWSR1	chr1_2200404_+	chr1	2200404	+	A:0,C:10,G:0,T:1,_A:0,C:13,G:0,T:0,	C	T	0.00187061	0.0163025
EWSR1	chr1_202154241_+	chr1	202154241	+	A:1,C:0,G:15,T:0,_A:3,C:0,G:9,T:0,	G	A	0.00733316	0.0382443
EWSR1	chr1_155946399_-	chr1	155946399	-	A:8,C:2,G:0,T:0,_A:16,C:3,G:0,T:0,	A	C	0.00893879	0.0432882
EWSR1	chr2_10307099_+	chr2	10307099	+	A:8,C:0,G:3,T:0,_A:9,C:0,G:0,T:0,	A	G	0.0161397	0.0635984
EWSR1	chr2_130893676_+	chr2	130893676	+	A:0,C:14,G:0,T:0,_A:0,C:11,G:0,T:0,	C	T	0.000958513	0.0106056
EWSR1	chr4_712048_+	chr4	712048	+	A:3,C:0,G:13,T:0,_A:13,C:0,G:34,T:0,	G	A	0.0183028	0.0692581
EWSR1	chr6_52227833_+	chr6	52227833	+	A:27,C:0,G:6,T:0,_A:19,C:0,G:7,T:0,	A	G	0.0104804	0.0478939
EWSR1	chr6_160492327_+	chr6	160492327	+	A:0,C:9,G:1,T:0,_A:0,C:11,G:1,T:0,	C	G	0.00534736	0.0314585
EWSR1	chr7_57545098_+	chr7	57545098	+	A:0,C:8,G:0,T:0,_A:0,C:26,G:0,T:0,	C	T	0.000391023	0.0059558
EWSR1	chr7_1493670_-	chr7	1493670	-	A:0,C:8,G:0,T:16,_A:0,C:5,G:0,T:26,	T	C	0.0102352	0.0471739
EWSR1	chr7_1493705_-	chr7	1493705	-	A:0,C:25,G:0,T:7,_A:0,C:26,G:0,T:10,	C	T	0.0270403	0.0908114
EWSR1	chr7_100172255_-	chr7	100172255	-	A:2,C:0,G:10,T:0,_A:6,C:0,G:21,T:0,	G	A	0.00983027	0.045975
EWSR1	chr8_144352116_+	chr8	144352116	+	A:3,C:0,G:8,T:0,_A:1,C:0,G:11,T:0,	G	A	0.0151262	0.0608906
EWSR1	chr8_142289796_-	chr8	142289796	-	A:0,C:8,G:0,T:2,_A:0,C:9,G:0,T:2,	C	T	0.0277488	0.0924849
EWSR1	chr8_145684978_-	chr8	145684978	-	A:4,C:0,G:21,T:0,_A:2,C:0,G:14,T:0,	G	A	0.00387366	0.02577
EWSR1	chr9_139241885_+	chr9	139241885	+	A:0,C:0,G:11,T:3,_A:0,C:0,G:14,T:4,	G	T	0.0110583	0.0495744
EWSR1	chr10_72473138_+	chr10	72473138	+	A:2,C:15,G:0,T:0,_A:3,C:8,G:0,T:0,	C	A	0.0129307	0.0548828
EWSR1	chr10_135271598_+	chr10	135271598	+	A:0,C:13,G:0,T:0,_A:0,C:19,G:0,T:0,	C	T	0.000458901	0.00659276
EWSR1	chr10_135272947_+	chr10	135272947	+	A:17,C:0,G:0,T:0,_A:35,C:1,G:0,T:0,	A	C	0.000394874	0.00599278
EWSR1	chr10_135272948_+	chr10	135272948	+	A:0,C:0,G:17,T:0,_A:0,C:1,G:35,T:0,	G	C	0.000394874	0.00599278
EWSR1	chr10_135278193_+	chr10	135278193	+	A:0,C:0,G:6,T:0,_A:0,C:0,G:19,T:0,	G	A	0.000818791	0.00957589
EWSR1	chr10_7451241_-	chr10	7451241	-	A:0,C:0,G:5,T:0,_A:2,C:0,G:16,T:0,	G	A	0.00415569	0.0269186
EWSR1	chr11_2001580_+	chr11	2001580	+	A:0,C:3,G:0,T:3,_A:0,C:25,G:0,T:6,	C	T	0.00128838	0.012839
EWSR1	chr11_2003541_+	chr11	2003541	+	A:0,C:2,G:0,T:8,_A:0,C:8,G:0,T:23,	T	C	0.0182712	0.0691764
EWSR1	chr11_2407334_+	chr11	2407334	+	A:3,C:0,G:20,T:0,_A:4,C:0,G:15,T:0,	G	A	0.00701037	0.03719
EWSR1	chr11_67038461_+	chr11	67038461	+	A:2,C:0,G:8,T:0,_A:2,C:0,G:11,T:0,	G	A	0.0161086	0.0635159
EWSR1	chr11_62309586_-	chr11	62309586	-	A:1,C:6,G:0,T:0,_A:3,C:15,G:0,T:0,	C	A	0.010317	0.0474146
EWSR1	chr11_63859475_-	chr11	63859475	-	A:0,C:20,G:0,T:4,_A:0,C:11,G:0,T:5,	C	T	0.015159	0.0609787
EWSR1	chr11_63872029_-	chr11	63872029	-	A:0,C:0,G:17,T:2,_A:0,C:0,G:13,T:3,	G	T	0.00421676	0.027163
EWSR1	chr12_83765_+	chr12	83765	+	A:0,C:9,G:0,T:3,_A:0,C:13,G:0,T:1,	C	T	0.00811842	0.0407488
EWSR1	chr12_133365185_-	chr12	133365185	-	A:0,C:10,G:0,T:2,_A:0,C:9,G:0,T:2,	C	T	0.0172552	0.0665363
EWSR1	chr16_85212930_+	chr16	85212930	+	A:4,C:0,G:20,T:0,_A:2,C:0,G:5,T:0,	G	A	0.0136055	0.0567516
EWSR1	chr16_85678994_+	chr16	85678994	+	A:0,C:0,G:38,T:11,_A:0,C:0,G:28,T:7,	G	T	0.00803042	0.040472
EWSR1	chr16_70455203_-	chr16	70455203	-	A:8,C:0,G:4,T:0,_A:10,C:0,G:1,T:0,	A	G	0.0292052	0.0958963
EWSR1	chr16_87888733_-	chr16	87888733	-	A:0,C:5,G:0,T:11,_A:0,C:5,G:0,T:21,	T	C	0.0146479	0.0595989
EWSR1	chr16_87888736_-	chr16	87888736	-	A:5,C:0,G:13,T:0,_A:4,C:0,G:23,T:0,	G	A	0.00635699	0.0350039
EWSR1	chr16_87889493_-	chr16	87889493	-	A:0,C:8,G:0,T:2,_A:0,C:22,G:0,T:4,	C	T	0.00529643	0.0312732
EWSR1	chr16_87889495_-	chr16	87889495	-	A:0,C:2,G:0,T:8,_A:0,C:4,G:0,T:21,	T	C	0.00602549	0.0338645
EWSR1	chr16_88973937_-	chr16	88973937	-	A:0,C:8,G:0,T:21,_A:0,C:2,G:0,T:8,	T	C	0.0245727	0.0849054
EWSR1	chr16_89029927_-	chr16	89029927	-	A:15,C:0,G:34,T:0,_A:10,C:0,G:30,T:0,	G	A	0.0256977	0.0876135
EWSR1	chr16_89033019_-	chr16	89033019	-	A:0,C:0,G:36,T:10,_A:0,C:0,G:37,T:12,	G	T	0.0122911	0.0530911
EWSR1	chr16_89034228_-	chr16	89034228	-	A:25,C:0,G:0,T:30,_A:24,C:0,G:0,T:33,	T	A	0.0163997	0.064287
EWSR1	chr16_89041547_-	chr16	89041547	-	A:0,C:22,G:72,T:0,_A:0,C:19,G:61,T:0,	G	C	0.0121151	0.0525941
EWSR1	chr16_89041559_-	chr16	89041559	-	A:39,C:0,G:33,T:0,_A:27,C:0,G:41,T:0,	G	A	0.0120762	0.0524842
EWSR1	chr16_89041592_-	chr16	89041592	-	A:0,C:0,G:7,T:63,_A:0,C:0,G:9,T:43,	T	G	0.00285271	0.0212888
EWSR1	chr16_89041593_-	chr16	89041593	-	A:0,C:7,G:0,T:61,_A:0,C:9,G:0,T:46,	T	C	0.00283403	0.0212011
EWSR1	chr17_75415713_+	chr17	75415713	+	A:0,C:12,G:0,T:5,_A:0,C:8,G:0,T:1,	C	T	0.0292019	0.0958888
EWSR1	chr17_75419535_+	chr17	75419535	+	A:2,C:0,G:9,T:0,_A:1,C:0,G:8,T:0,	G	A	0.0179262	0.0682837
EWSR1	chr17_76165354_+	chr17	76165354	+	A:0,C:0,G:0,T:8,_A:0,C:0,G:0,T:12,	T	G	0.00191038	0.0165223
EWSR1	chr17_76165357_+	chr17	76165357	+	A:0,C:8,G:0,T:0,_A:0,C:17,G:0,T:0,	C	G	0.000849851	0.00980988
EWSR1	chr19_975387_+	chr19	975387	+	A:0,C:0,G:0,T:12,_A:0,C:4,G:0,T:19,	T	C	0.00259452	0.0200558
EWSR1	chr19_1914940_+	chr19	1914940	+	A:8,C:0,G:1,T:0,_A:11,C:0,G:3,T:0,	A	G	0.0171466	0.0662523
EWSR1	chr19_34875140_+	chr19	34875140	+	A:30,C:0,G:0,T:12,_A:35,C:0,G:0,T:13,	A	T	0.0188744	0.0707284
EWSR1	chr19_660930_-	chr19	660930	-	A:4,C:0,G:22,T:0,_A:4,C:0,G:9,T:0,	G	A	0.0111571	0.0498596
EWSR1	chr19_2444565_-	chr19	2444565	-	A:0,C:14,G:0,T:2,_A:0,C:17,G:0,T:3,	C	T	0.00354927	0.0244054
EWSR1	chr19_2444833_-	chr19	2444833	-	A:0,C:1,G:0,T:12,_A:0,C:3,G:0,T:22,	T	C	0.00182867	0.0160687
EWSR1	chr19_2445199_-	chr19	2445199	-	A:0,C:6,G:18,T:0,_A:0,C:7,G:18,T:0,	G	C	0.023632	0.08262
EWSR1	chr19_2453174_-	chr19	2453174	-	A:10,C:0,G:4,T:0,_A:13,C:0,G:2,T:0,	A	G	0.0154143	0.0616641
EWSR1	chr19_2453781_-	chr19	2453781	-	A:14,C:0,G:5,T:0,_A:8,C:0,G:1,T:0,	A	G	0.0198392	0.0731888
EWSR1	chr19_28917523_-	chr19	28917523	-	A:3,C:0,G:28,T:0,_A:2,C:0,G:10,T:0,	G	A	0.00205828	0.0173242
EWSR1	chr19_28917565_-	chr19	28917565	-	A:30,C:0,G:5,T:0,_A:17,C:0,G:3,T:0,	A	G	0.00313214	0.0225728
EWSR1	chr19_44283447_-	chr19	44283447	-	A:0,C:7,G:0,T:2,_A:0,C:16,G:0,T:0,	C	T	0.00268611	0.0204987
EWSR1	chr19_44283843_-	chr19	44283843	-	A:0,C:18,G:1,T:0,_A:0,C:11,G:2,T:0,	C	G	0.00226517	0.0184085
EWSR1	chr19_47248979_-	chr19	47248979	-	A:0,C:26,G:9,T:0,_A:0,C:13,G:5,T:0,	C	G	0.0223883	0.079567
EWSR1	chr20_29519456_-	chr20	29519456	-	A:0,C:121,G:0,T:1,_A:0,C:245,G:0,T:0,	C	T	0.00850054	0.0419404
EWSR1	chr21_11085032_-	chr21	11085032	-	A:0,C:16,G:6,T:0,_A:0,C:22,G:4,T:0,	C	G	0.00790699	0.0400822
EWSR1	chr22_19998386_-	chr22	19998386	-	A:0,C:2,G:0,T:21,_A:0,C:3,G:0,T:11,	T	C	0.00352655	0.0243079
EXOSC5	chr1_169809683_+	chr1	169809683	+	A:1,C:0,G:14,T:0,_A:6,C:0,G:8,T:0,	G	A	0.00555644	0.0322119
EXOSC5	chr1_207514345_+	chr1	207514345	+	A:5,C:16,G:0,T:0,_A:3,C:14,G:0,T:0,	C	A	0.00103974	0.0111791
EXOSC5	chr1_228271153_+	chr1	228271153	+	A:10,C:0,G:0,T:2,_A:9,C:0,G:0,T:3,	A	T	0.00506777	0.0304328
EXOSC5	chr1_21498050_-	chr1	21498050	-	A:0,C:2,G:0,T:11,_A:0,C:4,G:0,T:7,	T	C	0.0135763	0.0566714
EXOSC5	chr1_61071441_-	chr1	61071441	-	A:17,C:0,G:0,T:0,_A:22,C:0,G:0,T:0,	A	C	7.74422e-06	0.000562468
EXOSC5	chr1_93757838_-	chr1	93757838	-	A:5,C:0,G:0,T:11,_A:2,C:0,G:0,T:13,	T	A	0.00234741	0.0188284
EXOSC5	chr1_180429814_-	chr1	180429814	-	A:1,C:14,G:4,T:0,_A:0,C:22,G:9,T:0,	C	G	0.0068705	0.0367282
EXOSC5	chr1_180431095_-	chr1	180431095	-	A:13,C:0,G:8,T:0,_A:10,C:0,G:1,T:0,	A	G	0.0116876	0.0513805
EXOSC5	chr1_246656975_-	chr1	246656975	-	A:0,C:17,G:0,T:3,_A:0,C:9,G:0,T:0,	C	T	0.000117974	0.00287607
EXOSC5	chr2_173441448_+	chr2	173441448	+	A:0,C:17,G:0,T:6,_A:0,C:17,G:0,T:5,	C	T	0.00248425	0.0195142
EXOSC5	chr4_68516920_-	chr4	68516920	-	A:0,C:5,G:0,T:13,_A:0,C:1,G:0,T:6,	T	C	0.00925521	0.0442498
EXOSC5	chr5_12619821_+	chr5	12619821	+	A:2,C:0,G:12,T:0,_A:1,C:0,G:12,T:0,	G	A	0.000226257	0.00424313
EXOSC5	chr5_53649047_+	chr5	53649047	+	A:0,C:0,G:9,T:3,_A:0,C:0,G:7,T:1,	G	T	0.00883059	0.0429572
EXOSC5	chr5_134532964_+	chr5	134532964	+	A:40,C:0,G:13,T:0,_A:28,C:0,G:9,T:0,	A	G	0.005056	0.0303892
EXOSC5	chr5_134533519_+	chr5	134533519	+	A:16,C:0,G:7,T:0,_A:18,C:0,G:4,T:0,	A	G	0.00248442	0.0195151
EXOSC5	chr5_19081913_-	chr5	19081913	-	A:8,C:2,G:0,T:0,_A:10,C:3,G:0,T:0,	A	C	0.0122017	0.0528388
EXOSC5	chr6_20595092_+	chr6	20595092	+	A:0,C:9,G:25,T:0,_A:0,C:5,G:13,T:0,	G	C	0.00473525	0.0291835
EXOSC5	chr6_157261832_+	chr6	157261832	+	A:0,C:12,G:0,T:4,_A:0,C:11,G:0,T:3,	C	T	0.003955	0.0261047
EXOSC5	chr6_146220409_-	chr6	146220409	-	A:1,C:8,G:0,T:0,_A:2,C:14,G:0,T:0,	C	A	0.000444591	0.00646102
EXOSC5	chr7_155506344_+	chr7	155506344	+	A:0,C:2,G:0,T:11,_A:0,C:5,G:0,T:11,	T	C	0.00555801	0.0322175
EXOSC5	chr7_106982170_-	chr7	106982170	-	A:0,C:27,G:0,T:8,_A:0,C:19,G:0,T:7,	C	T	0.00209835	0.0175375
EXOSC5	chr7_156652407_-	chr7	156652407	-	A:0,C:10,G:0,T:1,_A:0,C:8,G:0,T:4,	C	T	0.00749591	0.0387701
EXOSC5	chr8_11673590_+	chr8	11673590	+	A:0,C:16,G:0,T:10,_A:0,C:16,G:0,T:4,	C	T	0.00724097	0.0379448
EXOSC5	chr8_11674793_+	chr8	11674793	+	A:43,C:9,G:0,T:0,_A:28,C:6,G:0,T:0,	A	C	0.000370778	0.00575947
EXOSC5	chr8_11677290_+	chr8	11677290	+	A:0,C:44,G:6,T:0,_A:0,C:31,G:1,T:0,	C	G	9.77393e-05	0.00257406
EXOSC5	chr8_11677305_+	chr8	11677305	+	A:0,C:4,G:43,T:0,_A:0,C:1,G:27,T:0,	G	C	3.56947e-05	0.00139659
EXOSC5	chr8_15540363_+	chr8	15540363	+	A:18,C:0,G:0,T:5,_A:20,C:0,G:0,T:6,	A	T	0.00148511	0.0140669
EXOSC5	chr8_26151604_+	chr8	26151604	+	A:0,C:0,G:12,T:3,_A:0,C:0,G:13,T:0,	G	T	0.000163232	0.0034863
EXOSC5	chr8_26151802_+	chr8	26151802	+	A:0,C:0,G:36,T:11,_A:0,C:0,G:44,T:5,	G	T	0.000346666	0.00552135
EXOSC5	chr8_26152050_+	chr8	26152050	+	A:2,C:0,G:12,T:0,_A:6,C:0,G:17,T:0,	G	A	0.00120169	0.0122753
EXOSC5	chr8_105567723_-	chr8	105567723	-	A:0,C:6,G:0,T:5,_A:0,C:11,G:0,T:1,	C	T	0.0199357	0.0734336
EXOSC5	chr8_117729751_-	chr8	117729751	-	A:0,C:8,G:0,T:5,_A:0,C:9,G:0,T:0,	C	T	0.0111109	0.0497262
EXOSC5	chr10_32188319_-	chr10	32188319	-	A:5,C:0,G:11,T:0,_A:3,C:0,G:10,T:0,	G	A	0.0136106	0.0567656
EXOSC5	chr11_76654007_+	chr11	76654007	+	A:10,C:0,G:0,T:3,_A:6,C:0,G:0,T:2,	A	T	0.0163781	0.0642301
EXOSC5	chr11_86959710_+	chr11	86959710	+	A:0,C:0,G:1,T:7,_A:0,C:0,G:1,T:11,	T	G	0.00099869	0.0108914
EXOSC5	chr11_3009346_-	chr11	3009346	-	A:61,C:0,G:25,T:0,_A:58,C:0,G:27,T:0,	A	G	0.0253018	0.0866635
EXOSC5	chr12_62682839_+	chr12	62682839	+	A:11,C:0,G:28,T:0,_A:10,C:0,G:17,T:0,	G	A	0.0062175	0.0345271
EXOSC5	chr12_96777406_-	chr12	96777406	-	A:0,C:17,G:0,T:4,_A:0,C:9,G:0,T:3,	C	T	0.00146908	0.0139693
EXOSC5	chr15_85601525_+	chr15	85601525	+	A:0,C:2,G:15,T:0,_A:0,C:1,G:6,T:0,	G	C	0.000634389	0.00811729
EXOSC5	chr15_58314848_-	chr15	58314848	-	A:7,C:0,G:13,T:0,_A:3,C:0,G:10,T:0,	G	A	0.0133906	0.0561588
EXOSC5	chr15_58316960_-	chr15	58316960	-	A:0,C:16,G:5,T:0,_A:0,C:9,G:0,T:0,	C	G	0.000609571	0.00791075
EXOSC5	chr15_58317094_-	chr15	58317094	-	A:0,C:0,G:25,T:5,_A:0,C:0,G:17,T:3,	G	T	0.000294267	0.00498555
EXOSC5	chr17_56736490_-	chr17	56736490	-	A:0,C:1,G:0,T:8,_A:0,C:3,G:0,T:9,	T	C	0.00594252	0.0335757
EXOSC5	chr18_9916449_+	chr18	9916449	+	A:5,C:0,G:0,T:15,_A:1,C:0,G:0,T:7,	T	A	0.00753418	0.0388932
EXOSC5	chr19_21225983_+	chr19	21225983	+	A:9,C:0,G:1,T:0,_A:6,C:0,G:4,T:0,	A	G	0.0237694	0.0829549
EXOSC5	chr19_34875140_+	chr19	34875140	+	A:54,C:0,G:0,T:17,_A:48,C:0,G:0,T:26,	A	T	0.00200995	0.0170647
EXOSC5	chr19_57863601_+	chr19	57863601	+	A:0,C:0,G:9,T:2,_A:0,C:0,G:10,T:2,	G	T	0.00267474	0.0204441
EXOSC5	chr19_57863620_+	chr19	57863620	+	A:0,C:1,G:0,T:7,_A:0,C:1,G:0,T:12,	T	C	0.000666057	0.00837702
FAM120A	chr1_145116679_+	chr1	145116679	+	A:0,C:23,G:0,T:0,_A:0,C:34,G:0,T:0,	C	T	0.000857573	0.00986758
FAM120A	chr1_167674653_+	chr1	167674653	+	A:0,C:9,G:4,T:0,_A:0,C:108,G:26,T:0,	C	G	0.00963166	0.0453823
FAM120A	chr4_6644273_+	chr4	6644273	+	A:0,C:38,G:5,T:0,_A:0,C:73,G:44,T:0,	C	G	0.015041	0.0606611
FAM120A	chr4_6644391_+	chr4	6644391	+	A:5,C:0,G:19,T:0,_A:10,C:0,G:24,T:0,	G	A	0.0300463	0.0978497
FAM120A	chr7_56067016_+	chr7	56067016	+	A:0,C:0,G:5,T:0,_A:0,C:0,G:19,T:4,	G	T	0.00189407	0.0164324
FAM120A	chr7_75956836_-	chr7	75956836	-	A:0,C:0,G:13,T:79,_A:0,C:0,G:30,T:185,	T	G	0.00270462	0.0205874
FAM120A	chr11_63395791_-	chr11	63395791	-	A:0,C:14,G:0,T:0,_A:0,C:26,G:0,T:0,	C	A	0.00162253	0.0148875
FAM120A	chr15_58245986_-	chr15	58245986	-	A:3,C:0,G:0,T:17,_A:3,C:0,G:0,T:17,	T	A	0.012049	0.0524072
FAM120A	chr15_58246802_-	chr15	58246802	-	A:0,C:3,G:15,T:0,_A:0,C:9,G:22,T:0,	G	C	0.028575	0.0944248
FAM120A	chr16_88961693_-	chr16	88961693	-	A:13,C:0,G:1,T:0,_A:43,C:0,G:8,T:0,	A	G	0.00427187	0.0273824
FAM120A	chr16_88963269_-	chr16	88963269	-	A:11,C:0,G:4,T:0,_A:49,C:0,G:14,T:0,	A	G	0.0247864	0.0854219
FAM120A	chr19_16629189_-	chr19	16629189	-	A:0,C:0,G:4,T:0,_A:7,C:0,G:30,T:0,	G	A	0.0261662	0.0887334
FAM120A	chr20_29519456_-	chr20	29519456	-	A:0,C:6,G:0,T:0,_A:0,C:70,G:0,T:0,	C	T	0.000950524	0.0105482
FAM120A	chr20_34636281_-	chr20	34636281	-	A:0,C:37,G:0,T:4,_A:0,C:26,G:0,T:11,	C	T	0.00575826	0.0329291
FAM120A	chr21_11085016_-	chr21	11085016	-	A:0,C:0,G:17,T:0,_A:0,C:0,G:58,T:0,	G	A	0.000630813	0.00808769
FAM120A	chr21_11085032_-	chr21	11085032	-	A:0,C:13,G:2,T:0,_A:0,C:49,G:11,T:0,	C	G	0.00824674	0.0411507
FAM120A	chr22_18211021_+	chr22	18211021	+	A:0,C:0,G:0,T:6,_A:0,C:0,G:0,T:28,	T	C	0.00464205	0.0288271
FAM120A	chr22_21243643_+	chr22	21243643	+	A:0,C:3,G:0,T:0,_A:0,C:31,G:0,T:2,	C	T	0.0104268	0.0477368
FASTKD2	chr11_289553_+	chr11	289553	+	A:0,C:1,G:9,T:0,_A:0,C:0,G:10,T:0,	G	C	0.020191	0.0740795
FMR1	chr2_157197912_-	chr2	157197912	-	A:0,C:1,G:5,T:0,_A:0,C:3,G:25,T:0,	G	C	0.0212854	0.0768281
FMR1	chr4_1729556_+	chr4	1729556	+	A:0,C:0,G:14,T:0,_A:5,C:0,G:27,T:0,	G	A	0.0210238	0.0761741
FMR1	chr5_135840528_+	chr5	135840528	+	A:6,C:0,G:0,T:2,_A:33,C:0,G:0,T:3,	A	T	0.0187576	0.0704288
FMR1	chr6_71104670_+	chr6	71104670	+	A:3,C:0,G:25,T:0,_A:4,C:0,G:40,T:0,	G	A	0.0101904	0.0470416
FMR1	chr7_138145222_+	chr7	138145222	+	A:0,C:0,G:19,T:0,_A:0,C:0,G:10,T:0,	G	C	0.00741592	0.0385121
FMR1	chr15_67920129_+	chr15	67920129	+	A:0,C:7,G:0,T:0,_A:0,C:30,G:1,T:0,	C	G	0.00756217	0.0389831
FMR1	chr15_67920138_+	chr15	67920138	+	A:0,C:12,G:0,T:1,_A:0,C:43,G:0,T:8,	C	T	0.0231254	0.0813809
FTO	chr16_89041592_-	chr16	89041592	-	A:0,C:0,G:3,T:9,_A:0,C:0,G:1,T:9,	T	G	0.0183683	0.0694269
FTO	chr16_89041593_-	chr16	89041593	-	A:0,C:3,G:0,T:9,_A:0,C:1,G:0,T:9,	T	C	0.0183683	0.0694269
FTO	chr18_9117867_+	chr18	9117867	+	A:0,C:9,G:0,T:14,_A:0,C:3,G:0,T:20,	T	C	0.0105105	0.0479818
FUS	chr1_974199_+	chr1	974199	+	A:0,C:14,G:0,T:0,_A:0,C:13,G:0,T:5,	C	T	0.00418962	0.0270545
FUS	chr1_2324336_+	chr1	2324336	+	A:0,C:49,G:0,T:56,_A:0,C:46,G:0,T:54,	C	T	0.0228408	0.0806821
FUS	chr1_161575744_+	chr1	161575744	+	A:10,C:6,G:0,T:0,_A:22,C:6,G:0,T:0,	A	C	0.0129187	0.0548494
FUS	chr1_161575768_+	chr1	161575768	+	A:3,C:10,G:0,T:0,_A:2,C:17,G:0,T:0,	C	A	0.00289213	0.0214729
FUS	chr1_228271153_+	chr1	228271153	+	A:49,C:0,G:0,T:28,_A:29,C:0,G:0,T:18,	A	T	0.0238199	0.0830779
FUS	chr1_228364605_+	chr1	228364605	+	A:0,C:3,G:0,T:12,_A:0,C:1,G:0,T:9,	T	C	0.0208634	0.0757721
FUS	chr1_233765161_+	chr1	233765161	+	A:0,C:19,G:0,T:0,_A:0,C:13,G:0,T:0,	C	A	0.000182951	0.00373234
FUS	chr1_54820289_-	chr1	54820289	-	A:0,C:11,G:0,T:4,_A:0,C:16,G:0,T:4,	C	T	0.010404	0.04767
FUS	chr1_93728648_-	chr1	93728648	-	A:0,C:9,G:17,T:0,_A:0,C:8,G:23,T:0,	G	C	0.0198306	0.073167
FUS	chr1_93728758_-	chr1	93728758	-	A:0,C:0,G:0,T:9,_A:3,C:0,G:0,T:12,	T	A	0.013889	0.0575307
FUS	chr4_1319899_+	chr4	1319899	+	A:0,C:17,G:0,T:6,_A:0,C:7,G:0,T:10,	C	T	0.00216389	0.0178828
FUS	chr4_1743336_+	chr4	1743336	+	A:0,C:21,G:0,T:3,_A:0,C:28,G:0,T:7,	C	T	0.00103387	0.0111382
FUS	chr4_1743366_+	chr4	1743366	+	A:18,C:0,G:4,T:0,_A:15,C:0,G:9,T:0,	A	G	0.0262186	0.0888585
FUS	chr4_903694_-	chr4	903694	-	A:0,C:33,G:0,T:16,_A:0,C:26,G:0,T:9,	C	T	0.0124088	0.0534222
FUS	chr4_904695_-	chr4	904695	-	A:0,C:13,G:0,T:28,_A:0,C:4,G:0,T:11,	T	C	0.0121504	0.0526938
FUS	chr4_1238246_-	chr4	1238246	-	A:54,C:0,G:32,T:0,_A:34,C:0,G:11,T:0,	A	G	0.0257059	0.0876331
FUS	chr4_1238338_-	chr4	1238338	-	A:0,C:49,G:0,T:11,_A:0,C:30,G:0,T:8,	C	T	0.00217611	0.0179468
FUS	chr4_1238363_-	chr4	1238363	-	A:12,C:0,G:43,T:0,_A:7,C:0,G:23,T:0,	G	A	0.0024567	0.0193774
FUS	chr4_1719817_-	chr4	1719817	-	A:17,C:0,G:6,T:0,_A:10,C:0,G:0,T:0,	A	G	0.00453549	0.0284162
FUS	chr5_664084_+	chr5	664084	+	A:4,C:0,G:13,T:0,_A:6,C:0,G:17,T:0,	G	A	0.0137041	0.0570229
FUS	chr5_139037130_+	chr5	139037130	+	A:8,C:0,G:19,T:0,_A:5,C:0,G:17,T:0,	G	A	0.0125932	0.0539398
FUS	chr6_36891644_+	chr6	36891644	+	A:0,C:2,G:0,T:16,_A:0,C:2,G:0,T:18,	T	C	0.000737733	0.00895016
FUS	chr6_158982201_+	chr6	158982201	+	A:0,C:17,G:0,T:9,_A:0,C:24,G:0,T:10,	C	T	0.0163853	0.0642491
FUS	chr6_160492291_+	chr6	160492291	+	A:6,C:0,G:20,T:0,_A:3,C:0,G:11,T:0,	G	A	0.00850254	0.0419466
FUS	chr6_160492296_+	chr6	160492296	+	A:20,C:0,G:4,T:0,_A:11,C:0,G:2,T:0,	A	G	0.00280679	0.0210729
FUS	chr6_160492298_+	chr6	160492298	+	A:0,C:0,G:21,T:4,_A:0,C:0,G:11,T:2,	G	T	0.00243025	0.0192454
FUS	chr6_160492327_+	chr6	160492327	+	A:0,C:24,G:0,T:0,_A:0,C:16,G:0,T:0,	C	G	7.43364e-05	0.0021893
FUS	chr6_146135803_-	chr6	146135803	-	A:21,C:0,G:23,T:0,_A:22,C:0,G:17,T:0,	G	A	0.000383808	0.00588619
FUS	chr6_167396174_-	chr6	167396174	-	A:0,C:1,G:0,T:23,_A:0,C:0,G:0,T:13,	T	C	5.04534e-05	0.00173298
FUS	chr7_4804720_+	chr7	4804720	+	A:0,C:4,G:0,T:20,_A:0,C:14,G:0,T:28,	T	C	0.0113816	0.050505
FUS	chr7_57545098_+	chr7	57545098	+	A:0,C:39,G:0,T:0,_A:0,C:14,G:0,T:0,	C	T	2.9686e-05	0.0012415
FUS	chr7_120800837_+	chr7	120800837	+	A:0,C:0,G:0,T:9,_A:0,C:2,G:0,T:11,	T	C	0.0138889	0.0575303
FUS	chr7_120800863_+	chr7	120800863	+	A:0,C:3,G:16,T:0,_A:0,C:4,G:8,T:0,	G	C	0.0273513	0.0915473
FUS	chr7_120888143_+	chr7	120888143	+	A:2,C:0,G:0,T:13,_A:3,C:0,G:0,T:15,	T	A	0.00287511	0.0213935
FUS	chr7_120895007_+	chr7	120895007	+	A:0,C:0,G:26,T:7,_A:0,C:0,G:6,T:3,	G	T	0.0106922	0.0485124
FUS	chr7_150785321_+	chr7	150785321	+	A:0,C:31,G:0,T:10,_A:0,C:19,G:0,T:8,	C	T	0.00850603	0.0419574
FUS	chr7_150787046_+	chr7	150787046	+	A:18,C:0,G:26,T:0,_A:8,C:0,G:42,T:0,	G	A	0.00614525	0.0342787
FUS	chr7_157031565_+	chr7	157031565	+	A:4,C:0,G:19,T:0,_A:5,C:0,G:9,T:0,	G	A	0.0168667	0.0655181
FUS	chr7_1483599_-	chr7	1483599	-	A:0,C:25,G:0,T:10,_A:0,C:14,G:0,T:3,	C	T	0.0079991	0.0403732
FUS	chr7_1490775_-	chr7	1490775	-	A:0,C:41,G:1,T:11,_A:0,C:21,G:0,T:12,	C	T	0.009171	0.0439948
FUS	chr7_1493090_-	chr7	1493090	-	A:0,C:7,G:0,T:26,_A:0,C:6,G:0,T:14,	T	C	0.00829272	0.0412944
FUS	chr7_1493367_-	chr7	1493367	-	A:31,C:0,G:9,T:1,_A:21,C:0,G:7,T:0,	A	G	0.00644569	0.0353052
FUS	chr7_23454448_-	chr7	23454448	-	A:19,C:0,G:5,T:0,_A:12,C:0,G:1,T:0,	A	G	0.00252188	0.0197001
FUS	chr8_144357992_+	chr8	144357992	+	A:14,C:0,G:5,T:0,_A:13,C:0,G:3,T:0,	A	G	0.0107233	0.048603
FUS	chr10_3142278_+	chr10	3142278	+	A:19,C:0,G:0,T:0,_A:17,C:0,G:0,T:0,	A	T	0.000109416	0.00275113
FUS	chr10_3166345_+	chr10	3166345	+	A:4,C:0,G:23,T:0,_A:2,C:0,G:6,T:0,	G	A	0.00443796	0.0280366
FUS	chr10_72473117_+	chr10	72473117	+	A:0,C:3,G:0,T:31,_A:0,C:9,G:0,T:17,	T	C	0.00550909	0.0320423
FUS	chr10_72508127_+	chr10	72508127	+	A:0,C:0,G:39,T:11,_A:0,C:0,G:51,T:25,	G	T	0.0106998	0.0485345
FUS	chr10_72508128_+	chr10	72508128	+	A:36,C:0,G:0,T:11,_A:48,C:0,G:0,T:25,	A	T	0.0124184	0.0534493
FUS	chr10_135271598_+	chr10	135271598	+	A:0,C:45,G:0,T:0,_A:0,C:38,G:0,T:0,	C	T	1.99236e-05	0.000960062
FUS	chr10_135271789_+	chr10	135271789	+	A:0,C:0,G:0,T:29,_A:0,C:0,G:0,T:12,	T	C	7.32576e-05	0.00217034
FUS	chr10_135272947_+	chr10	135272947	+	A:44,C:2,G:0,T:0,_A:37,C:1,G:0,T:0,	A	C	3.71747e-05	0.00143297
FUS	chr10_135272948_+	chr10	135272948	+	A:0,C:2,G:43,T:0,_A:0,C:0,G:37,T:0,	G	C	2.86649e-05	0.00121386
FUS	chr10_135273463_+	chr10	135273463	+	A:0,C:0,G:36,T:0,_A:0,C:0,G:13,T:0,	G	C	3.28567e-05	0.00132488
FUS	chr11_1999130_+	chr11	1999130	+	A:0,C:27,G:10,T:0,_A:0,C:12,G:2,T:0,	C	G	0.00602446	0.0338609
FUS	chr11_2407334_+	chr11	2407334	+	A:2,C:0,G:19,T:0,_A:1,C:0,G:9,T:0,	G	A	0.00137224	0.0133707
FUS	chr11_8707233_+	chr11	8707233	+	A:3,C:61,G:1,T:90,_A:1,C:107,G:1,T:144,	C	T	0.0166066	0.0648333
FUS	chr11_32457545_+	chr11	32457545	+	A:0,C:12,G:1,T:0,_A:0,C:11,G:0,T:0,	C	G	0.00264015	0.0202772
FUS	chr11_32457774_+	chr11	32457774	+	A:1,C:0,G:10,T:0,_A:5,C:0,G:20,T:0,	G	A	0.00309123	0.0223878
FUS	chr11_32457985_+	chr11	32457985	+	A:0,C:0,G:11,T:2,_A:0,C:0,G:17,T:5,	G	T	0.0065292	0.0355874
FUS	chr11_82879825_+	chr11	82879825	+	A:2,C:0,G:8,T:0,_A:5,C:0,G:17,T:0,	G	A	0.0111459	0.049827
FUS	chr11_2683938_-	chr11	2683938	-	A:0,C:26,G:0,T:0,_A:0,C:10,G:0,T:0,	C	T	0.000108035	0.00273061
FUS	chr11_3013287_-	chr11	3013287	-	A:0,C:33,G:6,T:0,_A:0,C:20,G:6,T:0,	C	G	0.00137755	0.0134039
FUS	chr11_71725513_-	chr11	71725513	-	A:0,C:24,G:0,T:3,_A:0,C:23,G:0,T:9,	C	T	0.00416851	0.02697
FUS	chr12_82857_+	chr12	82857	+	A:0,C:6,G:0,T:14,_A:0,C:0,G:0,T:9,	T	C	0.0194692	0.0722486
FUS	chr12_51453366_+	chr12	51453366	+	A:15,C:4,G:0,T:0,_A:24,C:3,G:0,T:0,	A	C	0.00100994	0.0109707
FUS	chr12_133365185_-	chr12	133365185	-	A:0,C:21,G:0,T:5,_A:0,C:7,G:0,T:3,	C	T	0.0111931	0.0499632
FUS	chr15_67015161_+	chr15	67015161	+	A:12,C:0,G:3,T:0,_A:11,C:0,G:1,T:0,	A	G	0.00906013	0.0436581
FUS	chr15_91416550_+	chr15	91416550	+	A:16,C:3,G:0,T:0,_A:13,C:6,G:0,T:0,	A	C	0.013379	0.0561268
FUS	chr15_20626412_-	chr15	20626412	-	A:0,C:0,G:0,T:20,_A:0,C:0,G:0,T:3,	T	C	0.0034719	0.0240725
FUS	chr15_80215300_-	chr15	80215300	-	A:0,C:4,G:0,T:10,_A:0,C:2,G:0,T:13,	T	C	0.0169217	0.0656626
FUS	chr16_67063295_+	chr16	67063295	+	A:2,C:0,G:10,T:0,_A:2,C:0,G:15,T:0,	G	A	0.00333433	0.0234729
FUS	chr16_85211978_+	chr16	85211978	+	A:6,C:0,G:26,T:0,_A:6,C:0,G:18,T:0,	G	A	0.00405423	0.0265091
FUS	chr16_85678994_+	chr16	85678994	+	A:0,C:0,G:22,T:5,_A:0,C:0,G:18,T:10,	G	T	0.0155214	0.0619509
FUS	chr16_85680372_+	chr16	85680372	+	A:3,C:0,G:31,T:0,_A:1,C:0,G:17,T:0,	G	A	0.000157603	0.00341418
FUS	chr16_89760492_+	chr16	89760492	+	A:0,C:20,G:11,T:0,_A:0,C:32,G:13,T:0,	C	G	0.0135991	0.056734
FUS	chr16_391479_-	chr16	391479	-	A:19,C:0,G:0,T:6,_A:6,C:0,G:0,T:0,	A	T	0.012217	0.0528819
FUS	chr16_392461_-	chr16	392461	-	A:0,C:15,G:0,T:6,_A:0,C:13,G:0,T:2,	C	T	0.00848	0.0418768
FUS	chr16_392485_-	chr16	392485	-	A:9,C:0,G:23,T:0,_A:3,C:0,G:22,T:0,	G	A	0.00231883	0.0186831
FUS	chr16_70449211_-	chr16	70449211	-	A:0,C:9,G:0,T:20,_A:0,C:6,G:0,T:13,	T	C	0.0211656	0.0765288
FUS	chr16_88953426_-	chr16	88953426	-	A:0,C:14,G:5,T:0,_A:0,C:22,G:5,T:0,	C	G	0.00456667	0.0285368
FUS	chr16_88959340_-	chr16	88959340	-	A:0,C:7,G:0,T:25,_A:0,C:14,G:0,T:20,	T	C	0.014539	0.0593036
FUS	chr16_88963269_-	chr16	88963269	-	A:29,C:0,G:17,T:0,_A:28,C:0,G:11,T:0,	A	G	0.0293865	0.0963185
FUS	chr16_89019853_-	chr16	89019853	-	A:13,C:0,G:29,T:0,_A:10,C:0,G:29,T:0,	G	A	0.0103441	0.047494
FUS	chr16_89023174_-	chr16	89023174	-	A:0,C:0,G:31,T:10,_A:0,C:0,G:41,T:13,	G	T	0.0025779	0.0199748
FUS	chr16_89033019_-	chr16	89033019	-	A:0,C:0,G:69,T:22,_A:0,C:0,G:58,T:22,	G	T	0.00998003	0.0464198
FUS	chr16_89041547_-	chr16	89041547	-	A:0,C:20,G:61,T:0,_A:0,C:17,G:42,T:0,	G	C	0.00629687	0.0347989
FUS	chr17_75412385_+	chr17	75412385	+	A:5,C:0,G:14,T:0,_A:1,C:0,G:8,T:0,	G	A	0.0307122	0.0993879
FUS	chr17_25410734_-	chr17	25410734	-	A:55,C:0,G:22,T:0,_A:53,C:0,G:14,T:0,	A	G	0.0053913	0.0316178
FUS	chr17_46697863_-	chr17	46697863	-	A:0,C:45,G:0,T:13,_A:0,C:26,G:0,T:17,	C	T	0.0227162	0.0803754
FUS	chr17_73824121_-	chr17	73824121	-	A:0,C:2,G:0,T:9,_A:0,C:8,G:0,T:20,	T	C	0.0165166	0.0645961
FUS	chr17_80055325_-	chr17	80055325	-	A:0,C:20,G:0,T:31,_A:0,C:9,G:0,T:27,	T	C	0.027281	0.091381
FUS	chr17_80154466_-	chr17	80154466	-	A:4,C:8,G:0,T:0,_A:4,C:17,G:0,T:0,	C	A	0.0146707	0.0596607
FUS	chr19_3388246_+	chr19	3388246	+	A:0,C:0,G:17,T:5,_A:0,C:0,G:16,T:3,	G	T	0.00388881	0.0258325
FUS	chr19_34874029_+	chr19	34874029	+	A:65,C:0,G:170,T:0,_A:71,C:0,G:112,T:0,	G	A	0.0256805	0.0875723
FUS	chr19_34874787_+	chr19	34874787	+	A:0,C:146,G:49,T:1,_A:0,C:178,G:50,T:0,	C	G	0.00651948	0.0355547
FUS	chr19_34876423_+	chr19	34876423	+	A:0,C:0,G:194,T:106,_A:0,C:0,G:233,T:83,	G	T	0.0134593	0.0563487
FUS	chr19_39138608_+	chr19	39138608	+	A:0,C:3,G:0,T:16,_A:0,C:5,G:0,T:16,	T	C	0.00516267	0.0307834
FUS	chr19_41309211_+	chr19	41309211	+	A:0,C:2,G:0,T:20,_A:0,C:7,G:0,T:11,	T	C	0.0111481	0.0498334
FUS	chr19_55543834_+	chr19	55543834	+	A:0,C:14,G:0,T:2,_A:0,C:9,G:0,T:0,	C	T	0.00463842	0.0288132
FUS	chr19_661781_-	chr19	661781	-	A:0,C:19,G:0,T:6,_A:0,C:9,G:0,T:3,	C	T	0.0146782	0.059681
FUS	chr19_2444833_-	chr19	2444833	-	A:0,C:1,G:0,T:19,_A:0,C:6,G:0,T:17,	T	C	0.00220528	0.0180988
FUS	chr19_2445199_-	chr19	2445199	-	A:0,C:1,G:25,T:0,_A:0,C:8,G:19,T:0,	G	C	0.00151635	0.014256
FUS	chr19_2453781_-	chr19	2453781	-	A:24,C:0,G:3,T:0,_A:13,C:0,G:4,T:0,	A	G	0.00187978	0.0163534
FUS	chr19_28909485_-	chr19	28909485	-	A:4,C:0,G:13,T:0,_A:5,C:0,G:30,T:0,	G	A	0.00115862	0.0119895
FUS	chr19_28911491_-	chr19	28911491	-	A:2,C:0,G:18,T:0,_A:3,C:0,G:26,T:0,	G	A	0.00029621	0.00500591
FUS	chr19_28915182_-	chr19	28915182	-	A:3,C:0,G:34,T:0,_A:6,C:0,G:24,T:0,	G	A	0.000428444	0.00631078
FUS	chr19_28915197_-	chr19	28915197	-	A:0,C:5,G:0,T:32,_A:0,C:4,G:0,T:30,	T	C	0.00023858	0.00438241
FUS	chr19_28915448_-	chr19	28915448	-	A:0,C:3,G:22,T:0,_A:0,C:12,G:35,T:0,	G	C	0.00215023	0.0178112
FUS	chr19_28915528_-	chr19	28915528	-	A:2,C:0,G:21,T:0,_A:6,C:0,G:33,T:0,	G	A	8.05011e-05	0.0022953
FUS	chr19_28915760_-	chr19	28915760	-	A:7,C:0,G:49,T:0,_A:18,C:0,G:61,T:0,	G	A	0.00163099	0.0149371
FUS	chr19_28915761_-	chr19	28915761	-	A:0,C:7,G:50,T:0,_A:0,C:18,G:60,T:0,	G	C	0.00163565	0.0149643
FUS	chr19_28915844_-	chr19	28915844	-	A:3,C:0,G:0,T:28,_A:0,C:0,G:0,T:37,	T	A	2.80538e-05	0.00119712
FUS	chr19_28915862_-	chr19	28915862	-	A:0,C:4,G:0,T:16,_A:0,C:4,G:0,T:20,	T	C	0.00106289	0.0113395
FUS	chr19_28915866_-	chr19	28915866	-	A:3,C:0,G:14,T:0,_A:4,C:0,G:22,T:0,	G	A	0.00135255	0.013247
FUS	chr19_28917565_-	chr19	28917565	-	A:36,C:0,G:7,T:0,_A:61,C:0,G:15,T:0,	A	G	0.00124602	0.0125654
FUS	chr19_28976631_-	chr19	28976631	-	A:0,C:1,G:0,T:37,_A:0,C:5,G:0,T:23,	T	C	0.000151043	0.00332893
FUS	chr19_28991812_-	chr19	28991812	-	A:0,C:10,G:0,T:65,_A:0,C:17,G:0,T:50,	T	C	0.00191667	0.0165569
FUS	chr19_28993359_-	chr19	28993359	-	A:0,C:23,G:0,T:2,_A:0,C:18,G:0,T:11,	C	T	0.00860298	0.0422572
FUS	chr19_28995705_-	chr19	28995705	-	A:37,C:0,G:8,T:0,_A:18,C:0,G:10,T:0,	A	G	0.00931465	0.0444294
FUS	chr19_44283843_-	chr19	44283843	-	A:0,C:15,G:2,T:0,_A:0,C:21,G:3,T:0,	C	G	0.000812579	0.00952872
FUS	chr20_55969492_+	chr20	55969492	+	A:0,C:18,G:0,T:6,_A:0,C:15,G:0,T:5,	C	T	0.00830647	0.0413372
FUS	chr20_55969697_+	chr20	55969697	+	A:0,C:27,G:9,T:0,_A:0,C:29,G:14,T:0,	C	G	0.0144953	0.0591848
FUS	chr20_62522466_+	chr20	62522466	+	A:6,C:0,G:16,T:0,_A:5,C:0,G:12,T:0,	G	A	0.013862	0.0574567
FUS	chr20_29519456_-	chr20	29519456	-	A:0,C:69,G:0,T:1,_A:0,C:29,G:0,T:0,	C	T	2.9478e-05	0.0012359
FUS	chr20_35488568_-	chr20	35488568	-	A:0,C:6,G:1,T:26,_A:0,C:5,G:0,T:19,	T	C	0.0021193	0.0176483
FUS	chr21_45223997_+	chr21	45223997	+	A:19,C:0,G:5,T:0,_A:13,C:0,G:3,T:0,	A	G	0.00492717	0.0299087
FUS	chr21_47616913_-	chr21	47616913	-	A:3,C:0,G:16,T:0,_A:0,C:0,G:4,T:0,	G	A	0.0273515	0.0915476
FUS	chr22_17132490_+	chr22	17132490	+	A:8,C:0,G:14,T:0,_A:8,C:0,G:34,T:0,	G	A	0.00609732	0.0341133
FUS	chr22_17132608_+	chr22	17132608	+	A:0,C:0,G:27,T:10,_A:0,C:0,G:50,T:13,	G	T	0.00146708	0.0139571
FUS	chr22_19430472_-	chr22	19430472	-	A:0,C:27,G:0,T:10,_A:0,C:42,G:0,T:11,	C	T	0.00268495	0.0204931
FUS	chr22_19431038_-	chr22	19431038	-	A:33,C:0,G:9,T:0,_A:53,C:0,G:10,T:0,	A	G	0.00121964	0.0123933
FUS	chr22_19431396_-	chr22	19431396	-	A:1,C:10,G:0,T:51,_A:0,C:12,G:0,T:62,	T	C	0.00151834	0.014268
FUS	chr22_19431485_-	chr22	19431485	-	A:15,C:0,G:34,T:0,_A:19,C:0,G:72,T:0,	G	A	0.002718	0.0206514
FUS	chr22_49877777_-	chr22	49877777	-	A:7,C:0,G:22,T:0,_A:3,C:0,G:4,T:0,	G	A	0.0251678	0.0863411
FXR1	chr5_169127097_+	chr5	169127097	+	A:0,C:7,G:0,T:0,_A:2,C:22,G:0,T:0,	C	A	0.0213999	0.077114
FXR1	chr6_71109059_+	chr6	71109059	+	A:0,C:18,G:0,T:3,_A:0,C:7,G:0,T:0,	C	T	0.0127863	0.0544801
FXR1	chr7_120876835_+	chr7	120876835	+	A:3,C:0,G:12,T:0,_A:2,C:0,G:23,T:0,	G	A	0.0289662	0.0953392
FXR2	chr4_1729556_+	chr4	1729556	+	A:2,C:0,G:13,T:0,_A:1,C:0,G:16,T:0,	G	A	0.0186748	0.0702162
FXR2	chr7_138145222_+	chr7	138145222	+	A:0,C:1,G:25,T:0,_A:0,C:0,G:16,T:0,	G	C	0.00713169	0.0375881
FXR2	chr7_139044680_+	chr7	139044680	+	A:0,C:15,G:0,T:3,_A:0,C:6,G:0,T:0,	C	T	0.0267568	0.090139
GEMIN5	chr1_11969917_-	chr1	11969917	-	A:73,C:0,G:270,T:2,_A:210,C:1,G:533,T:0,	G	A	0.0035304	0.0243245
GEMIN5	chr1_150940625_-	chr1	150940625	-	A:0,C:0,G:18,T:5,_A:0,C:0,G:6,T:1,	G	T	0.0153019	0.0613628
GEMIN5	chr1_210547505_-	chr1	210547505	-	A:0,C:13,G:20,T:0,_A:0,C:26,G:63,T:0,	G	C	0.0192422	0.0716696
GEMIN5	chr4_7584322_+	chr4	7584322	+	A:0,C:10,G:0,T:0,_A:0,C:13,G:0,T:0,	C	T	0.000661027	0.00833604
GEMIN5	chr6_133135886_+	chr6	133135886	+	A:52,C:0,G:22,T:1,_A:40,C:0,G:15,T:1,	A	G	0.0118308	0.051788
GEMIN5	chr10_76970613_+	chr10	76970613	+	A:0,C:0,G:17,T:0,_A:0,C:0,G:5,T:0,	G	C	0.00182074	0.0160243
GEMIN5	chr10_71993094_-	chr10	71993094	-	A:0,C:0,G:5,T:11,_A:0,C:0,G:0,T:6,	T	G	0.027732	0.0924455
GEMIN5	chr11_3013287_-	chr11	3013287	-	A:0,C:22,G:6,T:0,_A:0,C:9,G:2,T:0,	C	G	0.0109489	0.0492578
GEMIN5	chr11_62334908_-	chr11	62334908	-	A:0,C:0,G:15,T:0,_A:0,C:1,G:18,T:0,	G	C	0.000637312	0.00814143
GEMIN5	chr20_29519456_-	chr20	29519456	-	A:0,C:49,G:0,T:0,_A:0,C:32,G:0,T:0,	C	T	3.34212e-05	0.00133935
GPKOW	chr1_210547505_-	chr1	210547505	-	A:0,C:1,G:31,T:0,_A:0,C:0,G:9,T:0,	G	C	1.32244e-05	0.00074475
GRWD1	chr1_110170896_+	chr1	110170896	+	A:0,C:0,G:0,T:8,_A:0,C:5,G:0,T:9,	T	C	0.0172488	0.0665198
GRWD1	chr1_145112420_+	chr1	145112420	+	A:0,C:11,G:0,T:0,_A:0,C:40,G:0,T:0,	C	T	1.30735e-05	0.000739728
GRWD1	chr1_145112428_+	chr1	145112428	+	A:0,C:0,G:0,T:12,_A:0,C:0,G:0,T:38,	T	C	1.33637e-05	0.00074938
GRWD1	chr1_153941514_+	chr1	153941514	+	A:0,C:9,G:0,T:0,_A:0,C:10,G:0,T:1,	C	T	0.00166937	0.0151608
GRWD1	chr1_181057874_+	chr1	181057874	+	A:0,C:0,G:1,T:7,_A:0,C:0,G:4,T:14,	T	G	0.00960556	0.0453041
GRWD1	chr1_1337592_-	chr1	1337592	-	A:0,C:2,G:8,T:0,_A:0,C:1,G:27,T:0,	G	C	0.000369687	0.0057488
GRWD1	chr1_1650845_-	chr1	1650845	-	A:26,C:0,G:24,T:0,_A:36,C:0,G:43,T:0,	G	A	0.00340764	0.0237936
GRWD1	chr1_16954981_-	chr1	16954981	-	A:1,C:42,G:0,T:0,_A:2,C:50,G:0,T:0,	C	A	1.46229e-05	0.000791009
GRWD1	chr1_100575933_-	chr1	100575933	-	A:11,C:0,G:0,T:0,_A:9,C:0,G:7,T:0,	A	G	0.0127388	0.0543472
GRWD1	chr1_144909956_-	chr1	144909956	-	A:7,C:0,G:13,T:0,_A:8,C:0,G:17,T:0,	G	A	0.00764178	0.0392382
GRWD1	chr1_144922583_-	chr1	144922583	-	A:9,C:0,G:26,T:0,_A:10,C:0,G:43,T:0,	G	A	0.00071868	0.00879972
GRWD1	chr1_158597507_-	chr1	158597507	-	A:0,C:23,G:12,T:0,_A:0,C:30,G:15,T:0,	C	G	0.0302773	0.0983843
GRWD1	chr2_152322095_+	chr2	152322095	+	A:4,C:0,G:0,T:7,_A:12,C:0,G:0,T:13,	A	T	0.000294641	0.00498947
GRWD1	chr3_37323579_+	chr3	37323579	+	A:10,C:32,G:0,T:0,_A:5,C:31,G:0,T:0,	C	A	0.000639093	0.00815614
GRWD1	chr4_1729556_+	chr4	1729556	+	A:9,C:0,G:34,T:0,_A:17,C:0,G:44,T:0,	G	A	0.00102832	0.0110995
GRWD1	chr4_77871016_+	chr4	77871016	+	A:0,C:0,G:0,T:8,_A:0,C:0,G:1,T:15,	T	G	0.000825252	0.00962482
GRWD1	chr4_83815518_-	chr4	83815518	-	A:0,C:3,G:0,T:8,_A:0,C:6,G:0,T:15,	T	C	0.022799	0.0805792
GRWD1	chr4_83821324_-	chr4	83821324	-	A:9,C:0,G:6,T:0,_A:18,C:0,G:3,T:0,	A	G	0.0233715	0.0819836
GRWD1	chr4_142240955_-	chr4	142240955	-	A:0,C:0,G:4,T:0,_A:0,C:1,G:16,T:0,	G	C	0.00255229	0.0198495
GRWD1	chr5_167943827_+	chr5	167943827	+	A:7,C:0,G:20,T:0,_A:7,C:0,G:20,T:0,	G	A	0.00546285	0.031876
GRWD1	chr5_6605369_-	chr5	6605369	-	A:8,C:0,G:20,T:0,_A:6,C:0,G:19,T:0,	G	A	0.00717644	0.0377344
GRWD1	chr5_54572163_-	chr5	54572163	-	A:0,C:6,G:0,T:2,_A:0,C:18,G:0,T:7,	C	T	0.0290265	0.09548
GRWD1	chr5_132232315_-	chr5	132232315	-	A:9,C:0,G:2,T:0,_A:17,C:0,G:4,T:0,	A	G	0.00496958	0.0300674
GRWD1	chr5_145523105_-	chr5	145523105	-	A:5,C:1,G:26,T:0,_A:9,C:0,G:43,T:0,	G	A	0.000352957	0.00558395
GRWD1	chr5_179267949_-	chr5	179267949	-	A:0,C:2,G:0,T:2,_A:0,C:4,G:0,T:17,	T	C	0.022015	0.0786435
GRWD1	chr6_26199888_+	chr6	26199888	+	A:0,C:7,G:23,T:0,_A:0,C:6,G:30,T:0,	G	C	0.0011857	0.0121697
GRWD1	chr6_26056604_-	chr6	26056604	-	A:262,C:0,G:73,T:0,_A:386,C:0,G:146,T:0,	A	G	0.00391708	0.025949
GRWD1	chr7_102065651_+	chr7	102065651	+	A:0,C:6,G:0,T:4,_A:0,C:20,G:0,T:5,	C	T	0.0277974	0.0925994
GRWD1	chr7_120764477_+	chr7	120764477	+	A:0,C:2,G:19,T:0,_A:0,C:8,G:39,T:0,	G	C	0.000184357	0.00374952
GRWD1	chr7_120876835_+	chr7	120876835	+	A:5,C:0,G:27,T:0,_A:5,C:0,G:31,T:0,	G	A	0.000211178	0.00406929
GRWD1	chr7_1479659_-	chr7	1479659	-	A:0,C:7,G:0,T:20,_A:0,C:11,G:0,T:38,	T	C	0.00225649	0.0183638
GRWD1	chr7_1480280_-	chr7	1480280	-	A:0,C:17,G:0,T:2,_A:0,C:31,G:0,T:14,	C	T	0.00395235	0.0260938
GRWD1	chr7_1480286_-	chr7	1480286	-	A:4,C:0,G:16,T:0,_A:14,C:0,G:29,T:0,	G	A	0.0025576	0.0198756
GRWD1	chr8_11683622_+	chr8	11683622	+	A:0,C:14,G:0,T:57,_A:0,C:30,G:0,T:43,	T	C	0.0066447	0.0359758
GRWD1	chr9_128000989_-	chr9	128000989	-	A:16,C:0,G:65,T:0,_A:12,C:0,G:102,T:0,	G	A	0.00021585	0.00412358
GRWD1	chr10_135280765_+	chr10	135280765	+	A:0,C:0,G:0,T:3,_A:0,C:1,G:0,T:20,	T	C	0.00144525	0.0138235
GRWD1	chr11_289553_+	chr11	289553	+	A:0,C:6,G:15,T:0,_A:0,C:16,G:48,T:0,	G	C	0.00644022	0.0352867
GRWD1	chr11_3417000_+	chr11	3417000	+	A:13,C:0,G:2,T:0,_A:5,C:0,G:5,T:0,	A	G	0.0143459	0.0587786
GRWD1	chr11_8707233_+	chr11	8707233	+	A:1,C:38,G:1,T:34,_A:3,C:57,G:1,T:53,	C	T	0.00270245	0.020577
GRWD1	chr11_16760244_+	chr11	16760244	+	A:0,C:0,G:2,T:11,_A:0,C:0,G:7,T:14,	T	G	0.0136577	0.0568955
GRWD1	chr11_64111928_+	chr11	64111928	+	A:0,C:10,G:0,T:1,_A:0,C:18,G:0,T:8,	C	T	0.00720291	0.0378208
GRWD1	chr12_63359409_+	chr12	63359409	+	A:0,C:33,G:0,T:0,_A:0,C:50,G:1,T:0,	C	A	7.74422e-06	0.000562468
GRWD1	chr12_69646914_+	chr12	69646914	+	A:13,C:0,G:5,T:0,_A:34,C:0,G:17,T:0,	A	G	0.00846963	0.0418446
GRWD1	chr15_95399982_+	chr15	95399982	+	A:8,C:0,G:0,T:4,_A:13,C:0,G:0,T:2,	A	T	0.0227575	0.0804772
GRWD1	chr16_1910414_-	chr16	1910414	-	A:0,C:25,G:0,T:3,_A:0,C:51,G:0,T:6,	C	T	8.09927e-05	0.00230359
GRWD1	chr16_11940390_-	chr16	11940390	-	A:0,C:17,G:0,T:4,_A:0,C:44,G:0,T:23,	C	T	0.00778194	0.0396853
GRWD1	chr16_57201066_-	chr16	57201066	-	A:18,C:0,G:0,T:27,_A:26,C:0,G:0,T:36,	T	A	0.00588241	0.0333656
GRWD1	chr17_61889471_+	chr17	61889471	+	A:2,C:0,G:3,T:0,_A:4,C:0,G:21,T:0,	G	A	0.0158904	0.0629358
GRWD1	chr17_75489244_+	chr17	75489244	+	A:3,C:0,G:7,T:0,_A:0,C:0,G:10,T:0,	G	A	0.0173579	0.0668049
GRWD1	chr17_76154162_+	chr17	76154162	+	A:0,C:11,G:0,T:0,_A:0,C:8,G:0,T:4,	C	T	0.00488642	0.0297557
GRWD1	chr17_25410315_-	chr17	25410315	-	A:48,C:0,G:5,T:0,_A:42,C:0,G:4,T:0,	A	G	8.70863e-05	0.00240459
GRWD1	chr17_25410734_-	chr17	25410734	-	A:31,C:0,G:5,T:0,_A:47,C:0,G:7,T:0,	A	G	0.000158048	0.0034199
GRWD1	chr17_79564304_-	chr17	79564304	-	A:0,C:0,G:15,T:0,_A:0,C:0,G:27,T:6,	G	T	0.000175641	0.00364227
GRWD1	chr17_79596811_-	chr17	79596811	-	A:0,C:16,G:0,T:2,_A:0,C:39,G:0,T:19,	C	T	0.00645487	0.0353363
GRWD1	chr17_80136418_-	chr17	80136418	-	A:0,C:23,G:0,T:5,_A:0,C:25,G:0,T:11,	C	T	0.0023892	0.0190395
GRWD1	chr17_80151881_-	chr17	80151881	-	A:0,C:0,G:13,T:0,_A:3,C:0,G:31,T:0,	G	A	5.67538e-05	0.00186191
GRWD1	chr18_39584412_+	chr18	39584412	+	A:0,C:4,G:0,T:10,_A:0,C:3,G:0,T:13,	T	C	0.0169833	0.0658241
GRWD1	chr19_21580012_+	chr19	21580012	+	A:0,C:0,G:16,T:4,_A:0,C:0,G:11,T:8,	G	T	0.0201113	0.0738779
GRWD1	chr19_55554232_+	chr19	55554232	+	A:24,C:0,G:5,T:0,_A:36,C:0,G:5,T:0,	A	G	0.000322728	0.0052799
GRWD1	chr19_55554399_+	chr19	55554399	+	A:0,C:12,G:0,T:1,_A:0,C:10,G:0,T:2,	C	T	0.00197546	0.0168781
GRWD1	chr19_10229580_-	chr19	10229580	-	A:0,C:3,G:0,T:10,_A:0,C:7,G:0,T:24,	T	C	0.00214814	0.0178002
GRWD1	chr19_10267077_-	chr19	10267077	-	A:0,C:21,G:0,T:6,_A:0,C:33,G:0,T:11,	C	T	0.00167959	0.0152201
GRWD1	chr19_21639247_-	chr19	21639247	-	A:11,C:0,G:0,T:0,_A:11,C:0,G:0,T:0,	A	G	0.000458033	0.00658481
GRWD1	chr19_28910631_-	chr19	28910631	-	A:0,C:19,G:0,T:5,_A:0,C:34,G:0,T:5,	C	T	0.000415864	0.00619253
GRWD1	chr19_28910798_-	chr19	28910798	-	A:0,C:0,G:11,T:1,_A:0,C:0,G:18,T:2,	G	T	0.000749679	0.00904382
GRWD1	chr19_28976358_-	chr19	28976358	-	A:1,C:0,G:10,T:0,_A:1,C:0,G:13,T:0,	G	A	0.00132515	0.0130737
GRWD1	chr21_44488033_-	chr21	44488033	-	A:0,C:1,G:0,T:16,_A:0,C:2,G:0,T:19,	T	C	0.000160471	0.00345103
GRWD1	chr22_19751829_+	chr22	19751829	+	A:0,C:0,G:0,T:17,_A:0,C:0,G:0,T:13,	T	C	7.00394e-05	0.00211301
GRWD1	chr22_21213325_+	chr22	21213325	+	A:0,C:0,G:2,T:12,_A:0,C:0,G:2,T:16,	T	G	0.00119141	0.0122074
GTF2F1	chr1_2200404_+	chr1	2200404	+	A:0,C:16,G:0,T:0,_A:0,C:5,G:0,T:0,	C	T	0.00849613	0.0419268
GTF2F1	chr6_158051062_+	chr6	158051062	+	A:0,C:3,G:0,T:13,_A:0,C:0,G:0,T:10,	T	C	0.0158232	0.0627568
GTF2F1	chr6_160492327_+	chr6	160492327	+	A:0,C:17,G:0,T:0,_A:0,C:4,G:0,T:0,	C	G	0.00872964	0.0426474
GTF2F1	chr7_158574926_-	chr7	158574926	-	A:0,C:23,G:5,T:0,_A:0,C:4,G:0,T:0,	C	G	0.0243146	0.0842804
GTF2F1	chr16_3070788_+	chr16	3070788	+	A:0,C:2,G:17,T:0,_A:0,C:1,G:4,T:0,	G	C	0.0261173	0.0886168
GTF2F1	chr16_85216200_+	chr16	85216200	+	A:0,C:1,G:15,T:0,_A:0,C:0,G:9,T:0,	G	C	0.00885178	0.0430221
GTF2F1	chr16_85216202_+	chr16	85216202	+	A:14,C:0,G:1,T:0,_A:9,C:0,G:0,T:0,	A	G	0.00935554	0.0445528
GTF2F1	chr16_88955458_-	chr16	88955458	-	A:6,C:0,G:22,T:0,_A:0,C:0,G:6,T:0,	G	A	0.0255196	0.0871864
GTF2F1	chr19_28917565_-	chr19	28917565	-	A:61,C:0,G:11,T:0,_A:77,C:0,G:13,T:0,	A	G	0.0127761	0.0544517
GTF2F1	chr20_62152157_+	chr20	62152157	+	A:27,C:0,G:5,T:0,_A:3,C:0,G:0,T:0,	A	G	0.0154379	0.0617275
HLTF	chr2_71654175_+	chr2	71654175	+	A:22,C:0,G:4,T:0,_A:10,C:0,G:4,T:0,	A	G	0.00233157	0.018748
HLTF	chr2_152322095_+	chr2	152322095	+	A:41,C:0,G:0,T:35,_A:35,C:0,G:0,T:22,	A	T	0.00182991	0.0160757
HLTF	chr2_168739913_-	chr2	168739913	-	A:0,C:11,G:13,T:0,_A:0,C:4,G:18,T:0,	G	C	0.00538213	0.0315846
HLTF	chr4_83815518_-	chr4	83815518	-	A:0,C:3,G:0,T:13,_A:0,C:6,G:0,T:15,	T	C	0.0091567	0.0439514
HLTF	chr7_120796712_+	chr7	120796712	+	A:16,C:1,G:0,T:0,_A:7,C:1,G:0,T:0,	A	C	0.00154028	0.0143998
HLTF	chr7_120887564_+	chr7	120887564	+	A:18,C:0,G:86,T:0,_A:13,C:0,G:46,T:0,	G	A	0.000706275	0.00870104
HLTF	chr7_120888476_+	chr7	120888476	+	A:0,C:45,G:12,T:0,_A:0,C:21,G:7,T:0,	C	G	0.00143402	0.0137545
HLTF	chr7_120889272_+	chr7	120889272	+	A:0,C:54,G:14,T:0,_A:0,C:36,G:15,T:0,	C	G	0.000856506	0.00985961
HLTF	chr7_120895007_+	chr7	120895007	+	A:0,C:0,G:30,T:9,_A:0,C:0,G:13,T:0,	G	T	0.000495394	0.00692312
HLTF	chr7_120898052_+	chr7	120898052	+	A:17,C:0,G:6,T:0,_A:18,C:0,G:2,T:0,	A	G	0.00135898	0.0132875
HLTF	chr7_120898504_+	chr7	120898504	+	A:10,C:0,G:22,T:0,_A:3,C:0,G:13,T:0,	G	A	0.00891643	0.0432199
HLTF	chr7_120898661_+	chr7	120898661	+	A:0,C:22,G:0,T:9,_A:0,C:14,G:0,T:8,	C	T	0.0111569	0.0498589
HLTF	chr7_120899341_+	chr7	120899341	+	A:0,C:0,G:26,T:8,_A:0,C:0,G:7,T:6,	G	T	0.0173887	0.0668853
HLTF	chr7_22680913_-	chr7	22680913	-	A:7,C:13,G:0,T:0,_A:1,C:10,G:0,T:0,	C	A	0.0254074	0.0869171
HLTF	chr8_91511017_+	chr8	91511017	+	A:0,C:20,G:1,T:0,_A:0,C:12,G:1,T:0,	C	G	0.000149469	0.00330828
HLTF	chr10_64927823_-	chr10	64927823	-	A:0,C:4,G:11,T:0,_A:0,C:5,G:14,T:0,	G	C	0.0209147	0.0759008
HLTF	chr10_64927837_-	chr10	64927837	-	A:0,C:12,G:0,T:3,_A:0,C:16,G:0,T:4,	C	T	0.0041053	0.0267157
HLTF	chr11_2673575_-	chr11	2673575	-	A:0,C:0,G:27,T:0,_A:0,C:0,G:22,T:0,	G	A	7.74422e-06	0.000562468
HLTF	chr11_71725513_-	chr11	71725513	-	A:0,C:17,G:0,T:5,_A:0,C:19,G:0,T:4,	C	T	0.00163872	0.0149823
HLTF	chr15_40915045_+	chr15	40915045	+	A:0,C:0,G:18,T:5,_A:0,C:0,G:12,T:5,	G	T	0.0148587	0.0601693
HLTF	chr15_20624878_-	chr15	20624878	-	A:0,C:0,G:23,T:0,_A:0,C:0,G:19,T:0,	G	A	1.17248e-05	0.000694664
HLTF	chr17_68024771_-	chr17	68024771	-	A:0,C:3,G:0,T:12,_A:0,C:2,G:0,T:6,	T	C	0.0271095	0.0909752
HLTF	chr18_39558586_+	chr18	39558586	+	A:0,C:0,G:30,T:0,_A:0,C:0,G:9,T:0,	G	A	2.66942e-05	0.00115936
HLTF	chr19_53117809_-	chr19	53117809	-	A:6,C:12,G:0,T:0,_A:5,C:18,G:0,T:0,	C	A	0.0130757	0.0552862
HLTF	chr21_20107722_-	chr21	20107722	-	A:0,C:0,G:8,T:5,_A:0,C:0,G:10,T:0,	G	T	0.0296983	0.097043
HNRNPA1	chr1_150587846_-	chr1	150587846	-	A:5,C:8,G:0,T:0,_A:1,C:7,G:0,T:0,	C	A	0.0242674	0.0841659
HNRNPA1	chr8_53616155_-	chr8	53616155	-	A:0,C:12,G:2,T:0,_A:0,C:9,G:1,T:0,	C	G	0.00119326	0.0122197
HNRNPA1	chr10_17487663_-	chr10	17487663	-	A:0,C:7,G:33,T:0,_A:0,C:4,G:17,T:0,	G	C	0.000554222	0.00744009
HNRNPA1	chr11_5510497_-	chr11	5510497	-	A:0,C:27,G:0,T:9,_A:0,C:14,G:0,T:2,	C	T	0.000869076	0.00995319
HNRNPA1	chr15_89838236_+	chr15	89838236	+	A:5,C:0,G:10,T:0,_A:0,C:1,G:4,T:0,	G	A	0.0278351	0.0926882
HNRNPA1	chr19_28917565_-	chr19	28917565	-	A:21,C:0,G:7,T:0,_A:11,C:0,G:0,T:0,	A	G	0.000238584	0.00438245
HNRNPA1	chr19_51303541_-	chr19	51303541	-	A:3,C:0,G:9,T:0,_A:5,C:0,G:14,T:0,	G	A	0.00765278	0.0392734
HNRNPA1	chr21_47642397_-	chr21	47642397	-	A:0,C:8,G:0,T:22,_A:0,C:1,G:0,T:10,	T	C	0.000504879	0.00700773
HNRNPC	chr1_26562079_+	chr1	26562079	+	A:0,C:0,G:13,T:0,_A:0,C:0,G:77,T:0,	G	T	7.74422e-06	0.000562468
HNRNPC	chr1_26562097_+	chr1	26562097	+	A:0,C:15,G:0,T:0,_A:0,C:81,G:0,T:0,	C	T	7.74422e-06	0.000562468
HNRNPC	chr1_146717370_+	chr1	146717370	+	A:4,C:0,G:0,T:0,_A:32,C:0,G:0,T:0,	A	G	0.00130103	0.0129201
HNRNPC	chr1_22052231_-	chr1	22052231	-	A:7,C:0,G:17,T:0,_A:40,C:0,G:43,T:0,	G	A	0.0248575	0.0855936
HNRNPC	chr1_46105204_-	chr1	46105204	-	A:4,C:0,G:9,T:0,_A:11,C:0,G:44,T:0,	G	A	0.00609717	0.0341127
HNRNPC	chr1_87348808_-	chr1	87348808	-	A:0,C:11,G:0,T:0,_A:0,C:34,G:0,T:0,	C	A	1.1318e-05	0.000681041
HNRNPC	chr1_235291652_-	chr1	235291652	-	A:0,C:2,G:0,T:18,_A:0,C:23,G:0,T:60,	T	C	0.000806712	0.00948406
HNRNPC	chr1_245942424_-	chr1	245942424	-	A:0,C:0,G:0,T:4,_A:0,C:5,G:0,T:27,	T	C	0.021406	0.0771291
HNRNPC	chr2_10289304_+	chr2	10289304	+	A:2,C:0,G:6,T:0,_A:9,C:0,G:51,T:0,	G	A	0.00187431	0.016323
HNRNPC	chr2_71600615_+	chr2	71600615	+	A:0,C:22,G:0,T:2,_A:2,C:80,G:0,T:38,	C	T	0.0016506	0.0150516
HNRNPC	chr2_99971289_+	chr2	99971289	+	A:0,C:0,G:5,T:0,_A:0,C:0,G:55,T:0,	G	A	0.000125363	0.00298109
HNRNPC	chr2_130890386_+	chr2	130890386	+	A:9,C:0,G:0,T:0,_A:19,C:0,G:0,T:0,	A	G	0.00166626	0.0151428
HNRNPC	chr2_162187800_+	chr2	162187800	+	A:2,C:0,G:11,T:0,_A:12,C:0,G:30,T:0,	G	A	0.00907463	0.0437021
HNRNPC	chr2_136733323_-	chr2	136733323	-	A:0,C:7,G:0,T:0,_A:0,C:24,G:0,T:0,	C	A	0.000822144	0.0096013
HNRNPC	chr2_175235610_-	chr2	175235610	-	A:0,C:0,G:0,T:6,_A:0,C:0,G:0,T:46,	T	G	0.000151311	0.00333244
HNRNPC	chr3_152105051_+	chr3	152105051	+	A:0,C:21,G:0,T:0,_A:0,C:33,G:0,T:0,	C	T	7.74422e-06	0.000562468
HNRNPC	chr3_152105058_+	chr3	152105058	+	A:23,C:0,G:0,T:0,_A:37,C:0,G:0,T:0,	A	T	7.74422e-06	0.000562468
HNRNPC	chr4_66516_+	chr4	66516	+	A:1,C:0,G:21,T:0,_A:12,C:0,G:102,T:0,	G	A	6.18252e-05	0.00196077
HNRNPC	chr4_68537_+	chr4	68537	+	A:9,C:34,G:0,T:0,_A:50,C:143,G:0,T:0,	C	A	0.00155085	0.014463
HNRNPC	chr4_68559_+	chr4	68559	+	A:3,C:0,G:0,T:34,_A:17,C:0,G:0,T:134,	T	A	8.50531e-05	0.00237125
HNRNPC	chr4_68573_+	chr4	68573	+	A:1,C:0,G:41,T:0,_A:5,C:0,G:173,T:0,	G	A	1.24452e-05	0.000718768
HNRNPC	chr5_139850220_+	chr5	139850220	+	A:0,C:10,G:0,T:0,_A:0,C:24,G:0,T:0,	C	T	2.61857e-05	0.00114505
HNRNPC	chr5_75001025_-	chr5	75001025	-	A:0,C:5,G:0,T:0,_A:0,C:19,G:0,T:0,	C	A	0.00683946	0.0366253
HNRNPC	chr6_88252987_-	chr6	88252987	-	A:0,C:0,G:0,T:8,_A:0,C:1,G:0,T:32,	T	C	0.00058092	0.00766891
HNRNPC	chr7_16306162_+	chr7	16306162	+	A:0,C:11,G:4,T:0,_A:0,C:33,G:4,T:0,	C	G	0.00327945	0.0232308
HNRNPC	chr7_90001832_+	chr7	90001832	+	A:4,C:10,G:0,T:0,_A:5,C:24,G:0,T:0,	C	A	0.0188956	0.070783
HNRNPC	chr7_120647304_+	chr7	120647304	+	A:0,C:0,G:6,T:0,_A:0,C:0,G:28,T:0,	G	T	0.000324018	0.00529305
HNRNPC	chr7_120647306_+	chr7	120647306	+	A:0,C:7,G:0,T:0,_A:0,C:33,G:0,T:0,	C	T	7.74422e-06	0.000562468
HNRNPC	chr7_120794625_+	chr7	120794625	+	A:0,C:5,G:36,T:0,_A:0,C:19,G:130,T:1,	G	C	0.000194664	0.00387414
HNRNPC	chr7_120894677_+	chr7	120894677	+	A:0,C:3,G:0,T:22,_A:0,C:4,G:0,T:9,	T	C	0.00107397	0.0114159
HNRNPC	chr7_155571947_+	chr7	155571947	+	A:0,C:12,G:0,T:3,_A:0,C:15,G:0,T:7,	C	T	0.0214285	0.0771852
HNRNPC	chr7_157135697_+	chr7	157135697	+	A:0,C:0,G:5,T:0,_A:0,C:0,G:15,T:0,	G	T	0.00121698	0.0123758
HNRNPC	chr7_157135700_+	chr7	157135700	+	A:0,C:0,G:12,T:0,_A:0,C:0,G:21,T:0,	G	T	0.000206177	0.00401074
HNRNPC	chr7_104967514_-	chr7	104967514	-	A:0,C:9,G:0,T:0,_A:0,C:68,G:0,T:0,	C	A	7.74422e-06	0.000562468
HNRNPC	chr7_132645770_-	chr7	132645770	-	A:8,C:0,G:2,T:0,_A:25,C:0,G:5,T:0,	A	G	0.0119122	0.0520194
HNRNPC	chr7_152100575_-	chr7	152100575	-	A:0,C:12,G:0,T:0,_A:0,C:19,G:0,T:0,	C	A	0.000486197	0.0068406
HNRNPC	chr7_152100594_-	chr7	152100594	-	A:0,C:12,G:0,T:0,_A:0,C:18,G:0,T:0,	C	G	0.00055901	0.00748139
HNRNPC	chr7_152100637_-	chr7	152100637	-	A:7,C:0,G:0,T:0,_A:16,C:0,G:0,T:0,	A	C	0.0113336	0.0503673
HNRNPC	chr7_152100638_-	chr7	152100638	-	A:0,C:0,G:7,T:0,_A:0,C:0,G:15,T:0,	G	A	0.0136696	0.056928
HNRNPC	chr7_152111601_-	chr7	152111601	-	A:0,C:0,G:13,T:0,_A:0,C:0,G:52,T:0,	G	A	7.74422e-06	0.000562468
HNRNPC	chr7_152111608_-	chr7	152111608	-	A:0,C:1,G:0,T:11,_A:0,C:1,G:0,T:38,	T	C	4.65991e-05	0.00165027
HNRNPC	chr7_152111609_-	chr7	152111609	-	A:1,C:0,G:12,T:0,_A:1,C:0,G:40,T:0,	G	A	5.42589e-05	0.00181172
HNRNPC	chr7_152111633_-	chr7	152111633	-	A:2,C:11,G:0,T:0,_A:4,C:38,G:0,T:0,	C	A	0.000397504	0.00601799
HNRNPC	chr7_152111635_-	chr7	152111635	-	A:0,C:2,G:11,T:0,_A:0,C:4,G:38,T:0,	G	C	0.000350764	0.00556218
HNRNPC	chr7_156663450_-	chr7	156663450	-	A:1,C:10,G:0,T:0,_A:1,C:37,G:0,T:0,	C	A	2.32407e-05	0.00106008
HNRNPC	chr8_11662548_+	chr8	11662548	+	A:0,C:2,G:0,T:11,_A:0,C:17,G:0,T:47,	T	C	0.00167037	0.0151666
HNRNPC	chr9_134137863_-	chr9	134137863	-	A:0,C:13,G:0,T:0,_A:0,C:33,G:0,T:0,	C	A	7.74422e-06	0.000562468
HNRNPC	chr10_3162904_+	chr10	3162904	+	A:0,C:0,G:5,T:16,_A:0,C:0,G:22,T:61,	T	G	0.00310773	0.0224625
HNRNPC	chr10_79797693_+	chr10	79797693	+	A:0,C:9,G:0,T:0,_A:0,C:52,G:0,T:0,	C	T	1.55591e-05	0.000821641
HNRNPC	chr10_79797695_+	chr10	79797695	+	A:0,C:9,G:0,T:0,_A:0,C:56,G:0,T:0,	C	T	8.2685e-06	0.000579503
HNRNPC	chr10_79797702_+	chr10	79797702	+	A:0,C:21,G:0,T:0,_A:0,C:92,G:0,T:0,	C	T	7.74422e-06	0.000562468
HNRNPC	chr10_85908079_+	chr10	85908079	+	A:0,C:6,G:0,T:0,_A:0,C:28,G:0,T:0,	C	T	0.0018141	0.015987
HNRNPC	chr10_7373943_-	chr10	7373943	-	A:17,C:1,G:0,T:0,_A:65,C:3,G:0,T:0,	A	C	2.23439e-05	0.00103349
HNRNPC	chr11_74679623_+	chr11	74679623	+	A:0,C:10,G:0,T:1,_A:0,C:27,G:0,T:3,	C	T	0.00148212	0.0140488
HNRNPC	chr15_60646945_-	chr15	60646945	-	A:2,C:0,G:9,T:0,_A:3,C:0,G:17,T:0,	G	A	0.0164202	0.0643413
HNRNPC	chr16_23961480_+	chr16	23961480	+	A:0,C:25,G:0,T:0,_A:0,C:103,G:0,T:0,	C	T	7.74422e-06	0.000562468
HNRNPC	chr16_31133100_+	chr16	31133100	+	A:15,C:0,G:5,T:0,_A:29,C:0,G:18,T:0,	A	G	0.0108771	0.0490498
HNRNPC	chr17_80525832_+	chr17	80525832	+	A:0,C:7,G:0,T:0,_A:0,C:16,G:0,T:0,	C	T	0.0113336	0.0503673
HNRNPC	chr17_38568249_-	chr17	38568249	-	A:0,C:10,G:0,T:0,_A:0,C:31,G:2,T:0,	C	G	0.000339495	0.00544957
HNRNPC	chr17_59943704_-	chr17	59943704	-	A:0,C:0,G:6,T:0,_A:0,C:10,G:38,T:0,	G	C	0.00282942	0.0211795
HNRNPC	chr17_60087510_-	chr17	60087510	-	A:5,C:0,G:0,T:0,_A:31,C:0,G:4,T:0,	A	G	0.0044729	0.028173
HNRNPC	chr17_60137981_-	chr17	60137981	-	A:0,C:0,G:18,T:0,_A:7,C:0,G:23,T:0,	G	A	7.57414e-05	0.0022138
HNRNPC	chr17_80052651_-	chr17	80052651	-	A:1,C:0,G:37,T:0,_A:2,C:0,G:168,T:0,	G	A	1.03332e-05	0.000648056
HNRNPC	chr17_80144794_-	chr17	80144794	-	A:0,C:1,G:6,T:0,_A:0,C:3,G:39,T:0,	G	C	0.00162109	0.014879
HNRNPC	chr18_9172923_+	chr18	9172923	+	A:5,C:0,G:0,T:0,_A:28,C:0,G:9,T:0,	A	G	0.0118242	0.0517693
HNRNPC	chr19_55524504_+	chr19	55524504	+	A:0,C:14,G:1,T:0,_A:0,C:63,G:21,T:0,	C	G	0.000530622	0.00723488
HNRNPC	chr19_9675949_-	chr19	9675949	-	A:0,C:42,G:0,T:22,_A:0,C:149,G:0,T:47,	C	T	0.00873379	0.0426602
HNRNPC	chr19_21634185_-	chr19	21634185	-	A:0,C:3,G:0,T:0,_A:0,C:30,G:0,T:0,	C	T	0.00874177	0.0426847
HNRNPC	chr19_28913694_-	chr19	28913694	-	A:0,C:0,G:12,T:4,_A:0,C:0,G:39,T:10,	G	T	0.00282323	0.0211504
HNRNPC	chr19_28913738_-	chr19	28913738	-	A:2,C:0,G:12,T:0,_A:14,C:0,G:76,T:0,	G	A	0.000182239	0.00372362
HNRNPC	chr19_28950204_-	chr19	28950204	-	A:0,C:8,G:0,T:1,_A:0,C:20,G:0,T:7,	C	T	0.0196465	0.0726995
HNRNPC	chr20_34293686_-	chr20	34293686	-	A:0,C:2,G:0,T:24,_A:0,C:7,G:0,T:64,	T	C	5.20609e-05	0.00176657
HNRNPC	chr20_34293699_-	chr20	34293699	-	A:23,C:0,G:1,T:0,_A:58,C:0,G:4,T:0,	A	G	2.85954e-05	0.00121196
HNRNPC	chr20_34326186_-	chr20	34326186	-	A:43,C:0,G:0,T:4,_A:149,C:0,G:0,T:19,	A	T	0.000107764	0.00272657
HNRNPC	chr20_34633899_-	chr20	34633899	-	A:0,C:11,G:0,T:2,_A:0,C:42,G:0,T:16,	C	T	0.00302569	0.0220894
HNRNPC	chr21_39480976_-	chr21	39480976	-	A:0,C:1,G:0,T:17,_A:0,C:4,G:0,T:54,	T	C	3.15931e-05	0.00129208
HNRNPC	chrX_24084655_+	chrX	24084655	+	A:0,C:18,G:0,T:0,_A:0,C:43,G:0,T:0,	C	T	7.74422e-06	0.000562468
HNRNPK	chr1_226031669_-	chr1	226031669	-	A:21,C:0,G:4,T:0,_A:17,C:0,G:5,T:0,	A	G	0.00305944	0.0222434
HNRNPK	chr2_130893676_+	chr2	130893676	+	A:0,C:6,G:0,T:0,_A:0,C:16,G:0,T:0,	C	T	0.000661297	0.00833824
HNRNPK	chr4_53918_+	chr4	53918	+	A:16,C:0,G:0,T:0,_A:15,C:0,G:0,T:1,	A	G	0.000219202	0.00416228
HNRNPK	chr5_460710_+	chr5	460710	+	A:1,C:0,G:7,T:0,_A:2,C:0,G:9,T:1,	G	A	0.0103045	0.0473777
HNRNPK	chr7_1481344_-	chr7	1481344	-	A:2,C:0,G:8,T:0,_A:4,C:0,G:26,T:0,	G	A	0.00264538	0.0203025
HNRNPK	chr7_158621589_-	chr7	158621589	-	A:0,C:14,G:0,T:4,_A:0,C:17,G:0,T:7,	C	T	0.0155692	0.0620789
HNRNPK	chr8_144357992_+	chr8	144357992	+	A:7,C:0,G:1,T:0,_A:18,C:0,G:6,T:0,	A	G	0.00986124	0.0460671
HNRNPK	chr11_289553_+	chr11	289553	+	A:0,C:4,G:14,T:0,_A:0,C:8,G:30,T:0,	G	C	0.00842019	0.0416912
HNRNPK	chr15_89442432_-	chr15	89442432	-	A:0,C:15,G:4,T:0,_A:2,C:20,G:8,T:0,	C	G	0.0133819	0.0561349
HNRNPK	chr16_24793053_+	chr16	24793053	+	A:7,C:0,G:1,T:0,_A:11,C:0,G:1,T:0,	A	G	0.0041215	0.0267811
HNRNPK	chr18_75704413_-	chr18	75704413	-	A:0,C:8,G:0,T:3,_A:0,C:22,G:0,T:8,	C	T	0.0222785	0.0792956
HNRNPK	chr19_3434028_+	chr19	3434028	+	A:2,C:3,G:0,T:0,_A:4,C:17,G:0,T:1,	C	A	0.027973	0.0930126
HNRNPK	chr19_54657815_+	chr19	54657815	+	A:6,C:0,G:0,T:0,_A:13,C:0,G:1,T:0,	A	G	0.00178444	0.0158199
HNRNPK	chr19_7996789_-	chr19	7996789	-	A:17,C:0,G:4,T:0,_A:17,C:0,G:8,T:0,	A	G	0.0120499	0.0524096
HNRNPK	chr19_28909725_-	chr19	28909725	-	A:0,C:2,G:0,T:5,_A:0,C:1,G:0,T:17,	T	C	0.00451728	0.0283455
HNRNPK	chr19_28917565_-	chr19	28917565	-	A:9,C:0,G:2,T:0,_A:35,C:1,G:4,T:0,	A	G	0.00101887	0.0110334
HNRNPK	chr19_28993123_-	chr19	28993123	-	A:1,C:8,G:0,T:0,_A:0,C:20,G:1,T:1,	C	T	0.000528586	0.00721705
HNRNPK	chr19_53120249_-	chr19	53120249	-	A:0,C:0,G:0,T:4,_A:5,C:0,G:0,T:12,	T	A	0.0288051	0.0949629
HNRNPK	chr20_62152157_+	chr20	62152157	+	A:25,C:0,G:5,T:0,_A:39,C:1,G:11,T:2,	A	G	0.0016918	0.0152907
HNRNPK	chr20_29519456_-	chr20	29519456	-	A:0,C:15,G:0,T:0,_A:0,C:35,G:0,T:0,	C	T	8.08819e-05	0.00230172
HNRNPK	chr20_60898088_-	chr20	60898088	-	A:0,C:9,G:0,T:0,_A:0,C:14,G:0,T:4,	C	T	0.00299127	0.0219316
HNRNPK	chr21_47640980_-	chr21	47640980	-	A:13,C:0,G:4,T:0,_A:28,C:0,G:10,T:0,	A	G	0.0112712	0.050188
HNRNPL	chr1_10621363_+	chr1	10621363	+	A:7,C:0,G:26,T:0,_A:7,C:0,G:28,T:0,	G	A	0.00117789	0.0121178
HNRNPL	chr1_40674653_+	chr1	40674653	+	A:20,C:0,G:7,T:0,_A:30,C:0,G:5,T:0,	A	G	0.000601942	0.00784672
HNRNPL	chr1_61567925_+	chr1	61567925	+	A:11,C:0,G:0,T:1,_A:7,C:0,G:0,T:2,	A	T	0.00603359	0.0338926
HNRNPL	chr1_63889144_+	chr1	63889144	+	A:2,C:0,G:6,T:0,_A:3,C:0,G:22,T:0,	G	A	0.00174514	0.0155968
HNRNPL	chr1_100538661_+	chr1	100538661	+	A:0,C:10,G:0,T:4,_A:0,C:15,G:0,T:3,	C	T	0.00536119	0.0315087
HNRNPL	chr1_224637790_+	chr1	224637790	+	A:0,C:4,G:0,T:23,_A:0,C:7,G:0,T:19,	T	C	0.00512078	0.0306289
HNRNPL	chr1_50926222_-	chr1	50926222	-	A:16,C:0,G:0,T:19,_A:15,C:0,G:0,T:28,	T	A	0.000645877	0.00821199
HNRNPL	chr1_93798391_-	chr1	93798391	-	A:0,C:3,G:0,T:0,_A:4,C:15,G:0,T:0,	C	A	0.0191689	0.0714823
HNRNPL	chr1_101475901_-	chr1	101475901	-	A:0,C:2,G:0,T:7,_A:0,C:2,G:0,T:10,	T	C	0.024317	0.084286
HNRNPL	chr1_114959827_-	chr1	114959827	-	A:7,C:0,G:24,T:0,_A:5,C:0,G:17,T:0,	G	A	0.00232259	0.0187023
HNRNPL	chr1_158587143_-	chr1	158587143	-	A:0,C:10,G:0,T:2,_A:0,C:10,G:0,T:5,	C	T	0.0153664	0.0615358
HNRNPL	chr1_158620477_-	chr1	158620477	-	A:0,C:18,G:0,T:0,_A:0,C:30,G:5,T:0,	C	G	7.39817e-05	0.00218308
HNRNPL	chr1_231526765_-	chr1	231526765	-	A:0,C:6,G:0,T:1,_A:0,C:14,G:0,T:2,	C	T	0.00383488	0.0256094
HNRNPL	chr1_245005828_-	chr1	245005828	-	A:0,C:29,G:0,T:8,_A:0,C:43,G:0,T:11,	C	T	0.00101021	0.0109726
HNRNPL	chr1_245005841_-	chr1	245005841	-	A:5,C:0,G:0,T:34,_A:8,C:0,G:0,T:38,	T	A	0.00023447	0.00433622
HNRNPL	chr2_63106784_+	chr2	63106784	+	A:0,C:7,G:0,T:11,_A:0,C:4,G:0,T:20,	T	C	0.0126827	0.0541905
HNRNPL	chr2_15470154_-	chr2	15470154	-	A:0,C:1,G:0,T:13,_A:0,C:3,G:0,T:10,	T	C	0.00191537	0.0165498
HNRNPL	chr2_145246342_-	chr2	145246342	-	A:0,C:6,G:0,T:19,_A:0,C:11,G:0,T:20,	T	C	0.0147035	0.0597495
HNRNPL	chr3_195425279_+	chr3	195425279	+	A:3,C:0,G:16,T:0,_A:3,C:0,G:10,T:0,	G	A	0.00287062	0.0213725
HNRNPL	chr4_55967_+	chr4	55967	+	A:0,C:17,G:0,T:0,_A:0,C:25,G:0,T:2,	C	T	4.01608e-05	0.00150439
HNRNPL	chr4_61493_+	chr4	61493	+	A:0,C:90,G:0,T:10,_A:0,C:116,G:0,T:18,	C	T	2.67944e-05	0.00116217
HNRNPL	chr4_8606950_+	chr4	8606950	+	A:3,C:0,G:12,T:0,_A:3,C:0,G:9,T:0,	G	A	0.00947598	0.0449154
HNRNPL	chr4_32000752_+	chr4	32000752	+	A:0,C:23,G:0,T:0,_A:0,C:45,G:0,T:0,	C	A	7.74422e-06	0.000562468
HNRNPL	chr4_48414487_+	chr4	48414487	+	A:5,C:0,G:0,T:0,_A:24,C:0,G:1,T:0,	A	G	0.000181392	0.00371324
HNRNPL	chr4_48851937_+	chr4	48851937	+	A:0,C:9,G:0,T:2,_A:0,C:8,G:0,T:1,	C	T	0.0130794	0.0552966
HNRNPL	chr4_1216951_-	chr4	1216951	-	A:9,C:14,G:0,T:0,_A:10,C:24,G:0,T:0,	C	A	0.000386802	0.00591513
HNRNPL	chr4_1218796_-	chr4	1218796	-	A:49,C:0,G:120,T:0,_A:93,C:0,G:143,T:0,	G	A	0.0166329	0.0649026
HNRNPL	chr4_25824017_-	chr4	25824017	-	A:0,C:7,G:19,T:0,_A:0,C:12,G:36,T:0,	G	C	0.00323447	0.0230312
HNRNPL	chr4_68526784_-	chr4	68526784	-	A:0,C:10,G:11,T:0,_A:0,C:9,G:28,T:0,	G	C	0.0240553	0.0836507
HNRNPL	chr5_133892022_+	chr5	133892022	+	A:0,C:5,G:29,T:0,_A:1,C:5,G:41,T:0,	G	C	0.000132207	0.00307623
HNRNPL	chr5_139944826_+	chr5	139944826	+	A:0,C:13,G:0,T:2,_A:0,C:17,G:0,T:11,	C	T	0.0160107	0.0632559
HNRNPL	chr6_20617180_+	chr6	20617180	+	A:10,C:0,G:0,T:3,_A:21,C:0,G:0,T:1,	A	T	0.000619909	0.00799711
HNRNPL	chr6_20617197_+	chr6	20617197	+	A:0,C:10,G:0,T:1,_A:0,C:19,G:0,T:1,	C	T	0.000279504	0.00482942
HNRNPL	chr6_73405293_+	chr6	73405293	+	A:0,C:0,G:11,T:0,_A:0,C:0,G:24,T:0,	G	C	2.75595e-05	0.00118348
HNRNPL	chr6_125501717_+	chr6	125501717	+	A:0,C:15,G:0,T:0,_A:0,C:32,G:0,T:0,	C	T	1.23317e-05	0.000714973
HNRNPL	chr6_125501719_+	chr6	125501719	+	A:0,C:15,G:0,T:0,_A:0,C:27,G:0,T:0,	C	T	1.82403e-05	0.000907573
HNRNPL	chr6_155097093_+	chr6	155097093	+	A:13,C:0,G:7,T:0,_A:10,C:0,G:3,T:0,	A	G	0.0217136	0.0778952
HNRNPL	chr6_158051062_+	chr6	158051062	+	A:0,C:7,G:0,T:31,_A:0,C:6,G:0,T:57,	T	C	0.000152736	0.00335106
HNRNPL	chr6_158475320_+	chr6	158475320	+	A:1,C:0,G:0,T:5,_A:4,C:0,G:0,T:20,	T	A	0.00292766	0.021638
HNRNPL	chr6_146230454_-	chr6	146230454	-	A:0,C:6,G:0,T:7,_A:0,C:1,G:0,T:14,	T	C	0.0245928	0.0849541
HNRNPL	chr6_167406681_-	chr6	167406681	-	A:2,C:0,G:8,T:0,_A:3,C:0,G:18,T:0,	G	A	0.00234399	0.018811
HNRNPL	chr7_16302995_+	chr7	16302995	+	A:0,C:1,G:0,T:7,_A:0,C:5,G:0,T:12,	T	C	0.0222004	0.0791025
HNRNPL	chr7_120724788_+	chr7	120724788	+	A:0,C:2,G:0,T:6,_A:0,C:5,G:0,T:17,	T	C	0.0115804	0.0510745
HNRNPL	chr7_120758982_+	chr7	120758982	+	A:0,C:5,G:0,T:0,_A:0,C:13,G:0,T:2,	C	T	0.00422754	0.027206
HNRNPL	chr7_120799973_+	chr7	120799973	+	A:22,C:0,G:2,T:0,_A:24,C:0,G:9,T:0,	A	G	0.000497501	0.00694196
HNRNPL	chr7_120802890_+	chr7	120802890	+	A:8,C:0,G:21,T:0,_A:6,C:0,G:35,T:0,	G	A	0.00139328	0.0135021
HNRNPL	chr7_155511662_+	chr7	155511662	+	A:0,C:14,G:0,T:0,_A:0,C:10,G:0,T:1,	C	T	0.000242866	0.00443031
HNRNPL	chr7_155511663_+	chr7	155511663	+	A:14,C:0,G:0,T:0,_A:10,C:0,G:0,T:1,	A	T	0.000204656	0.00399284
HNRNPL	chr7_158710642_+	chr7	158710642	+	A:19,C:0,G:5,T:0,_A:35,C:0,G:15,T:0,	A	G	0.0044905	0.0282415
HNRNPL	chr7_16404121_-	chr7	16404121	-	A:0,C:2,G:0,T:5,_A:0,C:0,G:0,T:14,	T	C	0.00477639	0.0293399
HNRNPL	chr7_53835049_-	chr7	53835049	-	A:0,C:0,G:5,T:18,_A:0,C:0,G:1,T:41,	T	G	7.24046e-05	0.00215527
HNRNPL	chr7_53856913_-	chr7	53856913	-	A:17,C:0,G:0,T:5,_A:29,C:0,G:1,T:6,	A	T	0.000957825	0.0106006
HNRNPL	chr7_119366503_-	chr7	119366503	-	A:0,C:10,G:0,T:4,_A:0,C:12,G:0,T:2,	C	T	0.0113006	0.0502725
HNRNPL	chr7_119452838_-	chr7	119452838	-	A:3,C:0,G:13,T:0,_A:3,C:0,G:20,T:0,	G	A	0.000942549	0.0104908
HNRNPL	chr7_119495005_-	chr7	119495005	-	A:12,C:0,G:1,T:0,_A:10,C:0,G:1,T:0,	A	G	0.000876553	0.0100086
HNRNPL	chr7_158574926_-	chr7	158574926	-	A:0,C:125,G:31,T:0,_A:1,C:238,G:68,T:0,	C	G	0.00474903	0.029236
HNRNPL	chr7_158575218_-	chr7	158575218	-	A:25,C:0,G:45,T:0,_A:37,C:0,G:116,T:0,	G	A	0.00403851	0.0264454
HNRNPL	chr8_91275715_+	chr8	91275715	+	A:0,C:0,G:12,T:2,_A:0,C:0,G:6,T:3,	G	T	0.00666088	0.03603
HNRNPL	chr8_41516991_-	chr8	41516991	-	A:0,C:0,G:8,T:0,_A:3,C:0,G:26,T:0,	G	A	0.000173613	0.00361705
HNRNPL	chr8_56661064_-	chr8	56661064	-	A:15,C:5,G:0,T:0,_A:21,C:3,G:0,T:0,	A	C	0.00144362	0.0138135
HNRNPL	chr8_93789678_-	chr8	93789678	-	A:1,C:0,G:10,T:0,_A:2,C:0,G:13,T:1,	G	A	0.00132378	0.013065
HNRNPL	chr8_142280083_-	chr8	142280083	-	A:0,C:53,G:0,T:24,_A:0,C:25,G:0,T:13,	C	T	0.0203454	0.0744692
HNRNPL	chr10_135276708_+	chr10	135276708	+	A:0,C:0,G:0,T:13,_A:0,C:0,G:0,T:16,	T	G	0.000102194	0.00264259
HNRNPL	chr10_13567927_-	chr10	13567927	-	A:8,C:1,G:0,T:0,_A:13,C:0,G:0,T:0,	A	C	0.000724218	0.00884358
HNRNPL	chr10_73593786_-	chr10	73593786	-	A:0,C:9,G:0,T:1,_A:0,C:8,G:0,T:3,	C	T	0.0184431	0.0696199
HNRNPL	chr11_2012822_+	chr11	2012822	+	A:2,C:0,G:22,T:0,_A:5,C:0,G:32,T:0,	G	A	0.000121015	0.0029196
HNRNPL	chr11_63981507_+	chr11	63981507	+	A:0,C:0,G:12,T:0,_A:1,C:0,G:7,T:0,	G	A	0.000983723	0.0107854
HNRNPL	chr11_124056732_+	chr11	124056732	+	A:0,C:0,G:4,T:11,_A:0,C:0,G:3,T:13,	T	G	0.00882552	0.0429417
HNRNPL	chr11_5473060_-	chr11	5473060	-	A:6,C:28,G:0,T:0,_A:14,C:29,G:0,T:0,	C	A	0.00146215	0.013927
HNRNPL	chr11_5473913_-	chr11	5473913	-	A:31,C:0,G:14,T:0,_A:46,C:0,G:17,T:0,	A	G	0.0119435	0.0521082
HNRNPL	chr11_5495127_-	chr11	5495127	-	A:11,C:35,G:0,T:0,_A:35,C:60,G:0,T:0,	C	A	0.00152123	0.0142854
HNRNPL	chr11_75062178_-	chr11	75062178	-	A:0,C:0,G:12,T:37,_A:0,C:0,G:19,T:91,	T	G	0.00069301	0.00859487
HNRNPL	chr11_94198325_-	chr11	94198325	-	A:0,C:4,G:12,T:0,_A:0,C:6,G:15,T:0,	G	C	0.0140447	0.057957
HNRNPL	chr12_62730883_+	chr12	62730883	+	A:11,C:0,G:2,T:0,_A:21,C:0,G:10,T:0,	A	G	0.0102601	0.0472471
HNRNPL	chr12_69658330_+	chr12	69658330	+	A:0,C:7,G:0,T:5,_A:0,C:20,G:0,T:6,	C	T	0.0196122	0.0726124
HNRNPL	chr12_70634672_-	chr12	70634672	-	A:0,C:5,G:17,T:0,_A:0,C:7,G:25,T:0,	G	C	0.00217996	0.0179669
HNRNPL	chr12_117588612_-	chr12	117588612	-	A:1,C:0,G:12,T:0,_A:6,C:0,G:11,T:0,	G	A	0.00788183	0.0400025
HNRNPL	chr15_20591955_-	chr15	20591955	-	A:0,C:0,G:13,T:0,_A:0,C:0,G:20,T:0,	G	A	4.88062e-05	0.00169801
HNRNPL	chr15_20607705_-	chr15	20607705	-	A:0,C:0,G:0,T:10,_A:0,C:0,G:0,T:15,	T	A	0.000121521	0.0029268
HNRNPL	chr15_20626412_-	chr15	20626412	-	A:0,C:0,G:0,T:9,_A:0,C:0,G:0,T:12,	T	C	0.000253436	0.00454729
HNRNPL	chr16_23855810_+	chr16	23855810	+	A:21,C:5,G:0,T:0,_A:19,C:13,G:0,T:0,	A	C	0.0173895	0.0668874
HNRNPL	chr16_24787195_+	chr16	24787195	+	A:1,C:9,G:0,T:0,_A:6,C:15,G:0,T:0,	C	A	0.00733393	0.0382468
HNRNPL	chr16_11579167_-	chr16	11579167	-	A:0,C:0,G:22,T:1,_A:0,C:0,G:15,T:0,	G	T	4.43251e-05	0.00159992
HNRNPL	chr17_55726952_+	chr17	55726952	+	A:16,C:51,G:0,T:0,_A:22,C:92,G:0,T:0,	C	A	0.00118268	0.0121497
HNRNPL	chr17_55727073_+	chr17	55727073	+	A:0,C:6,G:23,T:0,_A:0,C:8,G:30,T:0,	G	C	0.00206205	0.0173443
HNRNPL	chr17_38075426_-	chr17	38075426	-	A:4,C:0,G:15,T:0,_A:4,C:0,G:7,T:0,	G	A	0.0167904	0.0653175
HNRNPL	chr17_49052870_-	chr17	49052870	-	A:12,C:0,G:3,T:0,_A:6,C:0,G:1,T:0,	A	G	0.0107325	0.0486297
HNRNPL	chr17_79550856_-	chr17	79550856	-	A:5,C:0,G:0,T:18,_A:7,C:0,G:0,T:38,	T	A	0.000136455	0.00313435
HNRNPL	chr18_1344120_-	chr18	1344120	-	A:0,C:5,G:0,T:11,_A:0,C:3,G:0,T:11,	T	C	0.0221116	0.0788828
HNRNPL	chr18_55237396_-	chr18	55237396	-	A:0,C:0,G:7,T:0,_A:0,C:0,G:30,T:1,	G	T	5.80517e-05	0.0018876
HNRNPL	chr18_75697278_-	chr18	75697278	-	A:165,C:0,G:278,T:0,_A:281,C:1,G:443,T:0,	G	A	0.0189718	0.0709782
HNRNPL	chr19_6775871_+	chr19	6775871	+	A:0,C:3,G:0,T:12,_A:0,C:9,G:0,T:20,	T	C	0.0106205	0.0483031
HNRNPL	chr19_13115309_+	chr19	13115309	+	A:4,C:0,G:11,T:0,_A:5,C:0,G:19,T:0,	G	A	0.00596634	0.0336588
HNRNPL	chr19_55535112_+	chr19	55535112	+	A:0,C:0,G:0,T:8,_A:0,C:0,G:0,T:13,	T	C	0.000741856	0.00898254
HNRNPL	chr19_55535881_+	chr19	55535881	+	A:11,C:0,G:0,T:0,_A:15,C:0,G:2,T:0,	A	G	0.000398783	0.00603022
HNRNPL	chr19_4690635_-	chr19	4690635	-	A:0,C:3,G:0,T:5,_A:0,C:1,G:0,T:13,	T	C	0.0120394	0.0523799
HNRNPL	chr19_28993123_-	chr19	28993123	-	A:0,C:34,G:0,T:1,_A:0,C:41,G:0,T:9,	C	T	7.51415e-05	0.00220336
HNRNPL	chr19_53123547_-	chr19	53123547	-	A:7,C:0,G:0,T:0,_A:16,C:0,G:0,T:0,	A	G	0.0235362	0.082386
HNRNPL	chr20_56985001_+	chr20	56985001	+	A:0,C:2,G:6,T:0,_A:0,C:3,G:13,T:0,	G	C	0.0174502	0.0670456
HNRNPL	chr21_23625639_+	chr21	23625639	+	A:3,C:0,G:10,T:0,_A:4,C:0,G:13,T:0,	G	A	0.0103998	0.0476575
HNRNPL	chr21_11084949_-	chr21	11084949	-	A:6,C:0,G:36,T:0,_A:5,C:0,G:40,T:0,	G	A	3.9743e-05	0.00149455
HNRNPL	chr21_11084962_-	chr21	11084962	-	A:0,C:0,G:0,T:22,_A:0,C:0,G:0,T:24,	T	C	1.17562e-05	0.000695719
HNRNPL	chr21_16122137_-	chr21	16122137	-	A:3,C:0,G:14,T:0,_A:2,C:0,G:10,T:0,	G	A	0.00295777	0.0217773
HNRNPL	chr21_16124291_-	chr21	16124291	-	A:3,C:0,G:12,T:0,_A:3,C:0,G:17,T:0,	G	A	0.00192999	0.01663
HNRNPM	chr1_161581803_-	chr1	161581803	-	A:0,C:38,G:0,T:3,_A:0,C:12,G:0,T:1,	C	T	0.0192355	0.0716526
HNRNPM	chr2_9362792_+	chr2	9362792	+	A:0,C:11,G:0,T:2,_A:0,C:8,G:0,T:0,	C	T	0.0253654	0.0868162
HNRNPM	chr2_46777942_+	chr2	46777942	+	A:0,C:5,G:0,T:0,_A:0,C:19,G:0,T:1,	C	T	0.0156633	0.0623303
HNRNPM	chr4_707027_+	chr4	707027	+	A:0,C:0,G:11,T:0,_A:0,C:0,G:31,T:0,	G	T	0.00997169	0.0463951
HNRNPM	chr5_6729712_+	chr5	6729712	+	A:0,C:0,G:18,T:0,_A:0,C:0,G:13,T:3,	G	T	0.0206031	0.0751181
HNRNPM	chr6_20595092_+	chr6	20595092	+	A:0,C:1,G:22,T:0,_A:0,C:2,G:12,T:0,	G	C	0.0189258	0.0708602
HNRNPM	chr8_11677290_+	chr8	11677290	+	A:0,C:4,G:0,T:0,_A:0,C:26,G:0,T:0,	C	G	0.0110084	0.04943
HNRNPM	chr8_11677305_+	chr8	11677305	+	A:0,C:0,G:4,T:0,_A:0,C:1,G:30,T:0,	G	C	0.0125182	0.0537296
HNRNPM	chr8_117729751_-	chr8	117729751	-	A:0,C:10,G:0,T:0,_A:0,C:13,G:0,T:1,	C	T	0.0179047	0.0682278
HNRNPM	chr10_135271598_+	chr10	135271598	+	A:0,C:59,G:0,T:0,_A:0,C:34,G:0,T:0,	C	T	0.0103065	0.0473837
HNRNPM	chr10_135271789_+	chr10	135271789	+	A:0,C:0,G:0,T:16,_A:0,C:0,G:0,T:11,	T	C	0.0110285	0.0494881
HNRNPM	chr10_135273463_+	chr10	135273463	+	A:0,C:0,G:14,T:0,_A:0,C:0,G:10,T:0,	G	C	0.011674	0.0513416
HNRNPM	chr12_133403067_-	chr12	133403067	-	A:0,C:18,G:2,T:0,_A:0,C:42,G:1,T:0,	C	G	0.0144146	0.0589657
HNRNPM	chr17_80529972_+	chr17	80529972	+	A:0,C:0,G:10,T:0,_A:2,C:0,G:14,T:0,	G	A	0.0207795	0.0755616
HNRNPM	chr17_56709086_-	chr17	56709086	-	A:0,C:59,G:0,T:8,_A:0,C:33,G:0,T:5,	C	T	0.0276568	0.0922683
HNRNPM	chr20_60562181_-	chr20	60562181	-	A:3,C:23,G:0,T:0,_A:0,C:8,G:0,T:0,	C	A	0.0206449	0.0752232
HNRNPM	chr21_38849798_+	chr21	38849798	+	A:0,C:12,G:0,T:0,_A:0,C:18,G:4,T:0,	C	G	0.0265868	0.0897352
HNRNPM	chr21_11085016_-	chr21	11085016	-	A:0,C:0,G:11,T:0,_A:0,C:0,G:25,T:0,	G	A	0.0099494	0.046329
HNRNPUL1	chr2_32583171_+	chr2	32583171	+	A:0,C:4,G:12,T:0,_A:0,C:5,G:10,T:0,	G	C	0.0172592	0.066547
HNRNPUL1	chr4_1238256_-	chr4	1238256	-	A:8,C:0,G:0,T:2,_A:13,C:0,G:0,T:4,	A	T	0.00673297	0.0362709
HNRNPUL1	chr10_135271598_+	chr10	135271598	+	A:0,C:22,G:0,T:0,_A:0,C:15,G:0,T:1,	C	T	1.24277e-05	0.000718182
HNRNPUL1	chr10_135272947_+	chr10	135272947	+	A:12,C:0,G:0,T:0,_A:12,C:0,G:0,T:0,	A	C	4.03851e-05	0.00150966
HNRNPUL1	chr10_135272948_+	chr10	135272948	+	A:0,C:0,G:12,T:0,_A:0,C:0,G:12,T:0,	G	C	4.03851e-05	0.00150966
HNRNPUL1	chr16_89008557_-	chr16	89008557	-	A:0,C:2,G:12,T:0,_A:0,C:4,G:9,T:0,	G	C	0.00454156	0.0284397
HNRNPUL1	chr19_34875140_+	chr19	34875140	+	A:21,C:0,G:0,T:9,_A:11,C:0,G:0,T:4,	A	T	0.00832567	0.0413971
HNRNPUL1	chr19_34876423_+	chr19	34876423	+	A:0,C:0,G:11,T:4,_A:0,C:0,G:13,T:6,	G	T	0.0160066	0.0632449
HNRNPUL1	chr20_29519456_-	chr20	29519456	-	A:0,C:45,G:0,T:0,_A:0,C:37,G:0,T:0,	C	T	7.74422e-06	0.000562468
HNRNPUL1	chr21_45562551_+	chr21	45562551	+	A:0,C:8,G:0,T:2,_A:0,C:9,G:0,T:3,	C	T	0.0149144	0.0603198
HNRNPU	chr1_167614953_+	chr1	167614953	+	A:0,C:14,G:0,T:5,_A:0,C:20,G:0,T:2,	C	T	0.0119146	0.0520261
HNRNPU	chr1_167615078_+	chr1	167615078	+	A:1,C:0,G:22,T:0,_A:3,C:0,G:21,T:0,	G	A	0.00153815	0.014387
HNRNPU	chr1_233765161_+	chr1	233765161	+	A:0,C:19,G:0,T:0,_A:0,C:24,G:0,T:0,	C	A	0.000499825	0.00696271
HNRNPU	chr1_233777138_+	chr1	233777138	+	A:0,C:0,G:0,T:12,_A:0,C:0,G:0,T:30,	T	C	0.000409694	0.00613415
HNRNPU	chr1_150587846_-	chr1	150587846	-	A:2,C:10,G:0,T:0,_A:6,C:22,G:0,T:0,	C	A	0.0253993	0.0868977
HNRNPU	chr1_155946399_-	chr1	155946399	-	A:14,C:5,G:0,T:0,_A:17,C:2,G:0,T:0,	A	C	0.0224876	0.079812
HNRNPU	chr2_46778205_+	chr2	46778205	+	A:0,C:13,G:3,T:0,_A:0,C:13,G:0,T:0,	C	G	0.0243698	0.084414
HNRNPU	chr4_57538_+	chr4	57538	+	A:0,C:0,G:1,T:7,_A:0,C:0,G:1,T:26,	T	G	0.00726257	0.0380151
HNRNPU	chr6_52227833_+	chr6	52227833	+	A:28,C:0,G:4,T:0,_A:25,C:0,G:12,T:0,	A	G	0.00876536	0.0427572
HNRNPU	chr6_62284141_+	chr6	62284141	+	A:0,C:36,G:0,T:0,_A:0,C:42,G:0,T:0,	C	A	0.000369037	0.00574245
HNRNPU	chr7_150787046_+	chr7	150787046	+	A:5,C:0,G:22,T:0,_A:10,C:0,G:27,T:0,	G	A	0.0129125	0.0548321
HNRNPU	chr8_41638973_-	chr8	41638973	-	A:0,C:13,G:0,T:3,_A:0,C:18,G:0,T:4,	C	T	0.0198688	0.0732639
HNRNPU	chr10_72508127_+	chr10	72508127	+	A:0,C:0,G:56,T:15,_A:0,C:0,G:53,T:16,	G	T	0.00788703	0.040019
HNRNPU	chr10_72508128_+	chr10	72508128	+	A:54,C:0,G:0,T:15,_A:54,C:0,G:0,T:16,	A	T	0.00551058	0.0320476
HNRNPU	chr10_73022207_+	chr10	73022207	+	A:0,C:18,G:0,T:3,_A:0,C:8,G:0,T:3,	C	T	0.0242928	0.0842274
HNRNPU	chr11_2687414_-	chr11	2687414	-	A:21,C:0,G:0,T:0,_A:17,C:0,G:0,T:0,	A	G	0.000443954	0.00645512
HNRNPU	chr11_75059184_-	chr11	75059184	-	A:0,C:12,G:0,T:3,_A:0,C:18,G:0,T:4,	C	T	0.0274896	0.0918739
HNRNPU	chr12_54811708_-	chr12	54811708	-	A:0,C:29,G:0,T:4,_A:0,C:18,G:0,T:2,	C	T	0.00304576	0.0221811
HNRNPU	chr15_49521773_+	chr15	49521773	+	A:15,C:0,G:0,T:4,_A:13,C:0,G:0,T:2,	A	T	0.026386	0.0892574
HNRNPU	chr16_1908431_-	chr16	1908431	-	A:0,C:3,G:19,T:0,_A:0,C:6,G:11,T:0,	G	C	0.0174643	0.0670826
HNRNPU	chr16_1908451_-	chr16	1908451	-	A:0,C:19,G:0,T:5,_A:0,C:13,G:0,T:7,	C	T	0.0274047	0.0916733
HNRNPU	chr17_34159657_+	chr17	34159657	+	A:0,C:17,G:6,T:0,_A:0,C:36,G:15,T:0,	C	G	0.0236975	0.0827798
HNRNPU	chr17_73561717_+	chr17	73561717	+	A:4,C:0,G:18,T:0,_A:7,C:0,G:15,T:0,	G	A	0.0182364	0.0690866
HNRNPU	chr17_73562877_+	chr17	73562877	+	A:0,C:0,G:23,T:8,_A:0,C:0,G:25,T:7,	G	T	0.0175612	0.067335
HNRNPU	chr17_68103004_-	chr17	68103004	-	A:0,C:11,G:0,T:2,_A:0,C:27,G:0,T:7,	C	T	0.00759082	0.039075
HNRNPU	chr19_34875140_+	chr19	34875140	+	A:104,C:0,G:0,T:48,_A:102,C:0,G:0,T:41,	A	T	0.0164852	0.0645131
HNRNPU	chr19_28915182_-	chr19	28915182	-	A:6,C:0,G:41,T:0,_A:19,C:0,G:111,T:0,	G	A	0.00244495	0.0193188
HNRNPU	chr19_28915197_-	chr19	28915197	-	A:0,C:3,G:0,T:34,_A:0,C:20,G:0,T:97,	T	C	0.00153348	0.014359
IGF2BP1	chr1_145116679_+	chr1	145116679	+	A:0,C:19,G:0,T:0,_A:0,C:11,G:0,T:0,	C	T	0.0135006	0.0564626
IGF2BP1	chr7_152100790_-	chr7	152100790	-	A:0,C:15,G:0,T:0,_A:0,C:32,G:0,T:0,	C	T	0.0116177	0.051181
IGF2BP1	chr10_3142278_+	chr10	3142278	+	A:5,C:0,G:0,T:0,_A:27,C:0,G:0,T:0,	A	T	0.0116983	0.0514108
IGF2BP1	chr19_28915182_-	chr19	28915182	-	A:0,C:0,G:24,T:0,_A:3,C:0,G:25,T:0,	G	A	0.0191815	0.0715145
IGF2BP1	chr19_28915197_-	chr19	28915197	-	A:0,C:0,G:0,T:30,_A:0,C:2,G:0,T:40,	T	C	0.014303	0.0586619
IGF2BP2	chr4_17805379_-	chr4	17805379	-	A:1,C:0,G:14,T:0,_A:9,C:0,G:28,T:0,	G	A	0.0219002	0.0783587
IGF2BP2	chr7_120725354_+	chr7	120725354	+	A:0,C:31,G:0,T:4,_A:0,C:2,G:0,T:0,	C	T	0.019978	0.0735407
IGF2BP2	chr10_76970613_+	chr10	76970613	+	A:0,C:1,G:53,T:0,_A:0,C:1,G:22,T:0,	G	C	0.00788664	0.0400177
IGF2BP2	chr11_57174584_-	chr11	57174584	-	A:0,C:2,G:0,T:4,_A:0,C:13,G:0,T:53,	T	C	0.0243789	0.0844361
IGF2BP2	chr11_62334908_-	chr11	62334908	-	A:0,C:9,G:85,T:0,_A:0,C:1,G:43,T:0,	G	C	0.0152522	0.0612293
IGF2BP2	chr15_66783378_+	chr15	66783378	+	A:0,C:0,G:20,T:3,_A:0,C:0,G:29,T:4,	G	T	0.0261023	0.0885809
IGF2BP2	chr20_29519456_-	chr20	29519456	-	A:0,C:36,G:0,T:0,_A:0,C:124,G:0,T:0,	C	T	0.00888178	0.043114
IGF2BP2	chr22_18211021_+	chr22	18211021	+	A:0,C:0,G:0,T:10,_A:0,C:0,G:0,T:10,	T	C	0.0159251	0.0630283
ILF3	chr1_2200390_+	chr1	2200390	+	A:10,C:70,G:0,T:0,_A:6,C:36,G:0,T:0,	C	A	0.000377953	0.00582941
ILF3	chr1_2200404_+	chr1	2200404	+	A:0,C:119,G:0,T:7,_A:0,C:52,G:0,T:4,	C	T	0.000285811	0.00489642
ILF3	chr1_235575181_+	chr1	235575181	+	A:0,C:22,G:0,T:4,_A:0,C:18,G:0,T:3,	C	T	0.00128436	0.0128132
ILF3	chr1_246488264_-	chr1	246488264	-	A:0,C:26,G:0,T:3,_A:0,C:15,G:0,T:8,	C	T	0.00506584	0.0304257
ILF3	chr3_6561776_+	chr3	6561776	+	A:18,C:65,G:0,T:0,_A:7,C:45,G:0,T:0,	C	A	0.00152259	0.0142936
ILF3	chr4_61742_+	chr4	61742	+	A:0,C:0,G:62,T:0,_A:1,C:0,G:74,T:0,	G	A	4.10369e-05	0.00152487
ILF3	chr4_2499932_+	chr4	2499932	+	A:6,C:0,G:17,T:0,_A:3,C:0,G:4,T:0,	G	A	0.0177759	0.0678934
ILF3	chr4_20717471_+	chr4	20717471	+	A:0,C:1,G:14,T:0,_A:0,C:3,G:6,T:0,	G	C	0.00966238	0.0454741
ILF3	chr5_37497675_+	chr5	37497675	+	A:2,C:20,G:0,T:0,_A:5,C:14,G:0,T:0,	C	A	0.00286828	0.0213616
ILF3	chr5_132248345_-	chr5	132248345	-	A:4,C:0,G:10,T:0,_A:1,C:0,G:7,T:0,	G	A	0.0174737	0.067107
ILF3	chr5_162841170_-	chr5	162841170	-	A:0,C:5,G:0,T:25,_A:0,C:12,G:0,T:41,	T	C	0.00244111	0.0192997
ILF3	chr5_162841338_-	chr5	162841338	-	A:0,C:4,G:0,T:8,_A:0,C:2,G:0,T:14,	T	C	0.00939798	0.0446807
ILF3	chr6_26125711_+	chr6	26125711	+	A:69,C:29,G:0,T:0,_A:33,C:11,G:1,T:0,	A	C	0.0103548	0.0475255
ILF3	chr6_26126524_+	chr6	26126524	+	A:21,C:0,G:9,T:0,_A:11,C:0,G:3,T:0,	A	G	0.0160964	0.0634835
ILF3	chr6_36861083_+	chr6	36861083	+	A:2,C:0,G:0,T:12,_A:2,C:0,G:0,T:6,	T	A	0.0153901	0.0615995
ILF3	chr6_15063444_-	chr6	15063444	-	A:0,C:10,G:0,T:1,_A:0,C:7,G:0,T:3,	C	T	0.0212806	0.0768163
ILF3	chr6_34603303_-	chr6	34603303	-	A:0,C:16,G:0,T:87,_A:0,C:4,G:0,T:47,	T	C	0.000350947	0.00556399
ILF3	chr6_129940263_-	chr6	129940263	-	A:65,C:0,G:23,T:0,_A:53,C:0,G:18,T:1,	A	G	0.00927479	0.044309
ILF3	chr7_101489941_+	chr7	101489941	+	A:0,C:14,G:0,T:4,_A:0,C:4,G:0,T:0,	C	T	0.014439	0.059032
ILF3	chr7_156954488_+	chr7	156954488	+	A:11,C:0,G:5,T:0,_A:8,C:0,G:1,T:0,	A	G	0.0227857	0.0805465
ILF3	chr7_157042938_+	chr7	157042938	+	A:0,C:2,G:0,T:6,_A:0,C:1,G:0,T:11,	T	C	0.00885034	0.0430177
ILF3	chr7_1483144_-	chr7	1483144	-	A:4,C:0,G:10,T:0,_A:3,C:0,G:10,T:0,	G	A	0.0280375	0.0931642
ILF3	chr7_152106315_-	chr7	152106315	-	A:0,C:23,G:0,T:0,_A:0,C:18,G:0,T:0,	C	T	9.18554e-05	0.00248149
ILF3	chr7_152106316_-	chr7	152106316	-	A:0,C:0,G:21,T:0,_A:0,C:0,G:17,T:0,	G	T	0.000107695	0.00272554
ILF3	chr7_152106427_-	chr7	152106427	-	A:14,C:0,G:0,T:0,_A:7,C:0,G:0,T:0,	A	G	0.000721224	0.00881989
ILF3	chr7_152111973_-	chr7	152111973	-	A:0,C:2,G:0,T:23,_A:0,C:0,G:0,T:11,	T	C	0.000331853	0.00537256
ILF3	chr7_152112018_-	chr7	152112018	-	A:0,C:28,G:0,T:0,_A:0,C:12,G:0,T:0,	C	T	0.000102355	0.00264504
ILF3	chr7_152112026_-	chr7	152112026	-	A:21,C:2,G:0,T:1,_A:15,C:0,G:0,T:0,	A	T	0.000181854	0.0037189
ILF3	chr7_152112036_-	chr7	152112036	-	A:0,C:19,G:0,T:1,_A:0,C:12,G:0,T:0,	C	T	0.000282259	0.00485874
ILF3	chr8_91403276_+	chr8	91403276	+	A:0,C:1,G:11,T:0,_A:0,C:1,G:7,T:0,	G	C	0.00507964	0.0304768
ILF3	chr10_5024394_+	chr10	5024394	+	A:0,C:0,G:0,T:16,_A:0,C:0,G:0,T:4,	T	C	0.00185767	0.0162306
ILF3	chr10_80904701_+	chr10	80904701	+	A:2,C:11,G:0,T:0,_A:2,C:5,G:0,T:0,	C	A	0.0299584	0.0976462
ILF3	chr11_61231177_+	chr11	61231177	+	A:17,C:0,G:7,T:0,_A:24,C:0,G:6,T:0,	A	G	0.00677806	0.0364212
ILF3	chr11_65064690_+	chr11	65064690	+	A:9,C:0,G:2,T:0,_A:8,C:0,G:3,T:0,	A	G	0.0308671	0.0997448
ILF3	chr11_108616005_+	chr11	108616005	+	A:0,C:51,G:0,T:8,_A:0,C:17,G:0,T:4,	C	T	0.000781184	0.00928839
ILF3	chr11_5478331_-	chr11	5478331	-	A:34,C:14,G:0,T:0,_A:27,C:9,G:0,T:0,	A	C	0.010763	0.0487184
ILF3	chr11_5481180_-	chr11	5481180	-	A:2,C:7,G:0,T:0,_A:4,C:17,G:0,T:0,	C	A	0.00752218	0.0388546
ILF3	chr11_5508718_-	chr11	5508718	-	A:0,C:3,G:13,T:0,_A:0,C:3,G:13,T:0,	G	C	0.00519007	0.0308841
ILF3	chr11_5508749_-	chr11	5508749	-	A:0,C:29,G:2,T:0,_A:0,C:17,G:0,T:0,	C	G	0.000137333	0.00314627
ILF3	chr11_107728008_-	chr11	107728008	-	A:8,C:0,G:20,T:0,_A:1,C:0,G:8,T:0,	G	A	0.0124393	0.0535079
ILF3	chr15_88239308_-	chr15	88239308	-	A:0,C:0,G:2,T:12,_A:0,C:0,G:7,T:13,	T	G	0.0264409	0.089388
ILF3	chr16_24793741_+	chr16	24793741	+	A:0,C:8,G:0,T:5,_A:0,C:12,G:0,T:2,	C	T	0.0236418	0.0826439
ILF3	chr16_30943988_+	chr16	30943988	+	A:0,C:5,G:0,T:3,_A:0,C:12,G:0,T:2,	C	T	0.0226642	0.0802474
ILF3	chr16_70449211_-	chr16	70449211	-	A:0,C:4,G:0,T:17,_A:0,C:1,G:0,T:1,	T	C	0.0292154	0.0959201
ILF3	chr16_74594495_-	chr16	74594495	-	A:24,C:0,G:0,T:0,_A:11,C:0,G:0,T:0,	A	C	0.000135928	0.00312717
ILF3	chr16_74680105_-	chr16	74680105	-	A:0,C:2,G:0,T:13,_A:0,C:3,G:0,T:11,	T	C	0.0054754	0.0319212
ILF3	chr16_88955458_-	chr16	88955458	-	A:12,C:0,G:39,T:0,_A:14,C:0,G:30,T:0,	G	A	0.0114168	0.050606
ILF3	chr16_89853307_-	chr16	89853307	-	A:0,C:25,G:0,T:8,_A:0,C:15,G:0,T:8,	C	T	0.0259066	0.0881134
ILF3	chr16_89854829_-	chr16	89854829	-	A:0,C:4,G:11,T:0,_A:0,C:2,G:9,T:0,	G	C	0.0181804	0.0689417
ILF3	chr16_89877975_-	chr16	89877975	-	A:11,C:0,G:21,T:0,_A:7,C:0,G:21,T:0,	G	A	0.022675	0.080274
ILF3	chr17_76152737_+	chr17	76152737	+	A:0,C:0,G:5,T:59,_A:0,C:0,G:1,T:9,	T	G	0.000196404	0.00389496
ILF3	chr17_79597583_-	chr17	79597583	-	A:11,C:1,G:0,T:0,_A:9,C:3,G:0,T:0,	A	C	0.00832019	0.04138
ILF3	chr18_696703_-	chr18	696703	-	A:12,C:0,G:2,T:0,_A:9,C:0,G:2,T:0,	A	G	0.00600678	0.0337995
ILF3	chr18_699120_-	chr18	699120	-	A:0,C:0,G:13,T:1,_A:0,C:0,G:7,T:0,	G	T	0.00156457	0.0145448
ILF3	chr19_8075772_+	chr19	8075772	+	A:12,C:0,G:1,T:0,_A:6,C:0,G:1,T:0,	A	G	0.00538484	0.0315943
ILF3	chr19_13191505_+	chr19	13191505	+	A:2,C:0,G:10,T:0,_A:2,C:0,G:7,T:0,	G	A	0.0194968	0.0723187
ILF3	chr19_45405521_+	chr19	45405521	+	A:0,C:1,G:15,T:0,_A:0,C:0,G:6,T:0,	G	C	0.00129253	0.0128656
ILF3	chr19_55554711_+	chr19	55554711	+	A:0,C:13,G:0,T:6,_A:0,C:12,G:0,T:1,	C	T	0.00878176	0.0428075
ILF3	chr19_3541615_-	chr19	3541615	-	A:17,C:0,G:4,T:0,_A:8,C:0,G:2,T:0,	A	G	0.0146362	0.0595673
ILF3	chr19_28917523_-	chr19	28917523	-	A:1,C:0,G:41,T:0,_A:5,C:0,G:43,T:0,	G	A	0.000126736	0.00300033
ILF3	chr19_28917565_-	chr19	28917565	-	A:90,C:0,G:12,T:0,_A:122,C:0,G:23,T:0,	A	G	0.00107116	0.0113965
ILF3	chr19_28999179_-	chr19	28999179	-	A:1,C:7,G:0,T:0,_A:4,C:10,G:0,T:0,	C	A	0.0299307	0.097582
ILF3	chr19_49534958_-	chr19	49534958	-	A:2,C:0,G:26,T:0,_A:13,C:0,G:27,T:0,	G	A	0.00207411	0.0174087
ILF3	chr19_54957662_-	chr19	54957662	-	A:0,C:3,G:0,T:22,_A:0,C:1,G:0,T:7,	T	C	0.00163466	0.0149585
ILF3	chr20_62152157_+	chr20	62152157	+	A:70,C:0,G:25,T:0,_A:53,C:0,G:15,T:0,	A	G	0.00339412	0.0237347
ILF3	chr21_23746907_+	chr21	23746907	+	A:0,C:0,G:14,T:2,_A:0,C:0,G:4,T:1,	G	T	0.00991004	0.0462121
KHDRBS1	chr1_26600558_+	chr1	26600558	+	A:0,C:3,G:0,T:13,_A:0,C:0,G:0,T:8,	T	C	0.00360882	0.0246597
KHDRBS1	chr1_65723174_+	chr1	65723174	+	A:0,C:7,G:0,T:0,_A:2,C:15,G:0,T:0,	C	A	0.00154568	0.0144321
KHDRBS1	chr1_16944945_-	chr1	16944945	-	A:2,C:0,G:6,T:0,_A:0,C:0,G:13,T:0,	G	A	0.00821548	0.041053
KHDRBS1	chr1_31761936_-	chr1	31761936	-	A:0,C:0,G:0,T:17,_A:4,C:0,G:0,T:10,	T	A	0.00161936	0.0148688
KHDRBS1	chr2_17958762_+	chr2	17958762	+	A:2,C:0,G:9,T:0,_A:1,C:0,G:10,T:0,	G	A	0.0107596	0.0487086
KHDRBS1	chr2_71613914_+	chr2	71613914	+	A:15,C:0,G:3,T:0,_A:23,C:0,G:5,T:0,	A	G	0.00233086	0.0187444
KHDRBS1	chr2_20542384_-	chr2	20542384	-	A:2,C:0,G:0,T:15,_A:3,C:0,G:0,T:13,	T	A	0.00326323	0.023159
KHDRBS1	chr4_83806856_-	chr4	83806856	-	A:0,C:11,G:0,T:5,_A:0,C:10,G:0,T:3,	C	T	0.030526	0.0989587
KHDRBS1	chr5_12718547_+	chr5	12718547	+	A:24,C:0,G:5,T:0,_A:16,C:0,G:11,T:0,	A	G	0.0228644	0.08074
KHDRBS1	chr5_12737900_+	chr5	12737900	+	A:12,C:0,G:0,T:5,_A:10,C:0,G:0,T:1,	A	T	0.00806881	0.0405928
KHDRBS1	chr5_53644792_+	chr5	53644792	+	A:0,C:0,G:2,T:12,_A:0,C:0,G:4,T:12,	T	G	0.00811367	0.0407339
KHDRBS1	chr5_53260113_-	chr5	53260113	-	A:0,C:0,G:8,T:1,_A:0,C:0,G:17,T:4,	G	T	0.00502519	0.0302747
KHDRBS1	chr6_26134723_+	chr6	26134723	+	A:0,C:11,G:0,T:3,_A:0,C:16,G:0,T:3,	C	T	0.00386315	0.0257266
KHDRBS1	chr6_34618516_-	chr6	34618516	-	A:0,C:3,G:0,T:7,_A:0,C:2,G:0,T:12,	T	C	0.0254833	0.0870995
KHDRBS1	chr7_90000464_+	chr7	90000464	+	A:14,C:0,G:0,T:4,_A:8,C:0,G:0,T:2,	A	T	0.010969	0.049316
KHDRBS1	chr7_120720049_+	chr7	120720049	+	A:0,C:0,G:9,T:2,_A:0,C:0,G:10,T:5,	G	T	0.00585177	0.0332582
KHDRBS1	chr7_120776097_+	chr7	120776097	+	A:0,C:12,G:0,T:0,_A:0,C:25,G:4,T:0,	C	G	0.000967487	0.0106698
KHDRBS1	chr7_120793328_+	chr7	120793328	+	A:36,C:0,G:8,T:0,_A:27,C:0,G:7,T:0,	A	G	0.00446333	0.0281357
KHDRBS1	chr7_120799682_+	chr7	120799682	+	A:11,C:0,G:45,T:0,_A:6,C:0,G:28,T:0,	G	A	0.0068617	0.0366991
KHDRBS1	chr7_120799973_+	chr7	120799973	+	A:60,C:0,G:6,T:0,_A:37,C:0,G:5,T:0,	A	G	0.000388764	0.00593404
KHDRBS1	chr7_155095436_+	chr7	155095436	+	A:0,C:4,G:0,T:0,_A:0,C:28,G:0,T:0,	C	A	0.000279263	0.00482685
KHDRBS1	chr7_158424127_-	chr7	158424127	-	A:0,C:16,G:0,T:5,_A:0,C:29,G:0,T:8,	C	T	0.00926795	0.0442883
KHDRBS1	chr8_91445349_+	chr8	91445349	+	A:14,C:0,G:3,T:0,_A:12,C:0,G:3,T:0,	A	G	0.00653269	0.0355992
KHDRBS1	chr11_5472822_-	chr11	5472822	-	A:23,C:0,G:8,T:0,_A:18,C:0,G:2,T:0,	A	G	0.0081398	0.0408159
KHDRBS1	chr11_5488533_-	chr11	5488533	-	A:0,C:5,G:0,T:25,_A:0,C:9,G:0,T:16,	T	C	0.0131307	0.0554388
KHDRBS1	chr13_108502280_-	chr13	108502280	-	A:0,C:0,G:0,T:12,_A:0,C:0,G:0,T:9,	T	C	0.000668897	0.00840011
KHDRBS1	chr15_20597693_-	chr15	20597693	-	A:0,C:0,G:9,T:0,_A:0,C:0,G:13,T:0,	G	A	0.000474613	0.00673596
KHDRBS1	chr15_20625301_-	chr15	20625301	-	A:0,C:0,G:0,T:11,_A:0,C:0,G:0,T:11,	T	C	0.000462034	0.00662144
KHDRBS1	chr15_58308254_-	chr15	58308254	-	A:2,C:14,G:0,T:0,_A:4,C:14,G:0,T:0,	C	A	0.00483902	0.029577
KHDRBS1	chr15_58325512_-	chr15	58325512	-	A:0,C:3,G:6,T:0,_A:0,C:2,G:15,T:0,	G	C	0.0134075	0.0562056
KHDRBS1	chr17_34139854_+	chr17	34139854	+	A:11,C:0,G:2,T:0,_A:7,C:0,G:2,T:0,	A	G	0.0221704	0.0790284
KHDRBS1	chr17_68078960_-	chr17	68078960	-	A:0,C:0,G:0,T:8,_A:3,C:0,G:0,T:11,	T	A	0.0101746	0.046995
KHDRBS1	chr19_55545284_+	chr19	55545284	+	A:9,C:0,G:3,T:0,_A:10,C:0,G:0,T:0,	A	G	0.0113739	0.050483
KHDRBS1	chr19_28913487_-	chr19	28913487	-	A:73,C:6,G:0,T:0,_A:39,C:4,G:0,T:0,	A	C	0.000331072	0.00536467
KHDRBS1	chr19_28915606_-	chr19	28915606	-	A:0,C:7,G:0,T:32,_A:0,C:0,G:0,T:17,	T	C	0.00144577	0.0138267
KHDRBS1	chr21_11082681_-	chr21	11082681	-	A:0,C:0,G:0,T:21,_A:0,C:0,G:0,T:8,	T	C	0.000213038	0.00409095
KHSRP	chr1_17231724_+	chr1	17231724	+	A:32,C:0,G:3,T:0,_A:86,C:0,G:2,T:0,	A	G	0.000280794	0.00484316
KHSRP	chr1_17231735_+	chr1	17231735	+	A:0,C:41,G:0,T:1,_A:1,C:122,G:0,T:1,	C	T	0.000252922	0.00454163
KHSRP	chr1_17231738_+	chr1	17231738	+	A:0,C:0,G:1,T:42,_A:0,C:0,G:0,T:113,	T	G	0.000195491	0.00388405
KHSRP	chr1_17231743_+	chr1	17231743	+	A:0,C:40,G:0,T:0,_A:0,C:117,G:0,T:0,	C	T	0.000179596	0.00369116
KHSRP	chr1_17231749_+	chr1	17231749	+	A:0,C:0,G:41,T:0,_A:0,C:0,G:119,T:0,	G	A	0.000177378	0.00366379
KHSRP	chr1_17231751_+	chr1	17231751	+	A:0,C:0,G:0,T:43,_A:0,C:0,G:0,T:117,	T	C	0.000174783	0.00363161
KHSRP	chr1_17231755_+	chr1	17231755	+	A:0,C:41,G:0,T:0,_A:0,C:118,G:0,T:0,	C	T	0.000183211	0.00373552
KHSRP	chr1_17231770_+	chr1	17231770	+	A:0,C:0,G:0,T:33,_A:0,C:0,G:0,T:95,	T	C	0.000151926	0.00334048
KHSRP	chr1_17231788_+	chr1	17231788	+	A:0,C:18,G:0,T:0,_A:0,C:53,G:0,T:0,	C	T	0.000113346	0.00280898
KHSRP	chr1_17231790_+	chr1	17231790	+	A:18,C:0,G:0,T:0,_A:48,C:0,G:0,T:0,	A	T	0.000114939	0.0028322
KHSRP	chr1_23356864_+	chr1	23356864	+	A:19,C:0,G:51,T:0,_A:7,C:0,G:12,T:0,	G	A	0.0226183	0.0801343
KHSRP	chr1_38480105_+	chr1	38480105	+	A:0,C:0,G:11,T:1,_A:0,C:0,G:12,T:2,	G	T	0.0205526	0.0749912
KHSRP	chr1_47818917_+	chr1	47818917	+	A:4,C:0,G:13,T:0,_A:1,C:0,G:12,T:0,	G	A	0.0207746	0.0755492
KHSRP	chr1_108873468_+	chr1	108873468	+	A:1,C:10,G:0,T:0,_A:5,C:14,G:0,T:0,	C	A	0.0222626	0.0792564
KHSRP	chr1_108873520_+	chr1	108873520	+	A:2,C:0,G:0,T:27,_A:4,C:0,G:0,T:16,	T	A	0.00117719	0.0121132
KHSRP	chr1_145109456_+	chr1	145109456	+	A:0,C:37,G:0,T:0,_A:0,C:14,G:0,T:0,	C	T	0.000116855	0.00285994
KHSRP	chr1_145112652_+	chr1	145112652	+	A:12,C:0,G:0,T:0,_A:9,C:0,G:0,T:0,	A	G	0.0147698	0.059929
KHSRP	chr1_145115602_+	chr1	145115602	+	A:0,C:0,G:0,T:35,_A:0,C:0,G:0,T:20,	T	C	0.000137768	0.00315217
KHSRP	chr1_146739277_+	chr1	146739277	+	A:0,C:26,G:0,T:5,_A:0,C:16,G:0,T:5,	C	T	0.00263485	0.0202516
KHSRP	chr1_186347975_+	chr1	186347975	+	A:1,C:12,G:0,T:22,_A:0,C:8,G:0,T:27,	T	C	0.0244269	0.0845526
KHSRP	chr1_193127343_+	chr1	193127343	+	A:7,C:0,G:33,T:0,_A:8,C:0,G:18,T:0,	G	A	0.0172686	0.0665714
KHSRP	chr1_193202953_+	chr1	193202953	+	A:34,C:0,G:7,T:0,_A:16,C:0,G:6,T:0,	A	G	0.00456957	0.028548
KHSRP	chr1_193205272_+	chr1	193205272	+	A:34,C:0,G:0,T:7,_A:35,C:0,G:0,T:4,	A	T	0.000992202	0.0108455
KHSRP	chr1_198151688_+	chr1	198151688	+	A:2,C:0,G:16,T:0,_A:7,C:0,G:21,T:0,	G	A	0.00517112	0.0308145
KHSRP	chr1_213378509_+	chr1	213378509	+	A:0,C:4,G:0,T:19,_A:0,C:6,G:0,T:12,	T	C	0.0164109	0.0643168
KHSRP	chr1_3809347_-	chr1	3809347	-	A:0,C:1,G:0,T:12,_A:0,C:1,G:0,T:12,	T	C	0.010843	0.0489508
KHSRP	chr1_16944809_-	chr1	16944809	-	A:0,C:2,G:44,T:0,_A:0,C:3,G:32,T:0,	G	C	0.000313948	0.00518998
KHSRP	chr1_47761405_-	chr1	47761405	-	A:0,C:5,G:23,T:0,_A:0,C:4,G:29,T:0,	G	C	0.00178492	0.0158226
KHSRP	chr1_67515228_-	chr1	67515228	-	A:3,C:0,G:21,T:0,_A:2,C:0,G:6,T:0,	G	A	0.00809981	0.0406903
KHSRP	chr1_100182884_-	chr1	100182884	-	A:0,C:24,G:0,T:5,_A:0,C:11,G:0,T:7,	C	T	0.0279766	0.0930212
KHSRP	chr1_100185282_-	chr1	100185282	-	A:0,C:0,G:18,T:6,_A:0,C:0,G:8,T:1,	G	T	0.0257521	0.0877436
KHSRP	chr1_114948004_-	chr1	114948004	-	A:2,C:20,G:0,T:0,_A:1,C:5,G:0,T:0,	C	A	0.0122162	0.0528797
KHSRP	chr1_144944050_-	chr1	144944050	-	A:10,C:0,G:63,T:0,_A:3,C:0,G:40,T:0,	G	A	0.000727468	0.00886928
KHSRP	chr1_144946908_-	chr1	144946908	-	A:0,C:14,G:0,T:2,_A:0,C:7,G:0,T:0,	C	T	0.0270781	0.090901
KHSRP	chr1_155880391_-	chr1	155880391	-	A:0,C:23,G:0,T:10,_A:0,C:14,G:0,T:4,	C	T	0.0227904	0.080558
KHSRP	chr1_155891564_-	chr1	155891564	-	A:0,C:6,G:0,T:17,_A:0,C:9,G:0,T:33,	T	C	0.00752224	0.0388548
KHSRP	chr1_176111759_-	chr1	176111759	-	A:17,C:0,G:0,T:4,_A:18,C:0,G:0,T:7,	A	T	0.0281321	0.0933865
KHSRP	chr1_180350556_-	chr1	180350556	-	A:13,C:3,G:0,T:0,_A:15,C:2,G:0,T:0,	A	C	0.00787311	0.0399749
KHSRP	chr1_180366074_-	chr1	180366074	-	A:0,C:10,G:0,T:2,_A:0,C:21,G:0,T:4,	C	T	0.0045203	0.0283573
KHSRP	chr1_227462795_-	chr1	227462795	-	A:36,C:3,G:0,T:0,_A:37,C:0,G:0,T:0,	A	C	0.000229453	0.00427948
KHSRP	chr1_246488797_-	chr1	246488797	-	A:0,C:0,G:27,T:8,_A:0,C:0,G:27,T:4,	G	T	0.00234536	0.018818
KHSRP	chr1_246488798_-	chr1	246488798	-	A:0,C:8,G:0,T:28,_A:0,C:4,G:0,T:27,	T	C	0.00236788	0.018932
KHSRP	chr2_26618543_+	chr2	26618543	+	A:3,C:0,G:11,T:0,_A:3,C:0,G:17,T:0,	G	A	0.0116712	0.0513337
KHSRP	chr2_32583171_+	chr2	32583171	+	A:0,C:3,G:19,T:0,_A:0,C:3,G:10,T:0,	G	C	0.00732341	0.0382127
KHSRP	chr2_32602104_+	chr2	32602104	+	A:0,C:3,G:0,T:19,_A:0,C:4,G:0,T:17,	T	C	0.00327207	0.0231981
KHSRP	chr2_32688601_+	chr2	32688601	+	A:16,C:5,G:0,T:0,_A:18,C:4,G:0,T:0,	A	C	0.00814552	0.0408338
KHSRP	chr2_32749723_+	chr2	32749723	+	A:0,C:2,G:0,T:13,_A:0,C:2,G:0,T:14,	T	C	0.0291282	0.0957169
KHSRP	chr2_32775984_+	chr2	32775984	+	A:14,C:39,G:0,T:0,_A:11,C:37,G:0,T:0,	C	A	0.0112794	0.0502115
KHSRP	chr2_32775999_+	chr2	32775999	+	A:28,C:11,G:0,T:0,_A:29,C:10,G:0,T:0,	A	C	0.0147692	0.0599274
KHSRP	chr2_44625958_+	chr2	44625958	+	A:0,C:37,G:0,T:14,_A:0,C:37,G:0,T:18,	C	T	0.0231871	0.081532
KHSRP	chr2_44660616_+	chr2	44660616	+	A:9,C:23,G:0,T:0,_A:6,C:18,G:0,T:0,	C	A	0.0209697	0.0760385
KHSRP	chr2_71592444_+	chr2	71592444	+	A:0,C:0,G:10,T:1,_A:0,C:0,G:9,T:1,	G	T	0.0126407	0.0540729
KHSRP	chr2_71601522_+	chr2	71601522	+	A:0,C:14,G:0,T:5,_A:0,C:24,G:0,T:10,	C	T	0.00397288	0.0261779
KHSRP	chr2_71627539_+	chr2	71627539	+	A:0,C:24,G:0,T:8,_A:0,C:16,G:0,T:10,	C	T	0.0239628	0.0834258
KHSRP	chr2_71645890_+	chr2	71645890	+	A:0,C:7,G:25,T:0,_A:0,C:4,G:18,T:0,	G	C	0.00628022	0.034742
KHSRP	chr2_71645946_+	chr2	71645946	+	A:15,C:0,G:25,T:0,_A:9,C:0,G:38,T:0,	G	A	0.0171515	0.0662651
KHSRP	chr2_130891740_+	chr2	130891740	+	A:0,C:0,G:0,T:70,_A:0,C:0,G:1,T:76,	T	C	0.000173258	0.00361262
KHSRP	chr2_152271215_+	chr2	152271215	+	A:4,C:0,G:15,T:0,_A:1,C:0,G:6,T:0,	G	A	0.0242619	0.0841525
KHSRP	chr2_152306897_+	chr2	152306897	+	A:0,C:1,G:57,T:51,_A:0,C:0,G:52,T:47,	G	T	0.0275444	0.0920032
KHSRP	chr2_152331999_+	chr2	152331999	+	A:0,C:0,G:22,T:10,_A:0,C:0,G:26,T:6,	G	T	0.00538832	0.031607
KHSRP	chr2_173441448_+	chr2	173441448	+	A:0,C:29,G:0,T:11,_A:0,C:23,G:0,T:3,	C	T	0.00227107	0.0184388
KHSRP	chr2_181851996_+	chr2	181851996	+	A:0,C:0,G:3,T:15,_A:0,C:0,G:8,T:27,	T	G	0.00817444	0.0409245
KHSRP	chr2_181851997_+	chr2	181851997	+	A:3,C:0,G:0,T:17,_A:8,C:0,G:0,T:29,	T	A	0.00772561	0.039506
KHSRP	chr2_24020812_-	chr2	24020812	-	A:0,C:18,G:1,T:7,_A:0,C:17,G:0,T:6,	C	T	0.030335	0.0985177
KHSRP	chr2_24087621_-	chr2	24087621	-	A:18,C:56,G:0,T:0,_A:5,C:18,G:0,T:0,	C	A	0.00809812	0.040685
KHSRP	chr2_26055668_-	chr2	26055668	-	A:0,C:5,G:0,T:16,_A:0,C:6,G:0,T:31,	T	C	0.00467162	0.0289405
KHSRP	chr2_36808905_-	chr2	36808905	-	A:0,C:5,G:0,T:30,_A:0,C:7,G:0,T:16,	T	C	0.00389399	0.0258539
KHSRP	chr2_69548495_-	chr2	69548495	-	A:0,C:0,G:11,T:18,_A:0,C:0,G:2,T:16,	T	G	0.0270495	0.0908333
KHSRP	chr2_69580970_-	chr2	69580970	-	A:0,C:53,G:0,T:9,_A:0,C:16,G:0,T:3,	C	T	0.00142982	0.0137285
KHSRP	chr2_69584616_-	chr2	69584616	-	A:37,C:16,G:0,T:0,_A:9,C:1,G:0,T:0,	A	C	0.0173491	0.0667818
KHSRP	chr2_69603084_-	chr2	69603084	-	A:0,C:17,G:0,T:9,_A:0,C:16,G:0,T:3,	C	T	0.0254746	0.0870784
KHSRP	chr2_69603264_-	chr2	69603264	-	A:0,C:14,G:44,T:0,_A:0,C:6,G:15,T:0,	G	C	0.00693618	0.0369455
KHSRP	chr2_97285852_-	chr2	97285852	-	A:0,C:50,G:0,T:14,_A:0,C:21,G:0,T:15,	C	T	0.0247395	0.0853086
KHSRP	chr2_112002130_-	chr2	112002130	-	A:0,C:0,G:10,T:19,_A:0,C:0,G:8,T:11,	T	G	0.0181477	0.0688573
KHSRP	chr2_175943728_-	chr2	175943728	-	A:7,C:14,G:0,T:0,_A:3,C:21,G:0,T:0,	C	A	0.0099643	0.0463731
KHSRP	chr2_175956054_-	chr2	175956054	-	A:29,C:0,G:12,T:0,_A:27,C:0,G:10,T:0,	A	G	0.0192069	0.0715794
KHSRP	chr2_176813523_-	chr2	176813523	-	A:19,C:4,G:0,T:0,_A:13,C:5,G:0,T:0,	A	C	0.0104274	0.0477384
KHSRP	chr2_183823543_-	chr2	183823543	-	A:32,C:0,G:34,T:0,_A:8,C:1,G:10,T:0,	G	A	0.00500142	0.0301862
KHSRP	chr4_61493_+	chr4	61493	+	A:0,C:222,G:0,T:85,_A:0,C:294,G:0,T:135,	C	T	0.0221153	0.078892
KHSRP	chr4_63079_+	chr4	63079	+	A:11,C:106,G:0,T:0,_A:12,C:156,G:0,T:0,	C	A	0.000767894	0.00918565
KHSRP	chr4_63081_+	chr4	63081	+	A:0,C:102,G:0,T:10,_A:0,C:147,G:0,T:12,	C	T	0.000680139	0.00849119
KHSRP	chr4_66516_+	chr4	66516	+	A:2,C:0,G:46,T:0,_A:13,C:0,G:147,T:0,	G	A	0.000751035	0.00905442
KHSRP	chr4_143917_+	chr4	143917	+	A:4,C:0,G:0,T:41,_A:7,C:0,G:0,T:36,	T	A	0.00138936	0.0134777
KHSRP	chr4_26385335_+	chr4	26385335	+	A:3,C:0,G:20,T:0,_A:4,C:0,G:12,T:0,	G	A	0.00536228	0.0315126
KHSRP	chr4_37004240_+	chr4	37004240	+	A:0,C:0,G:31,T:10,_A:0,C:0,G:16,T:6,	G	T	0.0120496	0.0524089
KHSRP	chr4_40100584_+	chr4	40100584	+	A:0,C:6,G:0,T:12,_A:0,C:2,G:0,T:15,	T	C	0.0288024	0.0949566
KHSRP	chr4_40155927_+	chr4	40155927	+	A:0,C:8,G:0,T:16,_A:0,C:4,G:0,T:17,	T	C	0.0232607	0.0817124
KHSRP	chr4_48368099_+	chr4	48368099	+	A:1,C:0,G:12,T:0,_A:1,C:0,G:10,T:0,	G	A	0.0203331	0.0744381
KHSRP	chr4_48851540_+	chr4	48851540	+	A:0,C:15,G:0,T:64,_A:0,C:14,G:0,T:45,	T	C	0.0152071	0.0611082
KHSRP	chr4_54310508_+	chr4	54310508	+	A:0,C:12,G:0,T:2,_A:0,C:13,G:0,T:1,	C	T	0.0109694	0.0493172
KHSRP	chr4_89637176_+	chr4	89637176	+	A:1,C:0,G:0,T:16,_A:2,C:0,G:0,T:15,	T	A	0.00143335	0.0137503
KHSRP	chr4_160179113_+	chr4	160179113	+	A:14,C:0,G:3,T:0,_A:8,C:1,G:1,T:0,	A	G	0.0305113	0.0989248
KHSRP	chr4_48600773_-	chr4	48600773	-	A:0,C:3,G:49,T:0,_A:0,C:7,G:44,T:0,	G	C	0.000771968	0.00921721
KHSRP	chr4_48772105_-	chr4	48772105	-	A:6,C:51,G:0,T:0,_A:9,C:22,G:0,T:0,	C	A	0.000880043	0.0100344
KHSRP	chr4_71690167_-	chr4	71690167	-	A:0,C:5,G:21,T:0,_A:0,C:4,G:8,T:0,	G	C	0.0192669	0.0717327
KHSRP	chr4_76587779_-	chr4	76587779	-	A:2,C:7,G:0,T:0,_A:0,C:17,G:0,T:0,	C	A	0.0116197	0.0511868
KHSRP	chr4_78726532_-	chr4	78726532	-	A:3,C:0,G:13,T:0,_A:2,C:0,G:7,T:0,	G	A	0.00389132	0.0258429
KHSRP	chr4_80237490_-	chr4	80237490	-	A:0,C:0,G:26,T:0,_A:0,C:0,G:15,T:0,	G	T	0.000185862	0.00376786
KHSRP	chr4_83884979_-	chr4	83884979	-	A:0,C:24,G:3,T:0,_A:0,C:16,G:5,T:0,	C	G	0.00285243	0.0212874
KHSRP	chr5_53667325_+	chr5	53667325	+	A:0,C:15,G:0,T:41,_A:0,C:12,G:0,T:39,	T	C	0.0110804	0.0496381
KHSRP	chr5_61657957_+	chr5	61657957	+	A:15,C:0,G:5,T:0,_A:14,C:0,G:0,T:0,	A	G	0.00558417	0.0323111
KHSRP	chr5_71413154_+	chr5	71413154	+	A:1,C:0,G:11,T:0,_A:4,C:0,G:15,T:0,	G	A	0.015103	0.0608281
KHSRP	chr5_81600339_+	chr5	81600339	+	A:7,C:0,G:27,T:0,_A:1,C:0,G:18,T:0,	G	A	0.00189293	0.0164261
KHSRP	chr5_86584820_+	chr5	86584820	+	A:6,C:0,G:35,T:0,_A:5,C:0,G:17,T:0,	G	A	0.00449063	0.028242
KHSRP	chr5_126868653_+	chr5	126868653	+	A:8,C:0,G:23,T:0,_A:3,C:0,G:10,T:0,	G	A	0.0209072	0.0758818
KHSRP	chr5_126869270_+	chr5	126869270	+	A:0,C:0,G:32,T:10,_A:0,C:0,G:12,T:2,	G	T	0.00607565	0.0340383
KHSRP	chr5_126884218_+	chr5	126884218	+	A:0,C:38,G:9,T:0,_A:0,C:11,G:3,T:0,	C	G	0.00274211	0.0207664
KHSRP	chr5_135508381_+	chr5	135508381	+	A:7,C:0,G:30,T:0,_A:6,C:0,G:14,T:0,	G	A	0.00407069	0.0265758
KHSRP	chr5_139915663_+	chr5	139915663	+	A:0,C:6,G:15,T:0,_A:0,C:4,G:14,T:0,	G	C	0.0279294	0.09291
KHSRP	chr5_145862463_+	chr5	145862463	+	A:31,C:0,G:97,T:0,_A:27,C:0,G:93,T:0,	G	A	0.00468469	0.0289905
KHSRP	chr5_149114439_+	chr5	149114439	+	A:0,C:4,G:1,T:17,_A:0,C:4,G:0,T:22,	T	C	0.00327414	0.0232073
KHSRP	chr5_6605532_-	chr5	6605532	-	A:5,C:20,G:0,T:0,_A:2,C:18,G:0,T:0,	C	A	0.00267425	0.0204417
KHSRP	chr5_53407580_-	chr5	53407580	-	A:15,C:35,G:0,T:0,_A:14,C:32,G:0,T:0,	C	A	0.0264996	0.0895279
KHSRP	chr5_94863933_-	chr5	94863933	-	A:0,C:17,G:0,T:7,_A:0,C:15,G:0,T:2,	C	T	0.0108889	0.0490839
KHSRP	chr5_132272311_-	chr5	132272311	-	A:0,C:16,G:0,T:1,_A:0,C:12,G:0,T:1,	C	T	0.00232346	0.0187067
KHSRP	chr5_145529556_-	chr5	145529556	-	A:15,C:0,G:3,T:0,_A:15,C:0,G:2,T:0,	A	G	0.00381458	0.0255251
KHSRP	chr5_145529572_-	chr5	145529572	-	A:0,C:13,G:0,T:2,_A:0,C:14,G:0,T:3,	C	T	0.0108434	0.0489521
KHSRP	chr5_175784920_-	chr5	175784920	-	A:0,C:3,G:0,T:17,_A:0,C:3,G:0,T:9,	T	C	0.0196869	0.0728021
KHSRP	chr6_4064404_+	chr6	4064404	+	A:0,C:113,G:35,T:0,_A:0,C:98,G:29,T:0,	C	G	0.0067887	0.0364566
KHSRP	chr6_36881991_+	chr6	36881991	+	A:0,C:1,G:0,T:27,_A:0,C:3,G:0,T:20,	T	C	0.000524292	0.00717936
KHSRP	chr6_36892221_+	chr6	36892221	+	A:30,C:0,G:4,T:0,_A:14,C:0,G:5,T:0,	A	G	0.00280134	0.0210472
KHSRP	chr6_88051262_+	chr6	88051262	+	A:0,C:2,G:0,T:13,_A:0,C:7,G:0,T:30,	T	C	0.00294223	0.0217055
KHSRP	chr6_88051444_+	chr6	88051444	+	A:10,C:0,G:6,T:0,_A:28,C:0,G:7,T:0,	A	G	0.0154815	0.0618443
KHSRP	chr6_111589293_+	chr6	111589293	+	A:19,C:6,G:0,T:0,_A:20,C:1,G:0,T:0,	A	C	0.00244746	0.0193314
KHSRP	chr6_122844409_+	chr6	122844409	+	A:1,C:23,G:0,T:0,_A:0,C:31,G:0,T:0,	C	A	0.000154119	0.00336907
KHSRP	chr6_147635508_+	chr6	147635508	+	A:0,C:22,G:8,T:0,_A:0,C:21,G:5,T:0,	C	G	0.00720628	0.0378318
KHSRP	chr6_168336161_+	chr6	168336161	+	A:0,C:7,G:0,T:32,_A:0,C:9,G:0,T:12,	T	C	0.0192101	0.0715876
KHSRP	chr6_74229903_-	chr6	74229903	-	A:0,C:64,G:16,T:0,_A:0,C:73,G:29,T:0,	C	G	0.0130119	0.0551088
KHSRP	chr6_88226641_-	chr6	88226641	-	A:28,C:0,G:10,T:0,_A:16,C:0,G:4,T:0,	A	G	0.0192043	0.071573
KHSRP	chr6_89116142_-	chr6	89116142	-	A:0,C:5,G:0,T:20,_A:0,C:6,G:0,T:12,	T	C	0.0191964	0.0715528
KHSRP	chr6_106656564_-	chr6	106656564	-	A:0,C:13,G:1,T:0,_A:0,C:11,G:3,T:0,	C	G	0.0201161	0.0738901
KHSRP	chr6_106741463_-	chr6	106741463	-	A:0,C:17,G:0,T:2,_A:0,C:17,G:0,T:5,	C	T	0.00556431	0.0322401
KHSRP	chr7_64284959_+	chr7	64284959	+	A:5,C:0,G:22,T:0,_A:8,C:0,G:20,T:0,	G	A	0.00947543	0.0449138
KHSRP	chr7_105180384_+	chr7	105180384	+	A:0,C:35,G:0,T:11,_A:0,C:30,G:0,T:11,	C	T	0.0060203	0.0338465
KHSRP	chr7_106720167_+	chr7	106720167	+	A:9,C:0,G:39,T:0,_A:8,C:0,G:22,T:0,	G	A	0.00517945	0.0308451
KHSRP	chr7_120766786_+	chr7	120766786	+	A:1,C:0,G:16,T:0,_A:1,C:0,G:18,T:0,	G	A	0.000301684	0.00506306
KHSRP	chr7_120766791_+	chr7	120766791	+	A:0,C:0,G:32,T:1,_A:0,C:0,G:30,T:0,	G	T	0.000137404	0.00314723
KHSRP	chr7_120805101_+	chr7	120805101	+	A:0,C:0,G:16,T:2,_A:0,C:0,G:14,T:0,	G	T	0.00118466	0.0121628
KHSRP	chr7_120877001_+	chr7	120877001	+	A:4,C:0,G:0,T:45,_A:4,C:0,G:0,T:28,	T	A	0.000939376	0.0104679
KHSRP	chr7_120877092_+	chr7	120877092	+	A:0,C:5,G:0,T:41,_A:0,C:6,G:0,T:28,	T	C	0.00151624	0.0142553
KHSRP	chr7_129266377_+	chr7	129266377	+	A:4,C:0,G:21,T:0,_A:8,C:0,G:19,T:0,	G	A	0.00901387	0.0435172
KHSRP	chr7_131130913_+	chr7	131130913	+	A:0,C:24,G:0,T:14,_A:0,C:22,G:0,T:6,	C	T	0.0210319	0.0761942
KHSRP	chr7_131163158_+	chr7	131163158	+	A:0,C:0,G:12,T:2,_A:0,C:0,G:16,T:4,	G	T	0.00719905	0.0378082
KHSRP	chr7_139052284_+	chr7	139052284	+	A:0,C:72,G:0,T:34,_A:0,C:66,G:0,T:28,	C	T	0.000813429	0.00953519
KHSRP	chr7_139053069_+	chr7	139053069	+	A:0,C:0,G:89,T:17,_A:0,C:0,G:61,T:18,	G	T	0.000893964	0.010137
KHSRP	chr7_23047770_-	chr7	23047770	-	A:0,C:40,G:0,T:9,_A:0,C:16,G:0,T:5,	C	T	0.00677205	0.0364012
KHSRP	chr7_38857364_-	chr7	38857364	-	A:19,C:0,G:69,T:0,_A:6,C:0,G:35,T:0,	G	A	0.00215901	0.0178573
KHSRP	chr7_105133479_-	chr7	105133479	-	A:0,C:0,G:6,T:3,_A:0,C:0,G:26,T:2,	G	T	0.00285913	0.0213188
KHSRP	chr7_119486012_-	chr7	119486012	-	A:0,C:29,G:0,T:10,_A:0,C:37,G:0,T:17,	C	T	0.0221916	0.0790808
KHSRP	chr7_132523397_-	chr7	132523397	-	A:11,C:0,G:8,T:0,_A:26,C:0,G:3,T:0,	A	G	0.027751	0.0924902
KHSRP	chr7_132592156_-	chr7	132592156	-	A:13,C:0,G:0,T:0,_A:9,C:0,G:1,T:0,	A	G	0.0209976	0.0761085
KHSRP	chr7_135628251_-	chr7	135628251	-	A:0,C:9,G:0,T:0,_A:0,C:18,G:6,T:0,	C	G	0.0152719	0.0612822
KHSRP	chr7_152108520_-	chr7	152108520	-	A:41,C:0,G:0,T:3,_A:28,C:0,G:0,T:0,	A	T	0.000227949	0.0042624
KHSRP	chr7_152108530_-	chr7	152108530	-	A:0,C:0,G:0,T:44,_A:0,C:0,G:0,T:29,	T	C	0.000124561	0.00296981
KHSRP	chr7_152112509_-	chr7	152112509	-	A:26,C:0,G:2,T:0,_A:19,C:0,G:1,T:0,	A	G	0.000411584	0.00615205
KHSRP	chr7_152112589_-	chr7	152112589	-	A:16,C:0,G:84,T:0,_A:9,C:0,G:73,T:0,	G	A	0.00143216	0.013743
KHSRP	chr7_152112594_-	chr7	152112594	-	A:0,C:0,G:113,T:0,_A:0,C:0,G:92,T:0,	G	A	0.000212923	0.00408961
KHSRP	chr7_152112608_-	chr7	152112608	-	A:0,C:0,G:114,T:0,_A:0,C:0,G:86,T:0,	G	A	0.000217092	0.00413794
KHSRP	chr7_152112626_-	chr7	152112626	-	A:0,C:66,G:0,T:7,_A:0,C:38,G:0,T:5,	C	T	0.000758509	0.00911272
KHSRP	chr7_152112643_-	chr7	152112643	-	A:1,C:2,G:0,T:37,_A:0,C:0,G:0,T:19,	T	C	0.000185334	0.00376143
KHSRP	chr7_152112646_-	chr7	152112646	-	A:2,C:0,G:34,T:0,_A:0,C:0,G:16,T:0,	G	A	0.000192489	0.00384803
KHSRP	chr7_152112653_-	chr7	152112653	-	A:0,C:0,G:27,T:0,_A:0,C:0,G:14,T:0,	G	A	0.000185492	0.00376336
KHSRP	chr7_156620118_-	chr7	156620118	-	A:0,C:1,G:0,T:34,_A:0,C:5,G:0,T:19,	T	C	0.000549223	0.00739686
KHSRP	chr7_158560621_-	chr7	158560621	-	A:77,C:30,G:0,T:0,_A:59,C:19,G:0,T:0,	A	C	0.0247728	0.085389
KHSRP	chr8_11689228_+	chr8	11689228	+	A:0,C:0,G:70,T:40,_A:0,C:0,G:17,T:15,	G	T	0.00292835	0.0216412
KHSRP	chr8_26157848_+	chr8	26157848	+	A:4,C:0,G:19,T:0,_A:3,C:0,G:17,T:0,	G	A	0.00328001	0.0232333
KHSRP	chr8_54883561_-	chr8	54883561	-	A:0,C:7,G:0,T:18,_A:0,C:2,G:0,T:11,	T	C	0.0158064	0.0627121
KHSRP	chr8_56661690_-	chr8	56661690	-	A:3,C:20,G:0,T:0,_A:0,C:6,G:0,T:0,	C	A	0.00723741	0.0379332
KHSRP	chr8_74646485_-	chr8	74646485	-	A:0,C:8,G:0,T:0,_A:0,C:13,G:1,T:0,	C	T	0.0154433	0.0617419
KHSRP	chr8_74646488_-	chr8	74646488	-	A:9,C:0,G:0,T:0,_A:19,C:0,G:0,T:0,	A	T	0.00127137	0.0127296
KHSRP	chr8_90737258_-	chr8	90737258	-	A:7,C:0,G:28,T:0,_A:8,C:0,G:23,T:0,	G	A	0.00353502	0.0243443
KHSRP	chr9_140637753_+	chr9	140637753	+	A:0,C:13,G:5,T:0,_A:0,C:17,G:5,T:0,	C	G	0.0209975	0.0761081
KHSRP	chr10_12200406_+	chr10	12200406	+	A:5,C:0,G:21,T:0,_A:3,C:0,G:6,T:0,	G	A	0.0259781	0.0882843
KHSRP	chr10_29709314_+	chr10	29709314	+	A:0,C:19,G:1,T:0,_A:0,C:3,G:2,T:0,	C	G	0.0254428	0.0870022
KHSRP	chr10_75863750_+	chr10	75863750	+	A:0,C:6,G:0,T:12,_A:0,C:0,G:0,T:17,	T	C	0.00825812	0.0411863
KHSRP	chr10_26956626_-	chr10	26956626	-	A:0,C:19,G:0,T:46,_A:0,C:18,G:0,T:52,	T	C	0.0179105	0.0682428
KHSRP	chr10_61582136_-	chr10	61582136	-	A:0,C:0,G:0,T:8,_A:0,C:0,G:0,T:17,	T	A	0.00401523	0.0263507
KHSRP	chr10_61582139_-	chr10	61582139	-	A:0,C:8,G:0,T:0,_A:0,C:14,G:0,T:0,	C	G	0.0112257	0.0500572
KHSRP	chr10_74828762_-	chr10	74828762	-	A:0,C:0,G:35,T:0,_A:0,C:0,G:15,T:0,	G	A	0.000130267	0.00304947
KHSRP	chr11_31533697_+	chr11	31533697	+	A:4,C:0,G:20,T:0,_A:1,C:0,G:13,T:0,	G	A	0.00203332	0.0171905
KHSRP	chr11_86990678_+	chr11	86990678	+	A:16,C:0,G:1,T:0,_A:15,C:0,G:2,T:0,	A	G	0.00143335	0.0137503
KHSRP	chr11_93483346_+	chr11	93483346	+	A:31,C:0,G:17,T:0,_A:18,C:0,G:5,T:0,	A	G	0.0256403	0.0874759
KHSRP	chr11_2696744_-	chr11	2696744	-	A:0,C:0,G:25,T:0,_A:0,C:1,G:19,T:0,	G	A	0.000159972	0.00344465
KHSRP	chr11_2991219_-	chr11	2991219	-	A:0,C:26,G:4,T:0,_A:0,C:10,G:2,T:0,	C	G	0.00232564	0.0187178
KHSRP	chr11_2998279_-	chr11	2998279	-	A:0,C:10,G:0,T:34,_A:0,C:3,G:0,T:14,	T	C	0.00547677	0.0319261
KHSRP	chr11_5466635_-	chr11	5466635	-	A:6,C:0,G:15,T:0,_A:9,C:0,G:50,T:0,	G	A	0.00235276	0.0188555
KHSRP	chr11_28087135_-	chr11	28087135	-	A:18,C:0,G:3,T:0,_A:16,C:0,G:4,T:0,	A	G	0.00417528	0.0269971
KHSRP	chr11_46137056_-	chr11	46137056	-	A:0,C:6,G:0,T:16,_A:0,C:4,G:0,T:11,	T	C	0.0214908	0.0773406
KHSRP	chr12_53412486_+	chr12	53412486	+	A:13,C:0,G:2,T:0,_A:11,C:0,G:3,T:0,	A	G	0.0273594	0.0915664
KHSRP	chr12_62728444_+	chr12	62728444	+	A:26,C:0,G:0,T:40,_A:21,C:0,G:0,T:30,	A	T	0.00211256	0.0176127
KHSRP	chr12_62785524_+	chr12	62785524	+	A:0,C:9,G:0,T:59,_A:0,C:10,G:0,T:28,	T	C	0.00343843	0.0239275
KHSRP	chr12_62785537_+	chr12	62785537	+	A:4,C:0,G:36,T:0,_A:9,C:0,G:22,T:0,	G	A	0.00304151	0.0221617
KHSRP	chr12_69661131_+	chr12	69661131	+	A:13,C:0,G:38,T:0,_A:17,C:0,G:41,T:0,	G	A	0.017166	0.0663031
KHSRP	chr12_99043207_+	chr12	99043207	+	A:3,C:0,G:31,T:0,_A:1,C:0,G:13,T:0,	G	A	0.000816647	0.00955963
KHSRP	chr12_121856217_+	chr12	121856217	+	A:1,C:0,G:14,T:0,_A:4,C:0,G:14,T:0,	G	A	0.00397458	0.0261848
KHSRP	chr12_76822661_-	chr12	76822661	-	A:0,C:14,G:0,T:4,_A:0,C:16,G:0,T:7,	C	T	0.010675	0.0484623
KHSRP	chr12_96786037_-	chr12	96786037	-	A:16,C:0,G:39,T:0,_A:14,C:0,G:23,T:0,	G	A	0.00669358	0.0361394
KHSRP	chr15_38776330_+	chr15	38776330	+	A:0,C:0,G:3,T:16,_A:0,C:0,G:5,T:12,	T	G	0.0261831	0.0887738
KHSRP	chr15_44830371_+	chr15	44830371	+	A:0,C:0,G:20,T:2,_A:0,C:0,G:13,T:3,	G	T	0.00192555	0.0166057
KHSRP	chr15_55621854_+	chr15	55621854	+	A:2,C:0,G:16,T:0,_A:1,C:0,G:11,T:0,	G	A	0.00531343	0.0313351
KHSRP	chr15_89806721_+	chr15	89806721	+	A:2,C:0,G:21,T:0,_A:3,C:0,G:13,T:0,	G	A	0.00206951	0.0173841
KHSRP	chr15_93449064_+	chr15	93449064	+	A:25,C:0,G:5,T:0,_A:18,C:0,G:5,T:0,	A	G	0.00270139	0.020572
KHSRP	chr15_93467354_+	chr15	93467354	+	A:0,C:0,G:46,T:17,_A:0,C:0,G:35,T:15,	G	T	0.00929307	0.0443643
KHSRP	chr15_93481007_+	chr15	93481007	+	A:20,C:0,G:4,T:0,_A:12,C:0,G:4,T:0,	A	G	0.00754428	0.0389256
KHSRP	chr15_93485456_+	chr15	93485456	+	A:0,C:7,G:12,T:0,_A:0,C:3,G:26,T:0,	G	C	0.0124565	0.0535562
KHSRP	chr15_60730425_-	chr15	60730425	-	A:0,C:1,G:15,T:0,_A:0,C:3,G:11,T:0,	G	C	0.0104723	0.0478701
KHSRP	chr15_60740841_-	chr15	60740841	-	A:0,C:4,G:0,T:14,_A:0,C:8,G:0,T:28,	T	C	0.00746568	0.0386727
KHSRP	chr15_60767686_-	chr15	60767686	-	A:0,C:15,G:0,T:0,_A:0,C:15,G:0,T:2,	C	T	0.00110538	0.0116306
KHSRP	chr16_24741686_+	chr16	24741686	+	A:0,C:31,G:0,T:9,_A:0,C:14,G:0,T:10,	C	T	0.0181923	0.0689727
KHSRP	chr16_24784475_+	chr16	24784475	+	A:0,C:21,G:0,T:3,_A:0,C:15,G:0,T:6,	C	T	0.00605386	0.0339628
KHSRP	chr16_68125972_+	chr16	68125972	+	A:14,C:0,G:1,T:0,_A:16,C:0,G:3,T:0,	A	G	0.00260448	0.0201043
KHSRP	chr16_74335685_+	chr16	74335685	+	A:1,C:0,G:11,T:0,_A:6,C:0,G:18,T:0,	G	A	0.0109692	0.0493166
KHSRP	chr16_1910414_-	chr16	1910414	-	A:0,C:14,G:0,T:4,_A:0,C:15,G:0,T:2,	C	T	0.00787303	0.0399746
KHSRP	chr16_2204835_-	chr16	2204835	-	A:0,C:0,G:0,T:13,_A:0,C:6,G:0,T:31,	T	C	0.00148084	0.014041
KHSRP	chr16_71800045_-	chr16	71800045	-	A:7,C:0,G:20,T:0,_A:3,C:0,G:8,T:0,	G	A	0.0184988	0.0697634
KHSRP	chr16_71801092_-	chr16	71801092	-	A:0,C:21,G:3,T:0,_A:0,C:13,G:3,T:0,	C	G	0.00295296	0.0217551
KHSRP	chr17_29587341_+	chr17	29587341	+	A:0,C:0,G:21,T:0,_A:0,C:0,G:11,T:0,	G	C	0.000373432	0.00578539
KHSRP	chr17_34163387_+	chr17	34163387	+	A:0,C:33,G:118,T:0,_A:0,C:27,G:44,T:0,	G	C	0.0183513	0.0693831
KHSRP	chr17_48803518_+	chr17	48803518	+	A:44,C:2,G:0,T:0,_A:24,C:1,G:0,T:0,	A	C	0.000236306	0.00435689
KHSRP	chr17_76137477_+	chr17	76137477	+	A:0,C:0,G:1,T:10,_A:0,C:0,G:1,T:13,	T	G	0.0152722	0.061283
KHSRP	chr17_45218857_-	chr17	45218857	-	A:2,C:0,G:11,T:0,_A:4,C:0,G:16,T:0,	G	A	0.0152724	0.0612834
KHSRP	chr17_56736490_-	chr17	56736490	-	A:0,C:2,G:0,T:4,_A:0,C:6,G:0,T:23,	T	C	0.0259201	0.0881457
KHSRP	chr17_59960417_-	chr17	59960417	-	A:0,C:7,G:0,T:3,_A:0,C:19,G:0,T:4,	C	T	0.0293992	0.0963481
KHSRP	chr17_66895479_-	chr17	66895479	-	A:0,C:0,G:6,T:2,_A:0,C:0,G:17,T:2,	G	T	0.0293983	0.096346
KHSRP	chr17_68034558_-	chr17	68034558	-	A:0,C:27,G:0,T:3,_A:0,C:28,G:0,T:3,	C	T	0.000671739	0.00842319
KHSRP	chr17_78115484_-	chr17	78115484	-	A:4,C:21,G:0,T:0,_A:6,C:30,G:0,T:0,	C	A	0.00207872	0.0174332
KHSRP	chr18_9177894_+	chr18	9177894	+	A:0,C:51,G:0,T:32,_A:0,C:21,G:0,T:28,	C	T	0.0276785	0.0923194
KHSRP	chr18_9489053_+	chr18	9489053	+	A:0,C:0,G:3,T:31,_A:0,C:0,G:3,T:16,	T	G	0.00127519	0.0127542
KHSRP	chr18_1349657_-	chr18	1349657	-	A:0,C:25,G:0,T:17,_A:0,C:47,G:0,T:13,	C	T	0.0142766	0.05859
KHSRP	chr18_1353586_-	chr18	1353586	-	A:42,C:0,G:13,T:0,_A:52,C:0,G:24,T:0,	A	G	0.020186	0.0740666
KHSRP	chr19_21590555_+	chr19	21590555	+	A:7,C:0,G:38,T:0,_A:5,C:0,G:25,T:0,	G	A	0.00173459	0.0155365
KHSRP	chr19_52779610_+	chr19	52779610	+	A:7,C:0,G:16,T:0,_A:2,C:0,G:16,T:0,	G	A	0.0104903	0.0479227
KHSRP	chr19_28972047_-	chr19	28972047	-	A:0,C:7,G:0,T:28,_A:0,C:5,G:0,T:58,	T	C	0.000745383	0.0090102
KHSRP	chr19_53120393_-	chr19	53120393	-	A:0,C:12,G:0,T:0,_A:0,C:10,G:0,T:3,	C	T	0.0270779	0.0909005
KHSRP	chr19_53397248_-	chr19	53397248	-	A:0,C:6,G:0,T:15,_A:0,C:1,G:0,T:13,	T	C	0.0152729	0.061285
KHSRP	chr20_34068382_+	chr20	34068382	+	A:0,C:23,G:3,T:0,_A:0,C:10,G:5,T:0,	C	G	0.00642225	0.0352257
KHSRP	chr20_46276500_+	chr20	46276500	+	A:0,C:15,G:0,T:3,_A:0,C:15,G:0,T:5,	C	T	0.00729651	0.0381254
KHSRP	chr20_46276508_+	chr20	46276508	+	A:0,C:12,G:0,T:3,_A:0,C:14,G:0,T:4,	C	T	0.00977877	0.0458216
KHSRP	chr20_34320759_-	chr20	34320759	-	A:0,C:86,G:0,T:21,_A:0,C:84,G:0,T:18,	C	T	0.00362203	0.0247158
KHSRP	chr20_34636281_-	chr20	34636281	-	A:0,C:131,G:0,T:44,_A:0,C:104,G:0,T:39,	C	T	0.0276733	0.092307
KHSRP	chr20_54965901_-	chr20	54965901	-	A:19,C:4,G:0,T:0,_A:34,C:7,G:0,T:0,	A	C	0.00336122	0.0235908
KHSRP	chr20_54965988_-	chr20	54965988	-	A:0,C:12,G:2,T:0,_A:0,C:24,G:5,T:0,	C	G	0.00369575	0.0250277
KHSRP	chr21_23585266_+	chr21	23585266	+	A:22,C:75,G:0,T:0,_A:6,C:28,G:0,T:0,	C	A	0.00546364	0.0318789
KHSRP	chr21_44323044_+	chr21	44323044	+	A:10,C:27,G:0,T:0,_A:7,C:22,G:0,T:0,	C	A	0.0144888	0.0591674
KHSRP	chr21_16387903_-	chr21	16387903	-	A:0,C:16,G:0,T:0,_A:0,C:7,G:0,T:1,	C	T	0.0006374	0.00814216
KHSRP	chr21_40551943_-	chr21	40551943	-	A:10,C:0,G:0,T:0,_A:21,C:0,G:0,T:0,	A	G	0.000429707	0.0063226
KHSRP	chr21_40573870_-	chr21	40573870	-	A:18,C:0,G:3,T:0,_A:14,C:0,G:7,T:0,	A	G	0.0141076	0.0581288
KHSRP	chr22_17539625_+	chr22	17539625	+	A:0,C:13,G:1,T:0,_A:0,C:15,G:6,T:0,	C	G	0.0147702	0.0599302
LARP7	chr11_74396330_+	chr11	74396330	+	A:0,C:11,G:0,T:1,_A:0,C:13,G:0,T:0,	C	T	1.06566e-05	0.000658883
LIN28B	chr1_65690461_+	chr1	65690461	+	A:0,C:0,G:22,T:0,_A:0,C:0,G:8,T:0,	G	A	0.00320405	0.0228956
LIN28B	chr1_21321163_-	chr1	21321163	-	A:0,C:14,G:1,T:0,_A:0,C:6,G:1,T:0,	C	G	0.0178951	0.0682031
LIN28B	chr4_32005259_+	chr4	32005259	+	A:0,C:0,G:24,T:0,_A:0,C:0,G:15,T:1,	G	A	0.00229135	0.0185428
LIN28B	chr5_1054197_-	chr5	1054197	-	A:0,C:27,G:0,T:2,_A:0,C:18,G:0,T:1,	C	T	0.00345507	0.0239996
LIN28B	chr5_40716153_-	chr5	40716153	-	A:8,C:2,G:0,T:0,_A:11,C:2,G:1,T:0,	A	C	0.0299462	0.097618
LIN28B	chr5_179048449_-	chr5	179048449	-	A:0,C:0,G:45,T:227,_A:0,C:0,G:12,T:43,	T	G	0.00247205	0.0194537
LIN28B	chr6_158734275_+	chr6	158734275	+	A:0,C:9,G:0,T:3,_A:0,C:10,G:0,T:1,	C	T	0.0283341	0.0938606
LIN28B	chr6_27835055_-	chr6	27835055	-	A:0,C:0,G:12,T:0,_A:0,C:0,G:25,T:0,	G	A	0.00164109	0.0149961
LIN28B	chr7_4804137_+	chr7	4804137	+	A:3,C:0,G:19,T:0,_A:1,C:0,G:9,T:0,	G	A	0.0120668	0.0524574
LIN28B	chr7_117832138_+	chr7	117832138	+	A:4,C:0,G:12,T:0,_A:3,C:0,G:13,T:0,	G	A	0.0256689	0.0875445
LIN28B	chr7_152100961_-	chr7	152100961	-	A:20,C:0,G:0,T:0,_A:7,C:0,G:0,T:0,	A	C	0.00454315	0.0284458
LIN28B	chr8_17142065_+	chr8	17142065	+	A:0,C:24,G:1,T:6,_A:0,C:33,G:0,T:11,	C	T	0.0125514	0.0538227
LIN28B	chr8_28917837_+	chr8	28917837	+	A:50,C:0,G:16,T:0,_A:33,C:0,G:10,T:0,	A	G	0.0148751	0.0602135
LIN28B	chr11_8707233_+	chr11	8707233	+	A:0,C:56,G:1,T:131,_A:0,C:69,G:0,T:163,	C	T	0.00862748	0.0423328
LIN28B	chr11_62334908_-	chr11	62334908	-	A:0,C:1,G:77,T:1,_A:0,C:1,G:74,T:0,	G	C	0.000136875	0.00314005
LIN28B	chr11_62397883_-	chr11	62397883	-	A:0,C:58,G:1,T:169,_A:1,C:51,G:0,T:154,	T	C	0.00294313	0.0217097
LIN28B	chr11_77323370_-	chr11	77323370	-	A:1,C:0,G:11,T:0,_A:1,C:0,G:11,T:0,	G	A	0.00872617	0.0426367
LIN28B	chr12_120589160_-	chr12	120589160	-	A:10,C:0,G:18,T:0,_A:19,C:0,G:17,T:0,	G	A	0.00201141	0.0170726
LIN28B	chr12_120731012_-	chr12	120731012	-	A:0,C:1,G:8,T:33,_A:0,C:0,G:1,T:20,	T	G	0.00602729	0.0338707
LIN28B	chr15_83686055_-	chr15	83686055	-	A:88,C:0,G:13,T:0,_A:108,C:0,G:22,T:0,	A	G	0.00251672	0.0196747
LIN28B	chr17_34146818_+	chr17	34146818	+	A:2,C:26,G:0,T:0,_A:3,C:7,G:0,T:0,	C	A	0.0130607	0.0552445
LIN28B	chr17_73559342_+	chr17	73559342	+	A:1,C:0,G:23,T:0,_A:3,C:0,G:17,T:0,	G	A	0.00582281	0.0331565
LIN28B	chr19_49534958_-	chr19	49534958	-	A:8,C:0,G:22,T:0,_A:5,C:0,G:22,T:0,	G	A	0.0242091	0.0840243
LIN28B	chr22_19431396_-	chr22	19431396	-	A:0,C:0,G:0,T:12,_A:0,C:0,G:0,T:17,	T	C	0.00297055	0.0218363
LIN28B	chr22_19431485_-	chr22	19431485	-	A:1,C:0,G:14,T:0,_A:4,C:0,G:18,T:0,	G	A	0.00943863	0.0448031
LSM11	chr1_226361285_-	chr1	226361285	-	A:1,C:0,G:20,T:0,_A:0,C:0,G:4,T:0,	G	A	0.0063111	0.0348475
LSM11	chr2_63478920_-	chr2	63478920	-	A:0,C:39,G:0,T:0,_A:0,C:28,G:0,T:0,	C	T	0.00330565	0.0233466
LSM11	chr6_26123629_-	chr6	26123629	-	A:0,C:27,G:0,T:130,_A:0,C:72,G:0,T:298,	T	C	0.0136097	0.0567633
LSM11	chr10_7373943_-	chr10	7373943	-	A:31,C:2,G:0,T:0,_A:12,C:0,G:0,T:0,	A	C	0.00685744	0.0366849
LSM11	chr11_2720675_-	chr11	2720675	-	A:0,C:0,G:13,T:0,_A:0,C:0,G:8,T:0,	G	A	0.00891777	0.043224
LSM11	chr20_29519456_-	chr20	29519456	-	A:0,C:47,G:0,T:0,_A:0,C:64,G:0,T:0,	C	T	0.0024125	0.0191566
MATR3	chr1_23407081_+	chr1	23407081	+	A:4,C:15,G:0,T:0,_A:2,C:9,G:0,T:0,	C	A	0.00398735	0.026237
MATR3	chr1_228282877_+	chr1	228282877	+	A:4,C:12,G:0,T:0,_A:5,C:11,G:0,T:0,	C	A	0.0198625	0.073248
MATR3	chr1_109500439_-	chr1	109500439	-	A:6,C:0,G:15,T:0,_A:8,C:0,G:14,T:0,	G	A	0.0188594	0.0706901
MATR3	chr2_26592429_+	chr2	26592429	+	A:0,C:4,G:0,T:15,_A:0,C:7,G:0,T:14,	T	C	0.00996401	0.0463723
MATR3	chr3_6561776_+	chr3	6561776	+	A:3,C:15,G:0,T:0,_A:8,C:36,G:0,T:0,	C	A	0.000391597	0.00596132
MATR3	chr4_20722922_+	chr4	20722922	+	A:0,C:1,G:0,T:9,_A:0,C:1,G:0,T:9,	T	C	0.00204845	0.0172716
MATR3	chr4_56270373_+	chr4	56270373	+	A:0,C:2,G:0,T:7,_A:0,C:2,G:0,T:17,	T	C	0.00425756	0.0273255
MATR3	chr5_112317984_+	chr5	112317984	+	A:13,C:0,G:0,T:3,_A:15,C:0,G:0,T:3,	A	T	0.000984921	0.0107939
MATR3	chr5_19116590_-	chr5	19116590	-	A:3,C:0,G:16,T:0,_A:0,C:0,G:18,T:0,	G	A	0.000138135	0.00315713
MATR3	chr5_131092272_-	chr5	131092272	-	A:0,C:5,G:18,T:0,_A:0,C:11,G:20,T:0,	G	C	0.00855258	0.0421015
MATR3	chr5_140997959_-	chr5	140997959	-	A:0,C:18,G:0,T:4,_A:0,C:12,G:0,T:5,	C	T	0.00332669	0.0234393
MATR3	chr6_20595092_+	chr6	20595092	+	A:0,C:3,G:10,T:0,_A:0,C:3,G:10,T:0,	G	C	0.0115519	0.0509928
MATR3	chr6_122872188_+	chr6	122872188	+	A:5,C:0,G:0,T:0,_A:16,C:0,G:1,T:0,	A	G	0.000632914	0.00810508
MATR3	chr6_170850278_-	chr6	170850278	-	A:5,C:0,G:14,T:0,_A:4,C:0,G:7,T:0,	G	A	0.0299524	0.0976324
MATR3	chr6_170860549_-	chr6	170860549	-	A:11,C:0,G:0,T:5,_A:21,C:0,G:0,T:5,	A	T	0.00562184	0.0324454
MATR3	chr7_89995589_+	chr7	89995589	+	A:4,C:0,G:21,T:0,_A:5,C:0,G:7,T:0,	G	A	0.00406268	0.0265434
MATR3	chr7_120822559_+	chr7	120822559	+	A:19,C:2,G:0,T:0,_A:35,C:5,G:0,T:0,	A	C	9.59212e-05	0.00254572
MATR3	chr7_135828258_+	chr7	135828258	+	A:1,C:8,G:0,T:0,_A:6,C:22,G:0,T:1,	C	A	0.00192599	0.0166081
MATR3	chr7_139098024_+	chr7	139098024	+	A:1,C:0,G:10,T:0,_A:4,C:0,G:7,T:0,	G	A	0.0117546	0.0515712
MATR3	chr7_150819169_+	chr7	150819169	+	A:0,C:0,G:0,T:5,_A:0,C:6,G:0,T:12,	T	C	0.0254318	0.0869758
MATR3	chr7_155502101_+	chr7	155502101	+	A:11,C:4,G:0,T:0,_A:12,C:5,G:0,T:0,	A	C	0.0138741	0.0574899
MATR3	chr7_156634264_-	chr7	156634264	-	A:3,C:0,G:6,T:0,_A:2,C:0,G:10,T:0,	G	A	0.0304091	0.0986887
MATR3	chr7_156663450_-	chr7	156663450	-	A:0,C:11,G:0,T:0,_A:0,C:15,G:0,T:0,	C	A	0.000103694	0.00266539
MATR3	chr8_6600649_+	chr8	6600649	+	A:0,C:5,G:1,T:0,_A:0,C:14,G:1,T:0,	C	G	0.00220732	0.0181094
MATR3	chr8_11677290_+	chr8	11677290	+	A:0,C:13,G:0,T:0,_A:0,C:15,G:1,T:0,	C	G	0.000112688	0.00279935
MATR3	chr8_23394037_+	chr8	23394037	+	A:0,C:0,G:14,T:8,_A:0,C:0,G:34,T:18,	G	T	0.0117444	0.0515421
MATR3	chr8_26172699_+	chr8	26172699	+	A:0,C:0,G:14,T:5,_A:0,C:0,G:20,T:8,	G	T	0.00518239	0.0308559
MATR3	chr9_126021341_-	chr9	126021341	-	A:0,C:20,G:0,T:0,_A:0,C:19,G:0,T:0,	C	A	7.74422e-06	0.000562468
MATR3	chr11_6507631_+	chr11	6507631	+	A:0,C:12,G:0,T:2,_A:0,C:25,G:0,T:12,	C	T	0.00580438	0.0330917
MATR3	chr11_34100362_+	chr11	34100362	+	A:12,C:0,G:4,T:0,_A:15,C:0,G:5,T:0,	A	G	0.00872204	0.042624
MATR3	chr11_125509838_+	chr11	125509838	+	A:24,C:0,G:8,T:0,_A:15,C:0,G:9,T:0,	A	G	0.0031404	0.02261
MATR3	chr11_125509879_+	chr11	125509879	+	A:0,C:26,G:0,T:7,_A:0,C:18,G:0,T:8,	C	T	0.00271367	0.0206307
MATR3	chr11_2984645_-	chr11	2984645	-	A:0,C:10,G:3,T:0,_A:0,C:18,G:2,T:0,	C	G	0.00140242	0.013559
MATR3	chr11_5511003_-	chr11	5511003	-	A:7,C:0,G:2,T:0,_A:9,C:0,G:3,T:0,	A	G	0.0238962	0.0832638
MATR3	chr12_62682839_+	chr12	62682839	+	A:1,C:0,G:12,T:0,_A:1,C:0,G:7,T:0,	G	A	0.00103607	0.0111536
MATR3	chr12_62734608_+	chr12	62734608	+	A:13,C:0,G:3,T:0,_A:8,C:0,G:3,T:0,	A	G	0.00739324	0.0384388
MATR3	chr15_58317094_-	chr15	58317094	-	A:0,C:0,G:18,T:3,_A:0,C:0,G:3,T:0,	G	T	0.00131236	0.0129923
MATR3	chr16_24752249_+	chr16	24752249	+	A:0,C:11,G:0,T:4,_A:0,C:13,G:0,T:6,	C	T	0.0248465	0.0855668
MATR3	chr16_24968385_-	chr16	24968385	-	A:9,C:0,G:23,T:0,_A:10,C:0,G:29,T:0,	G	A	0.0047468	0.0292275
MATR3	chr17_60126703_-	chr17	60126703	-	A:14,C:0,G:3,T:0,_A:10,C:0,G:3,T:0,	A	G	0.0037089	0.025083
MATR3	chr18_9918763_+	chr18	9918763	+	A:0,C:5,G:0,T:8,_A:0,C:1,G:0,T:11,	T	C	0.0229057	0.0808416
MATR3	chr18_708710_-	chr18	708710	-	A:0,C:9,G:3,T:0,_A:0,C:11,G:4,T:0,	C	G	0.0192067	0.071579
MATR3	chr18_709140_-	chr18	709140	-	A:2,C:10,G:0,T:0,_A:9,C:18,G:0,T:0,	C	A	0.0133182	0.0559587
MATR3	chr19_28950723_-	chr19	28950723	-	A:2,C:0,G:71,T:0,_A:2,C:0,G:133,T:0,	G	A	1.00696e-05	0.000639238
MATR3	chr20_29519456_-	chr20	29519456	-	A:0,C:14,G:0,T:0,_A:0,C:19,G:0,T:0,	C	T	2.8809e-05	0.00121778
MATR3	chr21_16121422_-	chr21	16121422	-	A:4,C:12,G:0,T:0,_A:3,C:17,G:0,T:0,	C	A	0.00269818	0.0205566
MATR3	chr21_16121475_-	chr21	16121475	-	A:3,C:0,G:9,T:0,_A:3,C:0,G:12,T:0,	G	A	0.00984768	0.0460268
MATR3	chr21_16122137_-	chr21	16122137	-	A:2,C:0,G:11,T:0,_A:4,C:0,G:10,T:0,	G	A	0.00738937	0.0384263
MATR3	chrX_73186710_+	chrX	73186710	+	A:2,C:10,G:0,T:0,_A:2,C:9,G:0,T:0,	C	A	0.00495879	0.0300271
METAP2	chr4_53918_+	chr4	53918	+	A:6,C:0,G:2,T:0,_A:13,C:0,G:1,T:0,	A	G	0.00848303	0.0418862
METAP2	chr5_145508340_-	chr5	145508340	-	A:19,C:0,G:3,T:0,_A:10,C:0,G:3,T:0,	A	G	0.00819593	0.0409918
METAP2	chr7_150784737_+	chr7	150784737	+	A:0,C:5,G:0,T:0,_A:3,C:12,G:0,T:0,	C	A	0.0162421	0.06387
METAP2	chr11_309127_+	chr11	309127	+	A:1,C:0,G:8,T:0,_A:2,C:0,G:11,T:0,	G	A	0.00844718	0.041775
METAP2	chr11_2016619_-	chr11	2016619	-	A:17,C:0,G:28,T:0,_A:28,C:0,G:53,T:0,	G	A	0.00567954	0.0326505
METAP2	chr11_62334908_-	chr11	62334908	-	A:0,C:5,G:142,T:0,_A:0,C:15,G:219,T:0,	G	C	0.000308403	0.00513279
METAP2	chr17_80043739_-	chr17	80043739	-	A:21,C:0,G:37,T:0,_A:19,C:0,G:37,T:0,	G	A	0.0214843	0.0773243
METAP2	chr19_34875140_+	chr19	34875140	+	A:15,C:0,G:0,T:6,_A:20,C:0,G:0,T:7,	A	T	0.00824959	0.0411597
METAP2	chr19_34875895_+	chr19	34875895	+	A:0,C:3,G:10,T:0,_A:0,C:1,G:14,T:0,	G	C	0.00555631	0.0322115
METAP2	chr19_10225777_-	chr19	10225777	-	A:10,C:0,G:8,T:0,_A:6,C:0,G:10,T:0,	G	A	0.00903734	0.0435887
METAP2	chr19_18391171_-	chr19	18391171	-	A:0,C:17,G:0,T:6,_A:0,C:14,G:0,T:4,	C	T	0.0194639	0.072235
METAP2	chr20_29519456_-	chr20	29519456	-	A:0,C:50,G:0,T:0,_A:0,C:37,G:0,T:0,	C	T	0.000168882	0.00355781
MTPAP	chr1_144873887_-	chr1	144873887	-	A:0,C:1,G:0,T:7,_A:0,C:0,G:0,T:13,	T	C	0.00177321	0.0157563
MTPAP	chr1_144909956_-	chr1	144909956	-	A:2,C:0,G:14,T:0,_A:3,C:0,G:10,T:0,	G	A	0.00762027	0.0391694
MTPAP	chr4_1741740_+	chr4	1741740	+	A:3,C:0,G:10,T:0,_A:1,C:0,G:8,T:0,	G	A	0.0167669	0.0652557
MTPAP	chr5_145543972_-	chr5	145543972	-	A:9,C:0,G:22,T:0,_A:8,C:0,G:27,T:0,	G	A	0.00408914	0.0266505
MTPAP	chr6_26056072_-	chr6	26056072	-	A:0,C:52,G:141,T:0,_A:0,C:52,G:141,T:0,	G	C	0.00527675	0.0312014
MTPAP	chr7_57545098_+	chr7	57545098	+	A:0,C:35,G:0,T:0,_A:0,C:34,G:0,T:0,	C	T	7.74422e-06	0.000562468
MTPAP	chr7_1055409_-	chr7	1055409	-	A:22,C:0,G:45,T:0,_A:8,C:0,G:20,T:0,	G	A	0.00940326	0.0446966
MTPAP	chr10_135272947_+	chr10	135272947	+	A:20,C:0,G:0,T:0,_A:22,C:1,G:0,T:0,	A	C	0.000103581	0.00266368
MTPAP	chr10_135272948_+	chr10	135272948	+	A:0,C:0,G:19,T:0,_A:0,C:1,G:22,T:0,	G	C	0.000114278	0.00282258
MTPAP	chr11_64111928_+	chr11	64111928	+	A:0,C:9,G:0,T:4,_A:0,C:7,G:0,T:0,	C	T	0.0251767	0.0863626
MTPAP	chr16_85678786_+	chr16	85678786	+	A:0,C:35,G:0,T:19,_A:0,C:16,G:0,T:5,	C	T	0.0251983	0.0864146
MTPAP	chr16_85678994_+	chr16	85678994	+	A:0,C:0,G:23,T:6,_A:0,C:0,G:19,T:10,	G	T	0.0166667	0.0649918
MTPAP	chr16_89029927_-	chr16	89029927	-	A:4,C:0,G:12,T:0,_A:3,C:0,G:17,T:0,	G	A	0.00550318	0.0320211
MTPAP	chr17_80109778_-	chr17	80109778	-	A:6,C:0,G:1,T:0,_A:16,C:0,G:2,T:0,	A	G	0.00592093	0.0335003
MTPAP	chr19_34874029_+	chr19	34874029	+	A:12,C:0,G:25,T:0,_A:3,C:0,G:11,T:0,	G	A	0.0253009	0.0866614
MTPAP	chr20_29519456_-	chr20	29519456	-	A:0,C:93,G:0,T:0,_A:0,C:53,G:0,T:0,	C	T	7.74422e-06	0.000562468
MTPAP	chr20_60903749_-	chr20	60903749	-	A:3,C:0,G:6,T:0,_A:4,C:0,G:15,T:0,	G	A	0.0231523	0.0814469
MTPAP	chr22_19751829_+	chr22	19751829	+	A:0,C:0,G:0,T:10,_A:0,C:0,G:0,T:13,	T	C	0.000660535	0.00833203
NCBP2	chr1_16959814_-	chr1	16959814	-	A:0,C:4,G:0,T:1,_A:0,C:17,G:0,T:3,	C	T	0.0239242	0.0833319
NCBP2	chr10_76970613_+	chr10	76970613	+	A:0,C:0,G:11,T:0,_A:0,C:0,G:10,T:0,	G	C	0.00252453	0.0197132
NCBP2	chr11_62432815_+	chr11	62432815	+	A:0,C:2,G:0,T:6,_A:0,C:4,G:0,T:19,	T	C	0.0194136	0.0721068
NIPBL	chr1_11969917_-	chr1	11969917	-	A:11,C:0,G:20,T:0,_A:5,C:0,G:13,T:0,	G	A	0.0285587	0.0943868
NIPBL	chr6_133138010_+	chr6	133138010	+	A:0,C:10,G:0,T:36,_A:0,C:0,G:0,T:12,	T	C	0.000225385	0.00423318
NIPBL	chr11_62334908_-	chr11	62334908	-	A:0,C:3,G:13,T:0,_A:0,C:1,G:8,T:1,	G	C	0.0156792	0.0623729
NIPBL	chr11_93464175_-	chr11	93464175	-	A:5,C:11,G:0,T:0,_A:11,C:9,G:0,T:0,	C	A	0.00317417	0.0227618
NIPBL	chr20_29519456_-	chr20	29519456	-	A:0,C:31,G:0,T:0,_A:0,C:8,G:0,T:0,	C	T	9.04704e-05	0.00245934
NOLC1	chr1_16944809_-	chr1	16944809	-	A:0,C:0,G:8,T:0,_A:0,C:0,G:21,T:0,	G	C	0.00146117	0.0139211
NOLC1	chr1_16944945_-	chr1	16944945	-	A:2,C:0,G:11,T:0,_A:1,C:0,G:14,T:0,	G	A	0.00573518	0.0328476
NOLC1	chr1_183596136_-	chr1	183596136	-	A:15,C:0,G:2,T:0,_A:14,C:0,G:5,T:0,	A	G	0.00975505	0.0457509
NOLC1	chr4_759733_-	chr4	759733	-	A:0,C:9,G:0,T:2,_A:0,C:12,G:0,T:3,	C	T	0.02434	0.084342
NOLC1	chr4_17802388_-	chr4	17802388	-	A:0,C:6,G:0,T:2,_A:0,C:26,G:0,T:3,	C	T	0.00775733	0.039607
NOLC1	chr5_68505854_+	chr5	68505854	+	A:41,C:3,G:0,T:0,_A:29,C:5,G:0,T:0,	A	C	0.000418479	0.0062172
NOLC1	chr7_57545098_+	chr7	57545098	+	A:0,C:19,G:0,T:0,_A:0,C:18,G:0,T:0,	C	T	0.000528344	0.00721493
NOLC1	chr7_107559911_+	chr7	107559911	+	A:5,C:0,G:18,T:0,_A:10,C:0,G:25,T:0,	G	A	0.00996383	0.0463718
NOLC1	chr7_100172255_-	chr7	100172255	-	A:1,C:0,G:17,T:0,_A:4,C:0,G:14,T:0,	G	A	0.00368791	0.0249946
NOLC1	chr10_51589252_+	chr10	51589252	+	A:14,C:0,G:2,T:0,_A:6,C:0,G:3,T:0,	A	G	0.0263168	0.0890925
NOLC1	chr10_135279283_+	chr10	135279283	+	A:0,C:13,G:0,T:1,_A:0,C:9,G:0,T:1,	C	T	0.00467619	0.028958
NOLC1	chr12_51453637_+	chr12	51453637	+	A:0,C:0,G:14,T:5,_A:0,C:0,G:16,T:3,	G	T	0.00826689	0.0412137
NOLC1	chr12_63359168_+	chr12	63359168	+	A:0,C:0,G:7,T:0,_A:0,C:0,G:14,T:0,	G	A	0.00389888	0.0258741
NOLC1	chr16_89027654_-	chr16	89027654	-	A:0,C:3,G:0,T:14,_A:0,C:3,G:0,T:6,	T	C	0.0281345	0.0933921
NOLC1	chr16_89030609_-	chr16	89030609	-	A:0,C:8,G:0,T:1,_A:0,C:17,G:0,T:5,	C	T	0.0169787	0.0658121
NOLC1	chr16_89033019_-	chr16	89033019	-	A:0,C:0,G:20,T:4,_A:0,C:0,G:14,T:2,	G	T	0.00484918	0.0296154
NOLC1	chr17_42088853_-	chr17	42088853	-	A:3,C:0,G:14,T:0,_A:1,C:0,G:10,T:0,	G	A	0.00977823	0.04582
NOLC1	chr19_21631409_-	chr19	21631409	-	A:0,C:0,G:10,T:0,_A:0,C:0,G:18,T:0,	G	T	0.00116854	0.0120557
NOLC1	chr19_28909429_-	chr19	28909429	-	A:0,C:0,G:3,T:0,_A:0,C:0,G:20,T:2,	G	T	0.00833142	0.041415
NOLC1	chr19_28909485_-	chr19	28909485	-	A:2,C:0,G:10,T:0,_A:3,C:0,G:22,T:0,	G	A	0.00596248	0.0336453
NOLC1	chr22_17132608_+	chr22	17132608	+	A:0,C:0,G:8,T:3,_A:0,C:0,G:35,T:6,	G	T	0.00757822	0.0390346
NONO	chr1_973458_+	chr1	973458	+	A:0,C:16,G:0,T:3,_A:0,C:8,G:0,T:4,	C	T	0.019471	0.0722529
NONO	chr1_2164699_+	chr1	2164699	+	A:0,C:13,G:0,T:5,_A:0,C:15,G:0,T:6,	C	T	0.0114321	0.0506501
NONO	chr1_2202572_+	chr1	2202572	+	A:0,C:21,G:0,T:6,_A:0,C:11,G:0,T:10,	C	T	0.0279705	0.0930067
NONO	chr1_2222497_+	chr1	2222497	+	A:3,C:0,G:15,T:0,_A:3,C:0,G:7,T:0,	G	A	0.0169775	0.065809
NONO	chr1_27800707_-	chr1	27800707	-	A:4,C:0,G:14,T:0,_A:2,C:0,G:7,T:0,	G	A	0.0158642	0.0628661
NONO	chr1_38463586_-	chr1	38463586	-	A:20,C:0,G:6,T:0,_A:14,C:0,G:3,T:0,	A	G	0.00631999	0.0348778
NONO	chr2_32583171_+	chr2	32583171	+	A:0,C:3,G:8,T:0,_A:0,C:8,G:21,T:1,	G	C	0.0271056	0.0909661
NONO	chr2_130893676_+	chr2	130893676	+	A:0,C:15,G:0,T:0,_A:0,C:8,G:0,T:0,	C	T	0.000860563	0.00988987
NONO	chr4_53918_+	chr4	53918	+	A:17,C:0,G:1,T:0,_A:29,C:0,G:1,T:0,	A	G	8.76837e-05	0.00241432
NONO	chr4_878746_-	chr4	878746	-	A:13,C:0,G:2,T:0,_A:5,C:0,G:1,T:0,	A	G	0.0116122	0.0511651
NONO	chr4_903694_-	chr4	903694	-	A:0,C:34,G:0,T:7,_A:0,C:34,G:0,T:9,	C	T	0.0010528	0.0112698
NONO	chr4_1236562_-	chr4	1236562	-	A:0,C:5,G:14,T:0,_A:0,C:8,G:20,T:0,	G	C	0.0133837	0.0561397
NONO	chr4_1722187_-	chr4	1722187	-	A:2,C:0,G:11,T:0,_A:10,C:0,G:14,T:0,	G	A	0.000112629	0.00279849
NONO	chr4_48781535_-	chr4	48781535	-	A:0,C:0,G:2,T:10,_A:0,C:0,G:1,T:8,	T	G	0.00989222	0.0461592
NONO	chr4_48781536_-	chr4	48781536	-	A:0,C:11,G:2,T:0,_A:0,C:8,G:1,T:0,	C	G	0.00793804	0.0401804
NONO	chr5_6734245_+	chr5	6734245	+	A:0,C:6,G:0,T:15,_A:0,C:4,G:0,T:12,	T	C	0.0268236	0.0902977
NONO	chr5_149114439_+	chr5	149114439	+	A:0,C:1,G:0,T:15,_A:0,C:3,G:0,T:6,	T	C	0.0109154	0.0491608
NONO	chr6_37788220_+	chr6	37788220	+	A:0,C:9,G:0,T:0,_A:0,C:10,G:0,T:2,	C	T	0.00508943	0.030513
NONO	chr6_74229903_-	chr6	74229903	-	A:1,C:79,G:22,T:0,_A:0,C:63,G:25,T:0,	C	G	0.00192221	0.0165873
NONO	chr6_170071484_-	chr6	170071484	-	A:3,C:0,G:12,T:0,_A:3,C:0,G:8,T:0,	G	A	0.0172342	0.0664816
NONO	chr7_57545098_+	chr7	57545098	+	A:0,C:37,G:0,T:0,_A:0,C:32,G:0,T:0,	C	T	1.34187e-05	0.000751209
NONO	chr7_150784513_+	chr7	150784513	+	A:0,C:34,G:0,T:15,_A:0,C:42,G:0,T:29,	C	T	0.00365049	0.0248365
NONO	chr7_150789603_+	chr7	150789603	+	A:0,C:23,G:0,T:8,_A:0,C:19,G:0,T:6,	C	T	0.00617767	0.0343903
NONO	chr7_150825315_+	chr7	150825315	+	A:7,C:0,G:15,T:0,_A:2,C:0,G:12,T:0,	G	A	0.0170129	0.0659019
NONO	chr7_1481344_-	chr7	1481344	-	A:11,C:0,G:16,T:0,_A:14,C:0,G:15,T:0,	G	A	0.00247094	0.0194482
NONO	chr7_100172255_-	chr7	100172255	-	A:3,C:0,G:17,T:0,_A:2,C:0,G:22,T:0,	G	A	2.72393e-05	0.00117459
NONO	chr7_150777370_-	chr7	150777370	-	A:6,C:0,G:0,T:17,_A:6,C:0,G:0,T:23,	T	A	0.00625343	0.0346503
NONO	chr7_152108452_-	chr7	152108452	-	A:0,C:23,G:0,T:0,_A:0,C:26,G:0,T:0,	C	T	4.29702e-05	0.00156933
NONO	chr7_152108476_-	chr7	152108476	-	A:0,C:9,G:3,T:0,_A:0,C:10,G:0,T:0,	C	G	0.00461905	0.0287388
NONO	chr7_152108520_-	chr7	152108520	-	A:36,C:0,G:0,T:1,_A:25,C:0,G:0,T:4,	A	T	0.000122247	0.00293711
NONO	chr7_152108530_-	chr7	152108530	-	A:0,C:0,G:0,T:38,_A:0,C:0,G:0,T:26,	T	C	1.6799e-05	0.000861724
NONO	chr7_152108617_-	chr7	152108617	-	A:0,C:0,G:15,T:0,_A:0,C:1,G:6,T:0,	G	C	0.00233289	0.0187547
NONO	chr7_158621041_-	chr7	158621041	-	A:5,C:22,G:0,T:0,_A:5,C:10,G:0,T:0,	C	A	0.00968555	0.0455434
NONO	chr8_144815663_-	chr8	144815663	-	A:0,C:12,G:3,T:1,_A:0,C:10,G:4,T:0,	C	G	0.0256865	0.0875866
NONO	chr10_5727292_+	chr10	5727292	+	A:0,C:0,G:20,T:2,_A:0,C:0,G:13,T:2,	G	T	0.000530903	0.00723735
NONO	chr10_72473117_+	chr10	72473117	+	A:0,C:3,G:0,T:15,_A:0,C:3,G:0,T:17,	T	C	0.00356352	0.0244664
NONO	chr10_72473138_+	chr10	72473138	+	A:2,C:21,G:0,T:0,_A:9,C:22,G:0,T:0,	C	A	0.00417377	0.0269911
NONO	chr10_72505527_+	chr10	72505527	+	A:4,C:0,G:13,T:0,_A:3,C:0,G:8,T:0,	G	A	0.0299328	0.0975869
NONO	chr10_135272947_+	chr10	135272947	+	A:13,C:1,G:0,T:0,_A:9,C:0,G:0,T:0,	A	C	0.00140557	0.0135786
NONO	chr10_135272948_+	chr10	135272948	+	A:0,C:1,G:13,T:0,_A:0,C:0,G:9,T:0,	G	C	0.00124249	0.0125425
NONO	chr10_135278193_+	chr10	135278193	+	A:0,C:0,G:10,T:0,_A:0,C:0,G:19,T:0,	G	A	0.000319803	0.00525003
NONO	chr11_1979223_+	chr11	1979223	+	A:0,C:0,G:5,T:0,_A:0,C:4,G:11,T:0,	G	C	0.0278155	0.0926421
NONO	chr11_68833703_+	chr11	68833703	+	A:0,C:1,G:11,T:0,_A:0,C:2,G:11,T:0,	G	C	0.00434817	0.0276842
NONO	chr11_805234_-	chr11	805234	-	A:3,C:0,G:8,T:0,_A:2,C:0,G:12,T:0,	G	A	0.0137344	0.0571063
NONO	chr11_805578_-	chr11	805578	-	A:0,C:0,G:11,T:3,_A:0,C:0,G:13,T:4,	G	T	0.01598	0.0631742
NONO	chr11_2720675_-	chr11	2720675	-	A:0,C:0,G:13,T:0,_A:0,C:0,G:17,T:0,	G	A	0.000309374	0.00514283
NONO	chr11_3013287_-	chr11	3013287	-	A:0,C:17,G:4,T:0,_A:0,C:14,G:3,T:0,	C	G	0.00646288	0.0353634
NONO	chr12_133404828_-	chr12	133404828	-	A:8,C:0,G:13,T:0,_A:3,C:0,G:20,T:0,	G	A	0.0107009	0.0485375
NONO	chr15_67013795_+	chr15	67013795	+	A:0,C:0,G:8,T:3,_A:0,C:0,G:13,T:3,	G	T	0.017402	0.06692
NONO	chr15_75743002_-	chr15	75743002	-	A:9,C:0,G:16,T:0,_A:6,C:0,G:21,T:0,	G	A	0.0206032	0.0751185
NONO	chr15_80215300_-	chr15	80215300	-	A:0,C:5,G:0,T:8,_A:0,C:4,G:0,T:21,	T	C	0.00419672	0.0270829
NONO	chr16_643617_+	chr16	643617	+	A:0,C:9,G:0,T:0,_A:4,C:8,G:0,T:0,	C	A	0.025937	0.0881861
NONO	chr16_85212930_+	chr16	85212930	+	A:2,C:0,G:13,T:0,_A:4,C:0,G:27,T:0,	G	A	0.000913933	0.0102832
NONO	chr16_85216200_+	chr16	85216200	+	A:0,C:2,G:9,T:0,_A:0,C:1,G:20,T:0,	G	C	0.00113692	0.011844
NONO	chr16_85216202_+	chr16	85216202	+	A:9,C:0,G:2,T:0,_A:19,C:0,G:1,T:0,	A	G	0.00131388	0.0130021
NONO	chr16_88729876_+	chr16	88729876	+	A:4,C:0,G:10,T:0,_A:4,C:0,G:16,T:0,	G	A	0.0144756	0.0591314
NONO	chr16_88730007_+	chr16	88730007	+	A:2,C:0,G:8,T:0,_A:4,C:0,G:11,T:0,	G	A	0.0309442	0.0999221
NONO	chr16_88909788_-	chr16	88909788	-	A:0,C:4,G:0,T:13,_A:0,C:3,G:0,T:8,	T	C	0.0284864	0.0942174
NONO	chr16_89001047_-	chr16	89001047	-	A:2,C:0,G:11,T:0,_A:3,C:0,G:14,T:0,	G	A	0.0058882	0.0333859
NONO	chr16_89009494_-	chr16	89009494	-	A:0,C:15,G:0,T:6,_A:0,C:13,G:0,T:4,	C	T	0.0223161	0.0793886
NONO	chr16_89018827_-	chr16	89018827	-	A:12,C:0,G:27,T:0,_A:9,C:0,G:16,T:0,	G	A	0.0141995	0.0583797
NONO	chr16_89041559_-	chr16	89041559	-	A:12,C:0,G:17,T:0,_A:3,C:0,G:28,T:0,	G	A	0.000350573	0.00556028
NONO	chr16_89041563_-	chr16	89041563	-	A:0,C:0,G:12,T:17,_A:0,C:0,G:4,T:27,	T	G	0.00702817	0.0372486
NONO	chr17_42298856_+	chr17	42298856	+	A:19,C:0,G:0,T:3,_A:12,C:0,G:0,T:3,	A	T	0.00386908	0.025751
NONO	chr17_55163531_+	chr17	55163531	+	A:0,C:8,G:1,T:0,_A:0,C:12,G:5,T:0,	C	G	0.0262794	0.0890033
NONO	chr17_75399117_+	chr17	75399117	+	A:11,C:0,G:3,T:0,_A:9,C:0,G:2,T:0,	A	G	0.0157782	0.062637
NONO	chr17_75400737_+	chr17	75400737	+	A:0,C:11,G:0,T:4,_A:0,C:9,G:0,T:0,	C	T	0.00861045	0.0422803
NONO	chr17_75405234_+	chr17	75405234	+	A:12,C:0,G:3,T:0,_A:7,C:0,G:2,T:0,	A	G	0.0215107	0.0773903
NONO	chr17_79675295_+	chr17	79675295	+	A:2,C:0,G:6,T:0,_A:0,C:0,G:13,T:0,	G	A	0.00357193	0.0245024
NONO	chr17_80545534_+	chr17	80545534	+	A:2,C:11,G:0,T:0,_A:4,C:15,G:0,T:0,	C	A	0.00719134	0.037783
NONO	chr17_42254417_-	chr17	42254417	-	A:2,C:0,G:5,T:0,_A:4,C:0,G:15,T:0,	G	A	0.0210198	0.076164
NONO	chr17_80055325_-	chr17	80055325	-	A:0,C:11,G:0,T:30,_A:0,C:10,G:0,T:25,	T	C	0.011593	0.0511105
NONO	chr17_80104351_-	chr17	80104351	-	A:3,C:0,G:11,T:0,_A:1,C:0,G:7,T:0,	G	A	0.0161659	0.0636679
NONO	chr17_80109778_-	chr17	80109778	-	A:16,C:0,G:6,T:0,_A:10,C:0,G:2,T:0,	A	G	0.0258832	0.0880575
NONO	chr17_80907576_-	chr17	80907576	-	A:0,C:10,G:0,T:2,_A:0,C:12,G:0,T:3,	C	T	0.0103282	0.0474473
NONO	chr18_811700_-	chr18	811700	-	A:9,C:0,G:32,T:0,_A:11,C:0,G:26,T:0,	G	A	0.00268161	0.0204771
NONO	chr18_811724_-	chr18	811724	-	A:18,C:0,G:16,T:0,_A:10,C:0,G:11,T:0,	G	A	0.00500259	0.0301906
NONO	chr19_1914940_+	chr19	1914940	+	A:17,C:0,G:5,T:0,_A:8,C:0,G:3,T:0,	A	G	0.0213364	0.0769555
NONO	chr19_3398908_+	chr19	3398908	+	A:7,C:0,G:20,T:0,_A:6,C:0,G:21,T:0,	G	A	0.00630273	0.0348189
NONO	chr19_13110959_+	chr19	13110959	+	A:3,C:0,G:0,T:14,_A:1,C:0,G:0,T:5,	T	A	0.0224977	0.0798371
NONO	chr19_13234145_+	chr19	13234145	+	A:17,C:0,G:8,T:0,_A:10,C:0,G:2,T:0,	A	G	0.0250597	0.086081
NONO	chr19_55527081_+	chr19	55527081	+	A:0,C:6,G:0,T:0,_A:0,C:11,G:0,T:4,	C	T	0.0220259	0.0786704
NONO	chr19_55529642_+	chr19	55529642	+	A:1,C:0,G:9,T:0,_A:1,C:0,G:10,T:0,	G	A	0.00456608	0.0285346
NONO	chr19_55543834_+	chr19	55543834	+	A:0,C:6,G:0,T:2,_A:0,C:18,G:0,T:1,	C	T	2.63392e-05	0.00114938
NONO	chr19_55544986_+	chr19	55544986	+	A:0,C:20,G:0,T:4,_A:0,C:11,G:0,T:2,	C	T	0.00246251	0.0194063
NONO	chr19_15442612_-	chr19	15442612	-	A:0,C:0,G:24,T:12,_A:0,C:0,G:27,T:10,	G	T	0.0188114	0.070567
NONO	chr19_15490485_-	chr19	15490485	-	A:0,C:14,G:0,T:4,_A:0,C:20,G:0,T:6,	C	T	0.00372151	0.0251361
NONO	chr19_28917523_-	chr19	28917523	-	A:4,C:0,G:26,T:0,_A:7,C:0,G:44,T:0,	G	A	0.000236104	0.00435461
NONO	chr19_28917565_-	chr19	28917565	-	A:24,C:0,G:2,T:0,_A:28,C:0,G:8,T:0,	A	G	0.00195452	0.0167641
NONO	chr19_28994807_-	chr19	28994807	-	A:2,C:0,G:15,T:0,_A:0,C:0,G:18,T:0,	G	A	0.000336135	0.00541578
NONO	chr20_55970333_+	chr20	55970333	+	A:4,C:0,G:16,T:0,_A:7,C:0,G:14,T:0,	G	A	0.0260067	0.0883526
NONO	chr20_56964925_+	chr20	56964925	+	A:0,C:18,G:0,T:4,_A:0,C:14,G:0,T:4,	C	T	0.00656298	0.0357013
NONO	chr20_29519456_-	chr20	29519456	-	A:0,C:261,G:0,T:0,_A:0,C:283,G:0,T:0,	C	T	0.000553149	0.00743082
NONO	chr20_31058362_-	chr20	31058362	-	A:5,C:0,G:19,T:0,_A:8,C:0,G:11,T:0,	G	A	0.0177026	0.067703
NONO	chr20_35489921_-	chr20	35489921	-	A:3,C:10,G:0,T:0,_A:5,C:15,G:0,T:0,	C	A	0.00737555	0.0383816
NONO	chr20_60559256_-	chr20	60559256	-	A:0,C:9,G:0,T:3,_A:0,C:11,G:0,T:3,	C	T	0.0231414	0.0814201
NONO	chr21_45559457_+	chr21	45559457	+	A:2,C:0,G:27,T:0,_A:5,C:0,G:16,T:0,	G	A	0.000834402	0.00969388
NONO	chr21_45735594_+	chr21	45735594	+	A:0,C:0,G:14,T:5,_A:0,C:0,G:10,T:3,	G	T	0.00176797	0.0157266
NONO	chr21_46495567_+	chr21	46495567	+	A:0,C:0,G:7,T:7,_A:0,C:0,G:8,T:12,	G	T	0.0102052	0.0470853
NONO	chr22_19998386_-	chr22	19998386	-	A:0,C:4,G:0,T:13,_A:0,C:1,G:0,T:15,	T	C	0.00255686	0.0198719
NONO	chr22_20967333_-	chr22	20967333	-	A:2,C:0,G:0,T:4,_A:2,C:0,G:0,T:13,	T	A	0.0162797	0.0639696
NONO	chrX_39942624_-	chrX	39942624	-	A:4,C:15,G:0,T:0,_A:1,C:12,G:0,T:0,	C	A	0.0039379	0.0260346
PABPC4	chr1_113214097_+	chr1	113214097	+	A:21,C:0,G:86,T:0,_A:2,C:0,G:11,T:0,	G	A	0.0115538	0.0509983
PABPC4	chr1_33402172_-	chr1	33402172	-	A:0,C:25,G:0,T:0,_A:0,C:9,G:0,T:2,	C	T	0.00668781	0.0361201
PABPC4	chr1_183596136_-	chr1	183596136	-	A:34,C:0,G:7,T:0,_A:6,C:0,G:0,T:0,	A	G	0.0112241	0.0500524
PABPC4	chr4_6644391_+	chr4	6644391	+	A:6,C:0,G:13,T:0,_A:0,C:0,G:7,T:0,	G	A	0.0227606	0.0804849
PABPC4	chr5_159377560_-	chr5	159377560	-	A:0,C:0,G:41,T:0,_A:0,C:0,G:3,T:0,	G	A	0.00492825	0.0299127
PABPC4	chr6_71109059_+	chr6	71109059	+	A:0,C:31,G:0,T:0,_A:0,C:26,G:0,T:1,	C	T	0.00119327	0.0122197
PABPC4	chr6_133135886_+	chr6	133135886	+	A:711,C:5,G:272,T:0,_A:128,C:0,G:22,T:0,	A	G	0.010339	0.047479
PABPC4	chr6_26056072_-	chr6	26056072	-	A:0,C:29,G:113,T:0,_A:0,C:4,G:12,T:0,	G	C	0.0106675	0.0484404
PABPC4	chr7_150742564_+	chr7	150742564	+	A:0,C:0,G:22,T:4,_A:0,C:0,G:7,T:0,	G	T	0.00932754	0.0444683
PABPC4	chr7_158424127_-	chr7	158424127	-	A:0,C:37,G:0,T:4,_A:0,C:8,G:0,T:1,	C	T	0.0090928	0.0437574
PABPC4	chr10_3178881_+	chr10	3178881	+	A:0,C:24,G:0,T:31,_A:0,C:4,G:0,T:5,	C	T	0.00809667	0.0406804
PABPC4	chr10_56055505_-	chr10	56055505	-	A:0,C:0,G:20,T:0,_A:0,C:0,G:3,T:0,	G	C	0.0121062	0.0525691
PABPC4	chr10_56055506_-	chr10	56055506	-	A:20,C:0,G:0,T:0,_A:3,C:0,G:0,T:0,	A	T	0.0304662	0.0988207
PABPC4	chr11_8707233_+	chr11	8707233	+	A:7,C:132,G:1,T:168,_A:1,C:26,G:0,T:46,	C	T	0.00775038	0.0395849
PABPC4	chr11_57174630_-	chr11	57174630	-	A:21,C:3,G:0,T:0,_A:5,C:0,G:0,T:0,	A	C	0.0153807	0.0615741
PABPC4	chr16_24227057_+	chr16	24227057	+	A:0,C:50,G:0,T:29,_A:0,C:8,G:0,T:0,	C	T	0.0240828	0.0837176
PABPC4	chr17_42088853_-	chr17	42088853	-	A:7,C:0,G:17,T:0,_A:0,C:0,G:6,T:0,	G	A	0.015149	0.0609518
PABPC4	chr19_56598829_-	chr19	56598829	-	A:0,C:3,G:30,T:1,_A:0,C:1,G:3,T:0,	G	C	0.0288928	0.0951677
PCBP1	chr6_26056604_-	chr6	26056604	-	A:36,C:0,G:13,T:0,_A:34,C:0,G:19,T:0,	A	G	0.0144006	0.0589277
PCBP1	chr18_19321474_+	chr18	19321474	+	A:0,C:9,G:0,T:1,_A:0,C:21,G:0,T:1,	C	T	3.06392e-05	0.00126694
PCBP1	chr20_62152157_+	chr20	62152157	+	A:19,C:0,G:8,T:0,_A:28,C:0,G:11,T:0,	A	G	0.0202949	0.0743416
PHF6	chr4_7584322_+	chr4	7584322	+	A:0,C:24,G:0,T:1,_A:0,C:42,G:0,T:0,	C	T	8.71389e-06	0.000594142
PHF6	chr8_1780297_+	chr8	1780297	+	A:3,C:0,G:11,T:0,_A:2,C:0,G:9,T:0,	G	A	0.00305538	0.0222249
PHF6	chr20_29519456_-	chr20	29519456	-	A:0,C:15,G:0,T:0,_A:0,C:17,G:0,T:0,	C	T	7.74422e-06	0.000562468
PPIL4	chr3_152139307_+	chr3	152139307	+	A:4,C:0,G:0,T:11,_A:2,C:0,G:0,T:8,	T	A	0.0230407	0.0811731
PPIL4	chr4_104300935_+	chr4	104300935	+	A:0,C:16,G:1,T:0,_A:0,C:4,G:0,T:0,	C	G	0.00184543	0.0161625
PPIL4	chr4_83816630_-	chr4	83816630	-	A:0,C:13,G:0,T:0,_A:0,C:9,G:0,T:2,	C	T	0.00110173	0.0116058
PPIL4	chr5_53659575_+	chr5	53659575	+	A:0,C:0,G:5,T:13,_A:0,C:0,G:2,T:9,	T	G	0.0178296	0.0680329
PPIL4	chr6_167405670_-	chr6	167405670	-	A:0,C:0,G:0,T:13,_A:0,C:1,G:0,T:7,	T	C	0.00138654	0.0134601
PPIL4	chr7_57545098_+	chr7	57545098	+	A:0,C:21,G:0,T:0,_A:0,C:23,G:0,T:0,	C	T	1.287e-05	0.000732946
PPIL4	chr7_120797412_+	chr7	120797412	+	A:0,C:20,G:0,T:1,_A:0,C:10,G:0,T:6,	C	T	0.00516271	0.0307835
PPIL4	chr7_120872660_+	chr7	120872660	+	A:0,C:3,G:9,T:0,_A:0,C:1,G:12,T:0,	G	C	0.00476579	0.0292997
PPIL4	chr7_120885264_+	chr7	120885264	+	A:0,C:8,G:18,T:0,_A:0,C:10,G:16,T:0,	G	C	0.0131144	0.0553938
PPIL4	chr7_120887564_+	chr7	120887564	+	A:11,C:0,G:34,T:0,_A:8,C:0,G:16,T:0,	G	A	0.00598245	0.0337149
PPIL4	chr7_120887797_+	chr7	120887797	+	A:0,C:26,G:0,T:17,_A:0,C:16,G:0,T:5,	C	T	0.0276508	0.092254
PPIL4	chr7_120888143_+	chr7	120888143	+	A:13,C:0,G:0,T:45,_A:8,C:0,G:0,T:31,	T	A	0.00117209	0.0120793
PPIL4	chr7_120895007_+	chr7	120895007	+	A:0,C:0,G:22,T:1,_A:0,C:0,G:8,T:1,	G	T	0.000428895	0.006315
PPIL4	chr7_120898052_+	chr7	120898052	+	A:19,C:0,G:12,T:0,_A:21,C:0,G:5,T:0,	A	G	0.00881683	0.0429151
PPIL4	chr7_120898292_+	chr7	120898292	+	A:0,C:27,G:0,T:3,_A:0,C:17,G:0,T:0,	C	T	4.25658e-05	0.00156011
PPIL4	chr8_58118567_+	chr8	58118567	+	A:11,C:0,G:0,T:0,_A:17,C:0,G:0,T:1,	A	T	0.00023351	0.00432539
PPIL4	chr8_91272030_+	chr8	91272030	+	A:7,C:0,G:0,T:1,_A:10,C:0,G:0,T:4,	A	T	0.0281901	0.0935228
PPIL4	chr11_5488533_-	chr11	5488533	-	A:0,C:8,G:0,T:21,_A:0,C:2,G:0,T:9,	T	C	0.012655	0.0541129
PPIL4	chr11_5510626_-	chr11	5510626	-	A:0,C:17,G:0,T:5,_A:0,C:3,G:0,T:1,	C	T	0.0233874	0.0820224
PPIL4	chr15_20624878_-	chr15	20624878	-	A:0,C:0,G:29,T:0,_A:0,C:0,G:26,T:0,	G	A	8.7074e-06	0.000593928
PPIL4	chr15_20626412_-	chr15	20626412	-	A:0,C:0,G:0,T:26,_A:0,C:0,G:0,T:15,	T	C	1.49837e-05	0.000802848
PPIL4	chr16_89020651_-	chr16	89020651	-	A:0,C:10,G:0,T:3,_A:0,C:8,G:0,T:1,	C	T	0.0111987	0.0499793
PPIL4	chr17_68022106_-	chr17	68022106	-	A:11,C:0,G:2,T:0,_A:8,C:0,G:0,T:0,	A	G	0.00288839	0.0214555
PPIL4	chr19_34875140_+	chr19	34875140	+	A:20,C:0,G:0,T:6,_A:22,C:0,G:0,T:5,	A	T	0.000214966	0.00411333
PPIL4	chr19_21631409_-	chr19	21631409	-	A:0,C:0,G:15,T:0,_A:0,C:0,G:17,T:0,	G	T	5.86247e-05	0.00189885
PPIL4	chr21_23607524_+	chr21	23607524	+	A:0,C:4,G:0,T:21,_A:0,C:3,G:0,T:12,	T	C	0.0017384	0.0155583
PPIL4	chr21_39441730_-	chr21	39441730	-	A:0,C:4,G:0,T:9,_A:0,C:0,G:0,T:8,	T	C	0.0128715	0.0547178
PRPF8	chr1_982513_+	chr1	982513	+	A:0,C:2,G:0,T:14,_A:0,C:6,G:0,T:7,	T	C	0.0192104	0.0715884
PRPF8	chr1_44451234_+	chr1	44451234	+	A:0,C:1,G:0,T:11,_A:0,C:4,G:0,T:9,	T	C	0.00699045	0.0371245
PRPF8	chr1_146740576_+	chr1	146740576	+	A:20,C:0,G:9,T:0,_A:25,C:0,G:9,T:0,	A	G	0.0106959	0.048523
PRPF8	chr1_16952510_-	chr1	16952510	-	A:2,C:0,G:27,T:0,_A:3,C:0,G:37,T:0,	G	A	3.74303e-05	0.00143918
PRPF8	chr1_150940357_-	chr1	150940357	-	A:0,C:0,G:10,T:0,_A:0,C:0,G:18,T:3,	G	T	0.000740022	0.00896816
PRPF8	chr1_150940358_-	chr1	150940358	-	A:0,C:10,G:0,T:0,_A:0,C:18,G:0,T:3,	C	T	0.00109763	0.0115779
PRPF8	chr2_113993344_+	chr2	113993344	+	A:5,C:11,G:0,T:0,_A:1,C:7,G:0,T:0,	C	A	0.0271097	0.0909757
PRPF8	chr4_60210_+	chr4	60210	+	A:10,C:0,G:16,T:0,_A:5,C:0,G:26,T:0,	G	A	0.00890828	0.043195
PRPF8	chr4_2502518_+	chr4	2502518	+	A:27,C:1,G:18,T:0,_A:57,C:0,G:16,T:0,	A	G	0.00567971	0.0326511
PRPF8	chr4_95147581_+	chr4	95147581	+	A:0,C:10,G:0,T:0,_A:0,C:11,G:0,T:0,	C	T	0.000382011	0.00586879
PRPF8	chr5_6602544_-	chr5	6602544	-	A:0,C:5,G:0,T:9,_A:0,C:6,G:0,T:19,	T	C	0.023859	0.0831732
PRPF8	chr5_81572184_-	chr5	81572184	-	A:0,C:7,G:11,T:0,_A:0,C:5,G:21,T:0,	G	C	0.0176052	0.0674496
PRPF8	chr7_120765954_+	chr7	120765954	+	A:0,C:2,G:0,T:30,_A:0,C:0,G:0,T:11,	T	C	0.000115809	0.00284481
PRPF8	chr7_150825839_+	chr7	150825839	+	A:1,C:0,G:9,T:0,_A:3,C:0,G:10,T:0,	G	A	0.00616166	0.0343352
PRPF8	chr7_150647969_-	chr7	150647969	-	A:0,C:13,G:0,T:5,_A:0,C:14,G:0,T:6,	C	T	0.0241542	0.0838911
PRPF8	chr7_158438186_-	chr7	158438186	-	A:3,C:0,G:8,T:0,_A:6,C:0,G:16,T:0,	G	A	0.026941	0.090576
PRPF8	chr7_158621589_-	chr7	158621589	-	A:0,C:10,G:0,T:3,_A:0,C:9,G:0,T:1,	C	T	0.00728967	0.0381032
PRPF8	chr8_144875743_-	chr8	144875743	-	A:0,C:4,G:14,T:0,_A:0,C:3,G:8,T:0,	G	C	0.0125037	0.0536889
PRPF8	chr10_3146180_+	chr10	3146180	+	A:0,C:3,G:0,T:15,_A:0,C:4,G:0,T:21,	T	C	0.00107284	0.0114081
PRPF8	chr10_79797702_+	chr10	79797702	+	A:0,C:28,G:0,T:0,_A:0,C:19,G:0,T:0,	C	T	1.33487e-05	0.000748882
PRPF8	chr11_822389_+	chr11	822389	+	A:0,C:18,G:0,T:4,_A:0,C:18,G:0,T:6,	C	T	0.0034526	0.0239889
PRPF8	chr11_61546023_+	chr11	61546023	+	A:0,C:2,G:0,T:13,_A:0,C:2,G:0,T:11,	T	C	0.00196841	0.0168398
PRPF8	chr11_63764302_+	chr11	63764302	+	A:0,C:13,G:8,T:0,_A:0,C:23,G:6,T:0,	C	G	0.016209	0.0637823
PRPF8	chr11_64000410_+	chr11	64000410	+	A:0,C:7,G:4,T:0,_A:0,C:14,G:2,T:0,	C	G	0.0147165	0.0597849
PRPF8	chr11_85968623_+	chr11	85968623	+	A:0,C:11,G:0,T:0,_A:0,C:10,G:0,T:1,	C	T	0.000740024	0.00896817
PRPF8	chr11_3013287_-	chr11	3013287	-	A:0,C:8,G:2,T:0,_A:0,C:8,G:3,T:0,	C	G	0.0261644	0.0887291
PRPF8	chr11_6703892_-	chr11	6703892	-	A:0,C:0,G:0,T:7,_A:0,C:0,G:4,T:10,	T	G	0.0105412	0.0480717
PRPF8	chr11_88346001_-	chr11	88346001	-	A:0,C:0,G:52,T:0,_A:0,C:0,G:50,T:0,	G	A	7.74422e-06	0.000562468
PRPF8	chr12_131356862_+	chr12	131356862	+	A:25,C:12,G:0,T:0,_A:33,C:14,G:0,T:0,	A	C	0.014109	0.0581328
PRPF8	chr12_131356933_+	chr12	131356933	+	A:0,C:0,G:7,T:13,_A:0,C:0,G:12,T:27,	T	G	0.0307032	0.0993673
PRPF8	chr12_123011160_-	chr12	123011160	-	A:2,C:0,G:17,T:0,_A:8,C:0,G:29,T:0,	G	A	0.00012609	0.00299129
PRPF8	chr15_93524198_+	chr15	93524198	+	A:11,C:0,G:3,T:0,_A:10,C:0,G:6,T:0,	A	G	0.0158697	0.0628808
PRPF8	chr15_93527843_+	chr15	93527843	+	A:12,C:0,G:6,T:0,_A:12,C:0,G:3,T:0,	A	G	0.0235565	0.0824355
PRPF8	chr15_34652261_-	chr15	34652261	-	A:0,C:10,G:0,T:14,_A:0,C:17,G:0,T:41,	T	C	0.0144423	0.059041
PRPF8	chr16_24741686_+	chr16	24741686	+	A:0,C:9,G:0,T:3,_A:0,C:9,G:0,T:3,	C	T	0.0251062	0.0861929
PRPF8	chr16_85690338_+	chr16	85690338	+	A:3,C:0,G:19,T:0,_A:4,C:0,G:20,T:0,	G	A	0.000620012	0.00799797
PRPF8	chr16_426432_-	chr16	426432	-	A:0,C:4,G:0,T:3,_A:0,C:18,G:0,T:3,	C	T	0.0124005	0.0533988
PRPF8	chr16_1820992_-	chr16	1820992	-	A:7,C:0,G:0,T:18,_A:9,C:0,G:0,T:37,	T	A	0.00776523	0.0396322
PRPF8	chr16_1910414_-	chr16	1910414	-	A:0,C:13,G:0,T:1,_A:0,C:16,G:0,T:1,	C	T	0.00107173	0.0114004
PRPF8	chr17_60129875_-	chr17	60129875	-	A:0,C:12,G:0,T:2,_A:0,C:8,G:0,T:4,	C	T	0.0115831	0.0510822
PRPF8	chr17_79994600_-	chr17	79994600	-	A:0,C:2,G:0,T:4,_A:0,C:5,G:0,T:20,	T	C	0.0086387	0.0423674
PRPF8	chr17_80052651_-	chr17	80052651	-	A:0,C:0,G:21,T:0,_A:0,C:0,G:15,T:0,	G	A	4.15136e-05	0.00153592
PRPF8	chr19_4475606_+	chr19	4475606	+	A:0,C:11,G:0,T:3,_A:0,C:8,G:0,T:4,	C	T	0.026316	0.0890907
PRPF8	chr19_5645444_+	chr19	5645444	+	A:24,C:0,G:18,T:0,_A:40,C:0,G:21,T:0,	A	G	0.0216381	0.0777074
PRPF8	chr19_10221151_+	chr19	10221151	+	A:0,C:15,G:5,T:0,_A:0,C:53,G:8,T:0,	C	G	0.000242995	0.00443174
PRPF8	chr19_14040896_+	chr19	14040896	+	A:3,C:0,G:6,T:0,_A:6,C:0,G:17,T:0,	G	A	0.0299238	0.0975661
PRPF8	chr19_34859756_+	chr19	34859756	+	A:0,C:31,G:0,T:6,_A:0,C:16,G:0,T:6,	C	T	0.00157337	0.0145972
PRPF8	chr19_3960020_-	chr19	3960020	-	A:0,C:11,G:0,T:2,_A:0,C:8,G:0,T:3,	C	T	0.00989782	0.0461758
PRPF8	chr19_28910798_-	chr19	28910798	-	A:0,C:0,G:26,T:3,_A:0,C:0,G:25,T:7,	G	T	0.000403852	0.0060786
PRPF8	chr19_28910852_-	chr19	28910852	-	A:0,C:16,G:0,T:5,_A:0,C:26,G:0,T:5,	C	T	0.002261	0.018387
PRPF8	chr19_28910901_-	chr19	28910901	-	A:0,C:0,G:2,T:10,_A:0,C:0,G:0,T:22,	T	G	0.000240618	0.00440522
PRPF8	chr19_28911340_-	chr19	28911340	-	A:3,C:0,G:10,T:0,_A:2,C:0,G:27,T:0,	G	A	0.000519595	0.00713802
PRPF8	chr19_28911429_-	chr19	28911429	-	A:2,C:0,G:0,T:9,_A:3,C:0,G:0,T:33,	T	A	0.000253935	0.00455277
PRPF8	chr19_53400760_-	chr19	53400760	-	A:6,C:12,G:0,T:0,_A:1,C:8,G:0,T:0,	C	A	0.0259923	0.0883183
PRPF8	chr20_55968113_+	chr20	55968113	+	A:6,C:0,G:10,T:0,_A:0,C:0,G:11,T:0,	G	A	0.0152575	0.0612436
PRPF8	chr20_60897487_-	chr20	60897487	-	A:0,C:14,G:0,T:3,_A:0,C:18,G:0,T:4,	C	T	0.00476424	0.0292938
PRPF8	chr20_60897488_-	chr20	60897488	-	A:9,C:0,G:3,T:0,_A:16,C:0,G:5,T:0,	A	G	0.0089842	0.0434268
PRPF8	chr20_61541028_-	chr20	61541028	-	A:0,C:1,G:12,T:0,_A:0,C:1,G:16,T:0,	G	C	0.000410831	0.00614493
PRPF8	chr21_47864583_+	chr21	47864583	+	A:0,C:31,G:0,T:0,_A:0,C:32,G:0,T:0,	C	T	7.74422e-06	0.000562468
PRPF8	chr21_47864599_+	chr21	47864599	+	A:0,C:0,G:37,T:0,_A:0,C:0,G:44,T:0,	G	T	7.74422e-06	0.000562468
PRPF8	chr21_44483987_-	chr21	44483987	-	A:0,C:6,G:0,T:17,_A:0,C:2,G:0,T:9,	T	C	0.00931965	0.0444445
PRPF8	chr21_44488033_-	chr21	44488033	-	A:0,C:5,G:0,T:18,_A:0,C:5,G:0,T:25,	T	C	0.000568555	0.00756336
PRPF8	chr22_18082669_-	chr22	18082669	-	A:8,C:0,G:2,T:0,_A:29,C:0,G:0,T:0,	A	G	0.000153086	0.00335563
PTBP1	chr1_2200390_+	chr1	2200390	+	A:2,C:8,G:0,T:0,_A:2,C:8,G:0,T:0,	C	A	0.0207891	0.0755856
PTBP1	chr1_2200404_+	chr1	2200404	+	A:0,C:14,G:0,T:2,_A:0,C:20,G:0,T:2,	C	T	0.000440378	0.00642198
PTBP1	chr1_228282877_+	chr1	228282877	+	A:1,C:10,G:0,T:0,_A:4,C:9,G:0,T:0,	C	A	0.0102245	0.0471424
PTBP1	chr2_20485951_-	chr2	20485951	-	A:1,C:0,G:11,T:0,_A:11,C:0,G:16,T:0,	G	A	0.0110411	0.0495245
PTBP1	chr4_85146285_-	chr4	85146285	-	A:13,C:0,G:1,T:0,_A:21,C:0,G:5,T:0,	A	G	0.00112785	0.0117829
PTBP1	chr5_52913402_+	chr5	52913402	+	A:0,C:14,G:0,T:1,_A:0,C:7,G:0,T:0,	C	T	0.000914557	0.0102878
PTBP1	chr5_104276674_-	chr5	104276674	-	A:0,C:0,G:0,T:8,_A:0,C:2,G:0,T:11,	T	C	0.00286764	0.0213586
PTBP1	chr6_69561169_+	chr6	69561169	+	A:3,C:26,G:0,T:0,_A:11,C:49,G:0,T:0,	C	A	0.000239063	0.00438782
PTBP1	chr6_157361137_+	chr6	157361137	+	A:0,C:0,G:1,T:23,_A:0,C:0,G:0,T:18,	T	G	5.71673e-05	0.00187012
PTBP1	chr7_120822559_+	chr7	120822559	+	A:71,C:18,G:0,T:0,_A:126,C:31,G:0,T:0,	A	C	0.00143669	0.0137708
PTBP1	chr7_120882914_+	chr7	120882914	+	A:0,C:2,G:0,T:23,_A:0,C:8,G:1,T:24,	T	C	0.000526983	0.00720299
PTBP1	chr7_120882915_+	chr7	120882915	+	A:23,C:0,G:1,T:0,_A:25,C:0,G:6,T:0,	A	G	0.000181081	0.00370942
PTBP1	chr7_158710642_+	chr7	158710642	+	A:9,C:0,G:2,T:0,_A:8,C:0,G:3,T:0,	A	G	0.0217199	0.0779109
PTBP1	chr7_53811238_-	chr7	53811238	-	A:2,C:0,G:0,T:4,_A:0,C:0,G:0,T:16,	T	A	0.00613651	0.0342485
PTBP1	chr7_158575440_-	chr7	158575440	-	A:0,C:0,G:2,T:8,_A:0,C:0,G:7,T:16,	T	G	0.0244205	0.0845369
PTBP1	chr8_91275715_+	chr8	91275715	+	A:0,C:0,G:14,T:5,_A:0,C:0,G:7,T:3,	G	T	0.0012549	0.0126231
PTBP1	chr11_108616005_+	chr11	108616005	+	A:0,C:13,G:0,T:3,_A:0,C:14,G:0,T:1,	C	T	0.00208946	0.0174903
PTBP1	chr11_14331967_-	chr11	14331967	-	A:0,C:12,G:0,T:1,_A:0,C:6,G:0,T:3,	C	T	0.00670597	0.0361808
PTBP1	chr11_93464175_-	chr11	93464175	-	A:153,C:249,G:0,T:0,_A:156,C:271,G:0,T:0,	C	A	0.000197866	0.0039124
PTBP1	chr11_107728008_-	chr11	107728008	-	A:1,C:0,G:11,T:0,_A:9,C:0,G:17,T:0,	G	A	0.0108764	0.0490477
PTBP1	chr13_93097429_+	chr13	93097429	+	A:0,C:0,G:7,T:0,_A:0,C:0,G:21,T:0,	G	T	0.000163222	0.00348617
PTBP1	chr15_58329528_-	chr15	58329528	-	A:0,C:4,G:12,T:0,_A:0,C:2,G:14,T:0,	G	C	0.00512425	0.0306418
PTBP1	chr15_82159753_-	chr15	82159753	-	A:0,C:0,G:11,T:3,_A:0,C:0,G:22,T:5,	G	T	0.00408277	0.0266247
PTBP1	chr17_74745014_+	chr17	74745014	+	A:0,C:8,G:0,T:1,_A:0,C:18,G:0,T:9,	C	T	0.019761	0.0729904
PTBP1	chr17_68072876_-	chr17	68072876	-	A:3,C:0,G:12,T:0,_A:2,C:0,G:10,T:0,	G	A	0.00466749	0.0289247
PTBP1	chr17_71212608_-	chr17	71212608	-	A:2,C:10,G:0,T:0,_A:5,C:12,G:0,T:0,	C	A	0.0147377	0.059842
PTBP1	chr19_28915182_-	chr19	28915182	-	A:0,C:0,G:6,T:0,_A:0,C:0,G:33,T:0,	G	A	9.75816e-05	0.00257161
PTBP1	chr19_28915197_-	chr19	28915197	-	A:0,C:0,G:0,T:8,_A:0,C:2,G:0,T:36,	T	C	8.32688e-05	0.00234169
PTBP1	chr19_28950723_-	chr19	28950723	-	A:0,C:0,G:137,T:0,_A:0,C:0,G:326,T:0,	G	A	7.74422e-06	0.000562468
PTBP1	chr19_28959299_-	chr19	28959299	-	A:0,C:0,G:8,T:0,_A:1,C:0,G:29,T:0,	G	A	0.000155292	0.00338429
PTBP1	chr20_29519456_-	chr20	29519456	-	A:0,C:34,G:0,T:0,_A:0,C:68,G:0,T:1,	C	T	9.22111e-06	0.000610943
PTBP1	chr21_16121475_-	chr21	16121475	-	A:1,C:0,G:7,T:0,_A:4,C:0,G:16,T:0,	G	A	0.00480136	0.0294346
PUM1	chr1_145112420_+	chr1	145112420	+	A:0,C:12,G:0,T:0,_A:0,C:19,G:0,T:0,	C	T	0.000892518	0.0101264
PUM1	chr1_145112428_+	chr1	145112428	+	A:0,C:0,G:0,T:10,_A:0,C:0,G:0,T:15,	T	C	0.00160285	0.0147717
PUM1	chr1_16959814_-	chr1	16959814	-	A:0,C:13,G:0,T:2,_A:0,C:16,G:0,T:3,	C	T	0.00667744	0.0360854
PUM1	chr2_30482099_+	chr2	30482099	+	A:19,C:0,G:5,T:0,_A:7,C:0,G:3,T:0,	A	G	0.0267777	0.0901888
PUM1	chr2_101186088_+	chr2	101186088	+	A:0,C:11,G:0,T:0,_A:0,C:8,G:0,T:1,	C	T	0.00546166	0.0318717
PUM1	chr2_176046415_-	chr2	176046415	-	A:11,C:0,G:10,T:0,_A:13,C:0,G:21,T:0,	G	A	0.0309132	0.099851
PUM1	chr4_1729556_+	chr4	1729556	+	A:5,C:0,G:17,T:0,_A:2,C:0,G:16,T:0,	G	A	0.0081122	0.0407292
PUM1	chr5_145508340_-	chr5	145508340	-	A:19,C:0,G:4,T:0,_A:13,C:0,G:7,T:0,	A	G	0.0276498	0.0922517
PUM1	chr5_145523105_-	chr5	145523105	-	A:4,C:0,G:11,T:0,_A:6,C:0,G:22,T:0,	G	A	0.0192117	0.0715919
PUM1	chr5_145543972_-	chr5	145543972	-	A:9,C:0,G:29,T:0,_A:6,C:0,G:8,T:0,	G	A	0.0227239	0.0803944
PUM1	chr6_26056072_-	chr6	26056072	-	A:0,C:63,G:219,T:0,_A:0,C:77,G:209,T:1,	G	C	0.00319027	0.0228339
PUM1	chr6_26056604_-	chr6	26056604	-	A:87,C:1,G:43,T:0,_A:110,C:0,G:42,T:0,	A	G	0.0227627	0.08049
PUM1	chr7_120764477_+	chr7	120764477	+	A:0,C:3,G:13,T:0,_A:0,C:3,G:17,T:0,	G	C	0.00830071	0.0413193
PUM1	chr9_128000989_-	chr9	128000989	-	A:4,C:0,G:44,T:0,_A:1,C:0,G:30,T:0,	G	A	5.9775e-05	0.00192129
PUM1	chr11_289553_+	chr11	289553	+	A:0,C:2,G:6,T:0,_A:0,C:2,G:14,T:0,	G	C	0.0175983	0.0674317
PUM1	chr11_62334908_-	chr11	62334908	-	A:0,C:2,G:37,T:0,_A:0,C:1,G:21,T:0,	G	C	0.000450088	0.00651178
PUM1	chr11_71725513_-	chr11	71725513	-	A:0,C:15,G:0,T:3,_A:0,C:10,G:0,T:3,	C	T	0.016267	0.0639358
PUM1	chr12_63359409_+	chr12	63359409	+	A:0,C:10,G:0,T:0,_A:0,C:11,G:0,T:0,	C	A	0.00231355	0.0186562
[truncated: 1,838 more rows]
