# Supplementary material for: Allele-specific binding of RNA-binding proteins reveals functional genetic variants in the RNA
Source: Nat Commun. 2019 Mar 22;10:1338. doi: 10.1038/s41467-019-09292-w (PMC6430814; doi:10.1038/s41467-019-09292-w)
Supplement: Supplementary file 6 — Source Data [file 41467_2019_9292_MOESM6_ESM.xlsx]

## Sheet: Figure 1b
NAcids	Pos	Freq
A	-25	0.229572
A	-24	0.229845
A	-23	0.222479
A	-22	0.228355
A	-21	0.224098
A	-20	0.23234
A	-19	0.232894
A	-18	0.223141
A	-17	0.225694
A	-16	0.230598
A	-15	0.232987
A	-14	0.235749
A	-13	0.232049
A	-12	0.222762
A	-11	0.214926
A	-10	0.210726
A	-9	0.209785
A	-8	0.213234
A	-7	0.219621
A	-6	0.223294
A	-5	0.243534
A	-4	0.2492
A	-3	0.235174
A	-2	0.219093
A	-1	0.220835
A	0	0.0989641
A	1	0.217416
A	2	0.214218
A	3	0.231234
A	4	0.251137
A	5	0.249425
A	6	0.233283
A	7	0.222522
A	8	0.216232
A	9	0.212932
A	10	0.212323
A	11	0.220411
A	12	0.227446
A	13	0.236718
A	14	0.239246
A	15	0.235228
A	16	0.234119
A	17	0.226672
A	18	0.229246
A	19	0.231988
A	20	0.221482
A	21	0.218352
A	22	0.223136
A	23	0.224093
A	24	0.227614
A	25	0.22833
T	-25	0.256523
T	-24	0.260823
T	-23	0.262626
T	-22	0.262798
T	-21	0.269843
T	-20	0.276397
T	-19	0.267037
T	-18	0.274396
T	-17	0.26694
T	-16	0.262049
T	-15	0.257112
T	-14	0.251385
T	-13	0.250024
T	-12	0.250748
T	-11	0.24256
T	-10	0.247359
T	-9	0.245178
T	-8	0.238014
T	-7	0.248577
T	-6	0.259794
T	-5	0.258931
T	-4	0.235049
T	-3	0.27139
T	-2	0.331429
T	-1	0.378661
T	0	0.620477
T	1	0.377955
T	2	0.331652
T	3	0.264711
T	4	0.229204
T	5	0.248514
T	6	0.252397
T	7	0.238138
T	8	0.231381
T	9	0.241664
T	10	0.247514
T	11	0.235818
T	12	0.241689
T	13	0.245647
T	14	0.245378
T	15	0.244472
T	16	0.250003
T	17	0.257774
T	18	0.269313
T	19	0.260506
T	20	0.276174
T	21	0.274068
T	22	0.268803
T	23	0.261769
T	24	0.260592
T	25	0.255217
C	-25	0.252194
C	-24	0.256245
C	-23	0.24742
C	-22	0.247033
C	-21	0.244452
C	-20	0.237998
C	-19	0.244047
C	-18	0.250566
C	-17	0.252927
C	-16	0.246802
C	-15	0.249826
C	-14	0.253973
C	-13	0.257874
C	-12	0.262356
C	-11	0.258555
C	-10	0.256866
C	-9	0.266301
C	-8	0.258615
C	-7	0.248299
C	-6	0.244585
C	-5	0.262953
C	-4	0.292527
C	-3	0.231708
C	-2	0.23144
C	-1	0.172139
C	0	0.16398
C	1	0.183355
C	2	0.232654
C	3	0.243813
C	4	0.290426
C	5	0.264646
C	6	0.23954
C	7	0.256748
C	8	0.260689
C	9	0.262822
C	10	0.251477
C	11	0.252113
C	12	0.258708
C	13	0.255491
C	14	0.25278
C	15	0.252841
C	16	0.24991
C	17	0.25328
C	18	0.246324
C	19	0.250638
C	20	0.245286
C	21	0.250436
C	22	0.246814
C	23	0.249212
C	24	0.249566
C	25	0.251084
G	-25	0.261711
G	-24	0.253087
G	-23	0.267475
G	-22	0.261814
G	-21	0.261607
G	-20	0.253265
G	-19	0.256022
G	-18	0.251898
G	-17	0.254438
G	-16	0.260551
G	-15	0.260075
G	-14	0.258893
G	-13	0.260053
G	-12	0.264134
G	-11	0.283958
G	-10	0.285048
G	-9	0.278737
G	-8	0.290138
G	-7	0.283503
G	-6	0.272328
G	-5	0.234582
G	-4	0.223224
G	-3	0.261728
G	-2	0.218037
G	-1	0.228365
G	0	0.116579
G	1	0.221273
G	2	0.221476
G	3	0.260243
G	4	0.229233
G	5	0.237414
G	6	0.274779
G	7	0.282592
G	8	0.291699
G	9	0.282583
G	10	0.288686
G	11	0.291658
G	12	0.272157
G	13	0.262145
G	14	0.262596
G	15	0.267459
G	16	0.265968
G	17	0.262275
G	18	0.255118
G	19	0.256869
G	20	0.257058
G	21	0.257145
G	22	0.261247
G	23	0.264926
G	24	0.262228
G	25	0.265368

## Sheet: Figure 1c
The allelic count data for Fig 1c are available in
https://github.com/gxiaolab/BEAPR/blob/master/souce_data_files/f1c.txt.gz

## Sheet: Figure 1d
BEAPR_AUC		BEAPR_SEN		BEAPR_SPE		CHI_AUC		CHI_SEN		CHI_SPE		FET_AUC		FET_SEN		FET_SPE
0.687857		0.644		0.574222		0.428301		0.46		0.506667		0.431184		0.472		0.488222
0.651658		0.6236		0.535556		0.415572		0.414		0.463778		0.417228		0.424		0.428222
0.682266		0.662		0.518		0.442709		0.476		0.451111		0.445787		0.464		0.403062
0.673192		0.6535		0.494111		0.422721		0.456		0.442444		0.4212		0.448		0.425333
0.656385		0.628		0.397333		0.441534		0.476		0.376889		0.443714		0.482		0.349667
0.683371		0.658		0.473778		0.431077		0.452		0.458444		0.43065		0.464		0.382752
0.707685		0.685		0.492		0.463416		0.488		0.450889		0.45979		0.482		0.399778
0.680721		0.642		0.633111		0.455925		0.466		0.563556		0.456694		0.478		0.519556
0.683085		0.674		0.538222		0.438023		0.428667		0.505889		0.443714		0.442		0.464561
0.688636		0.6515		0.516667		0.459411		0.482		0.439778		0.457812		0.49		0.406889
0.676261		0.652		0.467556		0.429716		0.474		0.417111		0.43631		0.462		0.354056
0.663561		0.639429		0.536		0.406467		0.418		0.493111		0.409731		0.43		0.444972
0.674429		0.632		0.491222		0.430624		0.45		0.439778		0.434768		0.446		0.394111
0.661451		0.615714		0.575778		0.434361		0.47		0.513111		0.439291		0.466		0.482
0.658459		0.646		0.444222		0.418952		0.41		0.428667		0.415979		0.426		0.393778
0.676765		0.634		0.508667		0.436605		0.444		0.480444		0.439379		0.456		0.462
0.66096		0.648		0.554222		0.430811		0.452		0.494		0.430294		0.465		0.479778
0.693141		0.674667		0.468667		0.446384		0.474		0.401444		0.447515		0.462		0.399867
0.696656		0.676		0.541778		0.428444		0.454667		0.472444		0.428179		0.456		0.436
0.696559		0.6748		0.592667		0.447391		0.466		0.531778		0.449986		0.466		0.495778
0.694743		0.65		0.480222		0.423668		0.436		0.44		0.428079		0.444		0.455333
0.662115		0.602		0.531111		0.429221		0.444		0.480444		0.430328		0.45		0.453444
0.675044		0.668		0.454889		0.425666		0.438		0.368667		0.430579		0.44		0.352133
0.656175		0.63		0.485111		0.411043		0.42		0.40963		0.415774		0.43		0.408736
0.67724		0.65		0.470889		0.431691		0.434		0.393778		0.433575		0.446		0.386733
0.680979		0.634		0.464		0.450095		0.49		0.405778		0.451966		0.486		0.321259
0.689082		0.666		0.47		0.451161		0.476		0.451111		0.450924		0.492		0.387801
0.640861		0.622		0.491111		0.410939		0.426		0.435556		0.417841		0.426		0.400667
0.661647		0.626		0.482		0.417158		0.416		0.436		0.417679		0.426		0.394909
0.665311		0.642		0.534667		0.438813		0.436		0.475222		0.438918		0.446		0.473556
0.650187		0.632		0.446111		0.39794		0.36		0.365889		0.400222		0.364		0.390978
0.672493		0.640667		0.440667		0.447052		0.474		0.434222		0.449973		0.482		0.394952
0.709287		0.695		0.584		0.476026		0.506		0.519556		0.478572		0.514		0.495333
0.666763		0.635		0.481778		0.421296		0.452		0.438444		0.421106		0.462		0.406444
0.684926		0.678		0.557556		0.447093		0.46		0.514		0.446492		0.458		0.480667
0.674559		0.618		0.422		0.426311		0.45		0.381556		0.428247		0.456		0.363407
0.678451		0.642		0.547556		0.413079		0.418		0.515333		0.414584		0.422		0.513333
0.676168		0.6568		0.511556		0.431751		0.43		0.452889		0.426679		0.436		0.401778
0.678997		0.654		0.490222		0.423858		0.456		0.418444		0.42481		0.464		0.388622
0.672766		0.652		0.471556		0.448086		0.492		0.412444		0.445881		0.488		0.398844
0.676381		0.651		0.558622		0.434685		0.446		0.489778		0.435015		0.45		0.476833
0.681793		0.6608		0.523778		0.431299		0.422		0.465111		0.435379		0.432		0.463556
0.646658		0.652		0.507556		0.431449		0.438		0.473111		0.431846		0.46		0.46
0.654078		0.634667		0.496		0.43675		0.43		0.407407		0.443542		0.434		0.391214
0.658319		0.638667		0.565333		0.425807		0.446		0.510889		0.429078		0.448		0.483111
0.699821		0.664		0.412		0.453356		0.478		0.394889		0.458224		0.48		0.354385
0.682076		0.662		0.403444		0.437124		0.48		0.366889		0.441755		0.482		0.368342
0.674378		0.644		0.495778		0.43318		0.426		0.435778		0.436054		0.43		0.396644
0.712162		0.674		0.530667		0.465664		0.482		0.502667		0.469153		0.496		0.480667
0.688644		0.638		0.496222		0.428267		0.466		0.476444		0.433641		0.478		0.447232
0.69176		0.682		0.500444		0.446953		0.45		0.435556		0.446632		0.464		0.386236
0.656465		0.616		0.493556		0.417664		0.428		0.418444		0.418887		0.43		0.330586
0.690515		0.672		0.570222		0.458875		0.476		0.519111		0.461398		0.482		0.488222
0.726029		0.708		0.549444		0.466038		0.5		0.472889		0.463716		0.504		0.450444
0.669638		0.640667		0.540667		0.418321		0.448		0.481111		0.417467		0.452		0.469556
0.658339		0.61		0.445556		0.443564		0.452		0.407333		0.443629		0.46		0.369465
0.678745		0.643333		0.557556		0.436961		0.45		0.470667		0.439661		0.466		0.425778
0.65662		0.618		0.528889		0.450719		0.458		0.469333		0.453438		0.458		0.436444
0.689123		0.6352		0.516667		0.463994		0.516		0.468222		0.464456		0.514		0.469111
0.675113		0.632		0.496889		0.427196		0.472		0.435111		0.426443		0.467		0.393333
0.673419		0.6472		0.562667		0.412305		0.428		0.455556		0.417119		0.43		0.447444
0.687768		0.68		0.516667		0.432491		0.452		0.435333		0.436417		0.446		0.408889
0.697859		0.674		0.577333		0.475894		0.512		0.507556		0.476598		0.53		0.496978
0.686187		0.662		0.621111		0.430508		0.432		0.567333		0.433509		0.436		0.533333
0.648565		0.63		0.453111		0.428273		0.432		0.382		0.432487		0.43		0.360422
0.681877		0.65		0.519111		0.420658		0.444		0.472889		0.420512		0.444		0.440444
0.683156		0.644		0.498		0.432782		0.462		0.445111		0.431213		0.456		0.410105
0.651533		0.619		0.383556		0.43714		0.432		0.351111		0.4433		0.44		0.328778
0.665625		0.638		0.500889		0.417356		0.438		0.418519		0.423936		0.444		0.382745
0.679999		0.63		0.479407		0.436564		0.466		0.417333		0.437097		0.46		0.3934
0.659737		0.634857		0.488		0.427355		0.434		0.432222		0.431878		0.428		0.431778
0.672663		0.65		0.410222		0.415141		0.454		0.347778		0.419288		0.468		0.315815
0.676756		0.622		0.426889		0.433205		0.472		0.427778		0.434332		0.474		0.396222
0.69015		0.654		0.532148		0.433825		0.434		0.441556		0.43423		0.436		0.429333
0.704075		0.681		0.582889		0.462884		0.468		0.523556		0.457442		0.476		0.515778
0.654996		0.636		0.543556		0.42238		0.41		0.472444		0.424776		0.422		0.418921
0.679708		0.65225		0.56963		0.413951		0.43		0.49		0.418251		0.428		0.467
0.730377		0.704		0.616222		0.465614		0.488		0.544222		0.470078		0.492		0.519111
0.647255		0.636571		0.498222		0.420329		0.42		0.416		0.421707		0.42		0.393667
0.650079		0.618		0.409778		0.432454		0.462		0.372889		0.433896		0.462		0.357822
0.645792		0.614		0.438667		0.409109		0.428		0.375		0.411461		0.44		0.349222
0.655804		0.652		0.469333		0.419872		0.444		0.404		0.416577		0.458		0.3392
0.668832		0.615		0.49		0.430501		0.448		0.418222		0.427554		0.449333		0.332872
0.665911		0.61		0.472222		0.416562		0.429		0.442444		0.418616		0.424		0.434833
0.670307		0.636		0.488889		0.445235		0.454		0.424667		0.44573		0.452		0.397714
0.696452		0.6715		0.418		0.439811		0.432		0.387333		0.441526		0.436		0.323673
0.678055		0.653333		0.532222		0.444328		0.464		0.456222		0.44683		0.458		0.441111
0.656674		0.63		0.427333		0.424778		0.456		0.406333		0.424899		0.464		0.366444
0.698638		0.668		0.464889		0.451424		0.486		0.393556		0.459835		0.494		0.380207
0.715388		0.674333		0.618222		0.447918		0.49		0.560222		0.454123		0.516		0.543556
0.68865		0.639		0.490444		0.459926		0.462		0.429333		0.459609		0.461		0.406752
0.660062		0.618		0.450444		0.420728		0.448		0.426667		0.422584		0.458		0.39366
0.650649		0.632		0.512667		0.429356		0.456		0.438		0.432735		0.456667		0.424
0.678468		0.624		0.558		0.417769		0.436		0.494222		0.418004		0.45		0.474
0.674986		0.6375		0.507556		0.409458		0.45		0.440444		0.413119		0.4565		0.445556
0.667203		0.652		0.577111		0.424214		0.446		0.455111		0.43006		0.438		0.444444
0.712347		0.71		0.562222		0.470225		0.496		0.497333		0.475645		0.506		0.491778
0.660324		0.651		0.472667		0.388967		0.418		0.438444		0.389079		0.43		0.408889
0.690507		0.64		0.531222		0.438615		0.44		0.493778		0.439015		0.453		0.441616
0.676692		0.663		0.5		0.436101		0.464		0.451407		0.438386		0.464		0.450333
0.653811		0.632857		0.478889		0.428504		0.436		0.397556		0.427552		0.44		0.363841
0.682497		0.64		0.509333		0.428474		0.434		0.46		0.427213		0.438		0.394
0.656418		0.632		0.51		0.411049		0.408		0.425778		0.4082		0.416		0.410667
0.695242		0.654		0.591556		0.434646		0.474		0.522667		0.439322		0.493		0.475111
0.687675		0.661143		0.594556		0.436197		0.472		0.529333		0.435557		0.476		0.509556
0.695108		0.674		0.553333		0.456718		0.494		0.520667		0.465899		0.506		0.506444
0.690892		0.664667		0.524889		0.447074		0.482		0.461556		0.448779		0.48		0.456222
0.69288		0.646		0.504444		0.434971		0.476		0.444444		0.434767		0.482		0.39963
0.658429		0.627		0.464667		0.424385		0.442		0.463778		0.426323		0.454		0.426889
0.693151		0.654		0.386444		0.445685		0.492		0.331111		0.453144		0.5		0.363829
0.668301		0.634		0.487889		0.44431		0.466		0.422222		0.442929		0.474		0.390357
0.669305		0.652		0.449111		0.456068		0.486		0.385778		0.462057		0.496		0.365766
0.687313		0.664		0.534889		0.456896		0.466		0.476222		0.456639		0.466		0.436
0.665771		0.62		0.453111		0.421887		0.446		0.411333		0.425908		0.454		0.417974
0.683507		0.652		0.417778		0.425537		0.472		0.409778		0.422343		0.47		0.373333
0.679012		0.65		0.476222		0.425181		0.444		0.448889		0.426079		0.44		0.436815
0.672569		0.648		0.473222		0.425169		0.418		0.428222		0.42599		0.422		0.379611
0.701363		0.67		0.530889		0.427275		0.488		0.464444		0.43059		0.492		0.420889
0.683914		0.65		0.508222		0.417506		0.438		0.487778		0.42374		0.449333		0.427556
0.685406		0.676		0.498556		0.438127		0.452		0.425111		0.441314		0.454		0.408889
0.673538		0.650667		0.507778		0.436088		0.45		0.459111		0.443791		0.458		0.394023
0.686634		0.664		0.508		0.424301		0.458		0.419111		0.433768		0.464		0.400641
0.662586		0.632		0.479111		0.436701		0.45		0.414889		0.441299		0.452		0.392822
0.64045		0.602		0.474444		0.409142		0.456		0.385778		0.414201		0.456		0.335515
0.686972		0.65		0.456667		0.437169		0.466		0.412889		0.443565		0.472		0.418222
0.66557		0.6252		0.447556		0.431778		0.462		0.438889		0.430855		0.478		0.423333
0.690543		0.662		0.470889		0.436861		0.484		0.405778		0.439346		0.49		0.325852
0.678742		0.64		0.403111		0.434261		0.48		0.375333		0.441262		0.4845		0.299125
0.709578		0.683		0.462		0.448992		0.492		0.384		0.453852		0.5		0.410889
0.654788		0.648364		0.388222		0.41148		0.44		0.395111		0.414402		0.443		0.339511
0.66545		0.65		0.452444		0.439517		0.438		0.374889		0.440536		0.444		0.395407
0.683683		0.66		0.471556		0.433945		0.432		0.472		0.436039		0.45		0.45
0.713303		0.7		0.474667		0.467333		0.486		0.425778		0.474642		0.504		0.424327
0.695355		0.687		0.498778		0.425642		0.468		0.466667		0.424693		0.466		0.411708
0.701026		0.67		0.507333		0.445741		0.472		0.466222		0.445047		0.48		0.450667
0.6704		0.64		0.561		0.419617		0.45		0.477778		0.419246		0.442		0.441556
0.674111		0.657333		0.481333		0.436235		0.426		0.488		0.437758		0.431		0.440556
0.68248		0.644		0.561444		0.438871		0.446		0.518667		0.437897		0.462		0.433263
0.689033		0.6755		0.586		0.447609		0.472		0.517556		0.448322		0.466		0.512
0.692017		0.646		0.480444		0.429519		0.438		0.426889		0.434363		0.456		0.379363
0.705213		0.672		0.621778		0.438907		0.454		0.534222		0.434887		0.474		0.50637
0.661753		0.624		0.532222		0.410088		0.408		0.484444		0.41209		0.412		0.481556
0.696731		0.661		0.482667		0.446859		0.442		0.414444		0.444938		0.46		0.354444
0.690439		0.69		0.561111		0.427346		0.478		0.461889		0.436014		0.494		0.436667
0.685915		0.662667		0.484222		0.425817		0.456		0.464889		0.428303		0.458		0.464222
0.666381		0.62		0.488333		0.431073		0.452		0.418667		0.43141		0.458		0.376222
0.656931		0.626		0.452		0.400304		0.39		0.399333		0.399382		0.400667		0.372484
0.652439		0.614		0.414889		0.412837		0.414		0.389333		0.41553		0.428		0.354148
0.660579		0.626		0.523667		0.398321		0.418		0.447333		0.39864		0.416		0.400431
0.715664		0.686		0.546444		0.452285		0.472		0.487111		0.45534		0.468		0.467556
0.682956		0.665333		0.517556		0.429366		0.452		0.502889		0.428137		0.46		0.489556
0.666705		0.6576		0.521111		0.423055		0.46		0.467556		0.423769		0.46		0.404667
0.680624		0.64		0.426444		0.417436		0.472		0.405778		0.420452		0.48		0.359474
0.671462		0.642333		0.449889		0.450159		0.482		0.393556		0.453697		0.48		0.381827
0.658231		0.634		0.478222		0.411268		0.406		0.437333		0.417725		0.41		0.385746
0.670378		0.642		0.496444		0.423592		0.428		0.385111		0.426819		0.442		0.380889
0.646688		0.6212		0.510667		0.375552		0.382		0.462889		0.377161		0.386		0.397794
0.681719		0.648		0.545111		0.438279		0.448		0.461		0.438909		0.468		0.425407
0.672737		0.647		0.365778		0.410837		0.414		0.335556		0.409357		0.419429		0.328157
0.6576		0.63		0.389111		0.394245		0.418		0.388222		0.398613		0.416		0.343972
0.683587		0.654		0.529333		0.420882		0.464		0.453556		0.427694		0.47		0.418593
0.671334		0.646		0.573111		0.422059		0.434		0.490889		0.425593		0.43		0.489111
0.67316		0.632		0.429		0.431839		0.448		0.382		0.436302		0.458		0.352611
0.646337		0.622		0.48		0.432881		0.452		0.419333		0.436661		0.462		0.373515
0.675279		0.632		0.470889		0.41902		0.49		0.369333		0.423182		0.484		0.355333
0.741398		0.7		0.547111		0.484887		0.502		0.449889		0.485193		0.524		0.432222
0.696755		0.664		0.569556		0.432541		0.462		0.535778		0.434985		0.474		0.485111
0.696072		0.702		0.479037		0.452684		0.496		0.426667		0.453995		0.492		0.376684
0.690714		0.642		0.609556		0.429102		0.482		0.543778		0.435225		0.488		0.557111
0.719576		0.696		0.550222		0.434994		0.474		0.484667		0.436722		0.47		0.441556
0.677584		0.6484		0.606		0.424829		0.446		0.527556		0.436399		0.458		0.493333
0.688378		0.666		0.479111		0.433748		0.478		0.422667		0.444155		0.5		0.344261
0.705313		0.6844		0.561111		0.450514		0.512		0.488222		0.452369		0.5		0.478889
0.683674		0.668		0.470222		0.429684		0.476		0.424667		0.430967		0.474		0.423778
0.678248		0.6575		0.508222		0.439213		0.422		0.461556		0.445543		0.436		0.445667
0.696128		0.653		0.515111		0.443364		0.46		0.435444		0.445172		0.476		0.443111
0.665876		0.640667		0.426889		0.428344		0.424		0.381778		0.434015		0.44		0.364314
0.665487		0.65		0.496		0.447275		0.502		0.425556		0.447622		0.512		0.373056
0.656053		0.616		0.547556		0.420307		0.446		0.492		0.423837		0.444		0.422211
0.673264		0.641		0.487556		0.42181		0.442		0.460222		0.420316		0.45		0.446222
0.670733		0.64		0.540444		0.402792		0.408		0.469111		0.405725		0.414		0.391778
0.680368		0.66		0.526444		0.436524		0.424		0.440556		0.439254		0.432		0.433778
0.657891		0.6055		0.453556		0.420681		0.46		0.397556		0.423611		0.4528		0.333094
0.675468		0.65		0.511556		0.437998		0.464		0.407111		0.442192		0.476		0.374857
0.679022		0.652		0.580222		0.435724		0.452		0.514		0.436678		0.444		0.473111
0.723528		0.708		0.571111		0.438697		0.426		0.536444		0.442658		0.434		0.492667
0.678928		0.644		0.532889		0.44687		0.474		0.418222		0.452334		0.476		0.394016
0.659631		0.634		0.538444		0.4302		0.448		0.471		0.432041		0.452		0.456889
0.689122		0.648		0.566889		0.446338		0.464		0.479333		0.446082		0.464		0.46075
0.653452		0.644		0.528889		0.432782		0.446		0.497111		0.435208		0.442		0.468444
0.655606		0.6155		0.524667		0.413612		0.448		0.475556		0.418188		0.46		0.437778
0.674135		0.636		0.498556		0.436998		0.476		0.446667		0.434767		0.468		0.407739
0.662348		0.658		0.495778		0.433092		0.47		0.447778		0.434367		0.468		0.419111
0.658233		0.628		0.393556		0.450946		0.456		0.340222		0.448417		0.46		0.311265
0.660274		0.656667		0.411333		0.430554		0.448		0.366		0.428217		0.446		0.367472
0.69114		0.676		0.514444		0.400375		0.438		0.470889		0.400488		0.45		0.443333
0.674546		0.628		0.359111		0.440895		0.464		0.304667		0.446319		0.46		0.28837
0.668702		0.656		0.401333		0.452322		0.468		0.363556		0.450597		0.472		0.335754
0.660458		0.636		0.527111		0.406149		0.41		0.463333		0.405444		0.422		0.443333
0.671895		0.66		0.579778		0.45355		0.434		0.522667		0.457518		0.44		0.506222
0.675207		0.637		0.396889		0.452526		0.464		0.351556		0.45673		0.472		0.361863
0.648125		0.629333		0.511778		0.409878		0.434		0.456		0.412358		0.434		0.424667
0.652571		0.613143		0.521333		0.43326		0.466		0.482222		0.435338		0.478		0.477556
0.64217		0.604		0.538		0.412952		0.404		0.448889		0.408365		0.41		0.441556
0.675639		0.64		0.518889		0.431088		0.461333		0.446667		0.434775		0.454		0.405637
0.650585		0.608		0.368889		0.418655		0.452		0.365333		0.421817		0.446		0.354735
0.68082		0.656		0.493556		0.423146		0.464		0.454778		0.430294		0.464		0.41116
0.661468		0.642		0.445556		0.44924		0.46		0.409778		0.453504		0.462		0.379373
0.679064		0.624667		0.522		0.420176		0.414		0.437111		0.417674		0.422		0.386458
0.656375		0.6205		0.395778		0.399286		0.408		0.365333		0.399031		0.406		0.312222
0.672086		0.661333		0.445556		0.4386		0.448		0.442222		0.43637		0.439		0.412194
0.702067		0.6784		0.554444		0.462851		0.448		0.467556		0.462746		0.466		0.432222
0.662614		0.632		0.492444		0.42717		0.428		0.476444		0.427322		0.438		0.448444
0.653597		0.62		0.495556		0.41193		0.39		0.413667		0.410888		0.384		0.366047
0.671536		0.638		0.531778		0.471308		0.462		0.464667		0.474434		0.47		0.42241
0.695155		0.664667		0.520667		0.429271		0.46		0.484444		0.431349		0.464		0.435778
0.67825		0.632		0.583111		0.441611		0.452		0.532		0.445551		0.456		0.510667
0.693613		0.658		0.588444		0.437546		0.444		0.561333		0.436176		0.442		0.518778
0.694159		0.67		0.522222		0.449896		0.46		0.440222		0.448668		0.46		0.431111
0.669158		0.642		0.548667		0.452528		0.452		0.539778		0.459872		0.46		0.512111
0.649587		0.62		0.482889		0.440793		0.428		0.448222		0.441261		0.432		0.405506
0.661161		0.646		0.576222		0.435667		0.466		0.520222		0.435961		0.482		0.499222
0.693727		0.686		0.555333		0.453702		0.454		0.506889		0.456485		0.448		0.474
0.656704		0.6188		0.385111		0.435985		0.472		0.330444		0.443175		0.471333		0.296749
0.65341		0.6435		0.488222		0.409915		0.43		0.439333		0.411484		0.436		0.358356
0.650652		0.640667		0.512111		0.414197		0.432		0.446		0.417782		0.425		0.411556
0.685286		0.67		0.501778		0.465303		0.492		0.458889		0.46429		0.484		0.403111
0.695604		0.65		0.564667		0.431151		0.474		0.435333		0.433211		0.48		0.389804
0.684657		0.664		0.470111		0.448606		0.456		0.415556		0.453651		0.458		0.391667
0.690157		0.6496		0.514222		0.445624		0.462		0.471778		0.445892		0.472		0.420698
0.706134		0.68		0.641333		0.43791		0.452		0.566667		0.43932		0.464		0.547778
0.685366		0.646		0.549333		0.438985		0.444		0.469444		0.440453		0.452		0.453889
0.668967		0.620333		0.487333		0.434311		0.458		0.416333		0.437124		0.464667		0.415556
0.693614		0.668		0.513778		0.437294		0.482		0.452667		0.435758		0.482		0.392641
0.677942		0.646		0.456889		0.447215		0.47		0.466889		0.450464		0.484		0.396833
0.691941		0.668		0.474222		0.470217		0.472		0.414148		0.46933		0.478		0.368209
0.649752		0.6304		0.422		0.401603		0.402		0.380889		0.397127		0.406		0.331179
0.669819		0.637		0.377556		0.436208		0.446		0.381556		0.439628		0.456		0.317602
0.656743		0.635		0.512556		0.418561		0.446		0.484667		0.418109		0.452		0.439556
0.663711		0.64		0.440889		0.394922		0.416		0.385778		0.397049		0.43		0.344768
0.653565		0.618		0.547111		0.405322		0.394		0.488889		0.404101		0.408		0.46
0.675535		0.638		0.526		0.4193		0.44		0.459556		0.419136		0.448		0.439197
0.651059		0.612667		0.478889		0.409577		0.424		0.430444		0.409517		0.426		0.381333
0.683005		0.664		0.556444		0.442784		0.453		0.472667		0.451776		0.46		0.443889
0.687483		0.656		0.487333		0.432787		0.482		0.435556		0.435488		0.482		0.432222
0.68374		0.648		0.474444		0.415747		0.448		0.437778		0.423337		0.44		0.33988
0.689447		0.64		0.444667		0.427757		0.452		0.409778		0.426966		0.462		0.398904
0.672283		0.602		0.518		0.423394		0.442		0.404222		0.426416		0.452		0.372933
0.669633		0.632		0.485556		0.422842		0.442		0.452889		0.421986		0.456		0.408012
0.657589		0.652		0.481222		0.407099		0.41		0.429556		0.411603		0.414		0.419778
0.651631		0.602		0.548222		0.415434		0.414		0.485333		0.410799		0.416		0.433244
0.67914		0.6595		0.551778		0.42941		0.432		0.437778		0.433763		0.43		0.415852
0.703957		0.68		0.556889		0.441525		0.456		0.506222		0.440514		0.46		0.440531
0.682205		0.654		0.524889		0.441185		0.452		0.456		0.450973		0.452		0.446
0.676274		0.6424		0.435556		0.432035		0.464		0.407111		0.434853		0.47		0.3623
0.677151		0.6528		0.513111		0.420259		0.472		0.464222		0.420353		0.474		0.439556
0.668547		0.626		0.500222		0.419897		0.428		0.474444		0.423227		0.44		0.460667
0.687368		0.664		0.561778		0.428567		0.438		0.467333		0.426399		0.444		0.436444
0.668341		0.6465		0.514444		0.415976		0.412		0.457556		0.414967		0.424		0.418619
0.692278		0.676		0.468444		0.468097		0.486		0.416222		0.4684		0.482		0.396222
0.697971		0.674		0.525778		0.47502		0.478		0.478222		0.477411		0.49		0.368327
0.679751		0.648		0.420333		0.416297		0.448		0.394889		0.417654		0.45		0.377072
0.679377		0.646		0.531778		0.42122		0.466		0.502889		0.421847		0.464		0.454444
0.686251		0.654		0.563667		0.436363		0.416		0.521407		0.441115		0.424		0.498333
0.681051		0.642		0.548		0.419644		0.438		0.516222		0.424412		0.444		0.458741
0.706885		0.688		0.551111		0.446344		0.484		0.488667		0.453189		0.494		0.460889
0.714388		0.688		0.618		0.438107		0.464		0.549333		0.441976		0.462		0.494519
0.669301		0.654		0.522889		0.420617		0.444		0.439778		0.420677		0.446		0.397587
0.676767		0.651		0.444444		0.421989		0.468		0.389778		0.421311		0.47		0.349259
0.658674		0.652		0.498222		0.404451		0.422		0.424444		0.40782		0.432		0.406
0.680566		0.662		0.577556		0.408133		0.424		0.486		0.408907		0.429333		0.455222
0.690319		0.67		0.528222		0.441505		0.452		0.481333		0.442794		0.456		0.488444
0.668034		0.666		0.391111		0.421254		0.442		0.346889		0.424196		0.454		0.356485
0.666617		0.634		0.515333		0.428751		0.436		0.472444		0.432156		0.448		0.468889
0.688087		0.654		0.547111		0.437005		0.466		0.486		0.440371		0.466		0.469111
0.699785		0.669455		0.470444		0.454818		0.478		0.416444		0.458106		0.498		0.385852
0.704934		0.67		0.456889		0.438421		0.478		0.394		0.438106		0.484		0.331889
0.731631		0.712		0.604889		0.45629		0.518		0.510444		0.461832		0.524		0.468444
0.671121		0.67		0.463111		0.439227		0.446		0.406889		0.440259		0.450667		0.371016
0.642859		0.636		0.521778		0.422501		0.434		0.463111		0.423823		0.43		0.429778
0.670169		0.644		0.542444		0.43053		0.458		0.501333		0.435388		0.462		0.458222
0.661038		0.64		0.568		0.414189		0.44		0.480444		0.41264		0.45		0.445111
0.684882		0.67		0.533333		0.451228		0.488		0.446444		0.45731		0.5		0.417111
0.669977		0.628		0.612		0.442743		0.444		0.524889		0.440159		0.446		0.508556
0.688832		0.654		0.484444		0.446142		0.486		0.476		0.446595		0.486		0.433222
0.700783		0.694		0.528889		0.439111		0.456		0.490222		0.448378		0.466		0.448444
0.673204		0.638		0.572222		0.438993		0.444		0.49		0.440442		0.44		0.444778
0.679866		0.667333		0.571926		0.432201		0.486		0.513111		0.433975		0.506		0.496222
0.693732		0.666		0.568889		0.429449		0.458		0.524		0.43205		0.466		0.506667
0.665782		0.658		0.475556		0.411939		0.417		0.457778		0.418027		0.412		0.446019
0.66098		0.632		0.615333		0.417933		0.44		0.529556		0.421636		0.436		0.513778
0.638261		0.602		0.578444		0.41444		0.432		0.529111		0.417816		0.4265		0.505444
0.632188		0.588444		0.468444		0.397033		0.432		0.412667		0.401417		0.44		0.437556
0.702115		0.684		0.472889		0.43011		0.456		0.401778		0.43155		0.47		0.349071
0.691791		0.656		0.479667		0.429783		0.45		0.412444		0.430873		0.452		0.345728
0.675077		0.643		0.472222		0.443568		0.446		0.397111		0.444		0.45		0.374115
0.687662		0.674		0.566		0.439665		0.43		0.485778		0.444897		0.44		0.452333
0.687814		0.6375		0.525556		0.429875		0.464		0.475556		0.42766		0.458		0.442222
0.635391		0.604		0.441778		0.413465		0.404		0.354444		0.416379		0.411		0.348643
0.697578		0.696		0.547333		0.457009		0.494		0.389778		0.460261		0.494		0.408
0.666632		0.63		0.502667		0.410324		0.428		0.386444		0.412705		0.43		0.309889
0.675838		0.636667		0.529111		0.437659		0.444		0.488222		0.439368		0.458		0.470667
0.688626		0.6745		0.460667		0.44461		0.462		0.409778		0.448349		0.471		0.36803
0.647537		0.6145		0.421556		0.421956		0.428		0.390222		0.421718		0.422		0.353689
0.690186		0.649		0.490222		0.434204		0.456		0.461556		0.437922		0.472		0.440593
0.698075		0.644		0.678667		0.440775		0.422		0.613778		0.442094		0.422		0.586444
0.661611		0.623		0.462		0.423418		0.436		0.433111		0.426433		0.448		0.4148
0.702729		0.678		0.576667		0.429565		0.468		0.551778		0.430593		0.476		0.498222
0.713174		0.680667		0.516		0.456159		0.482		0.439111		0.458895		0.48		0.398222
0.694102		0.681		0.551333		0.43756		0.462		0.484667		0.440628		0.47		0.456889
0.676192		0.644		0.540889		0.422568		0.42		0.446444		0.426089		0.432		0.434
0.660537		0.632		0.477444		0.408717		0.416		0.423333		0.412242		0.428		0.456
0.657701		0.624		0.467333		0.415498		0.448		0.381556		0.422569		0.46		0.315111
0.676032		0.652		0.564667		0.425077		0.45		0.500444		0.43197		0.454		0.492444
0.712862		0.682		0.572		0.440293		0.502		0.498222		0.442133		0.5		0.482833
0.671309		0.646		0.46		0.422448		0.428		0.464667		0.426416		0.44		0.410178
0.680042		0.6545		0.553333		0.441202		0.442		0.484889		0.440743		0.451714		0.451333
0.680543		0.664		0.466		0.430951		0.44		0.406444		0.432722		0.447		0.366288
0.684776		0.626		0.589778		0.433541		0.442		0.535556		0.4368		0.442		0.467222
0.688252		0.668		0.49		0.436087		0.442		0.456		0.431908		0.448		0.40963
0.654611		0.642		0.479111		0.413965		0.428		0.423333		0.416967		0.44		0.386889
0.697613		0.706		0.458667		0.45148		0.486		0.383333		0.460378		0.488		0.364556
0.687905		0.654		0.475667		0.449263		0.446		0.445111		0.457691		0.448		0.41081
0.664161		0.64		0.416444		0.411586		0.414		0.395778		0.418893		0.426		0.35719
0.684416		0.6315		0.490889		0.428087		0.442		0.457111		0.432608		0.44		0.434
0.70358		0.674		0.564667		0.442787		0.484		0.498222		0.445814		0.488		0.475333
0.67806		0.636		0.581259		0.428794		0.442		0.528444		0.430637		0.45		0.497778
0.671792		0.644		0.511556		0.440789		0.46		0.432667		0.443106		0.462		0.396991
0.687077		0.658		0.526444		0.434924		0.45		0.455778		0.440747		0.454		0.446444
0.68775		0.668		0.397556		0.440585		0.512		0.317778		0.447894		0.518		0.314222
0.659803		0.652		0.367111		0.427149		0.45		0.346222		0.43344		0.454		0.331111
0.692802		0.678		0.581556		0.440394		0.47		0.515889		0.441993		0.478		0.474222
0.667255		0.6384		0.445778		0.409904		0.436		0.369556		0.407979		0.444		0.311
0.692368		0.670667		0.508		0.440606		0.478		0.434222		0.440693		0.484		0.415556
0.682591		0.658		0.524667		0.451992		0.494		0.440444		0.454944		0.498		0.39479
0.664744		0.612		0.522889		0.389158		0.418		0.432		0.388741		0.42		0.404278
0.669521		0.666		0.473722		0.427464		0.426		0.405333		0.431723		0.434		0.366627
0.662889		0.658		0.581333		0.430617		0.424		0.487111		0.431604		0.432		0.464889
0.697487		0.674		0.468444		0.453557		0.464		0.433556		0.455718		0.476		0.416092
0.691123		0.659333		0.529111		0.419517		0.444		0.484889		0.417961		0.444		0.458667
0.687129		0.634		0.539333		0.467367		0.476		0.479778		0.47319		0.49		0.456
0.679308		0.645		0.541556		0.447121		0.44		0.486889		0.443727		0.449		0.451111
0.668459		0.642		0.544667		0.447288		0.468		0.480222		0.444496		0.47		0.456667
0.713692		0.675667		0.609111		0.455454		0.482		0.533111		0.458752		0.478		0.529111
0.700567		0.668		0.599778		0.445383		0.486		0.537333		0.454136		0.502		0.525333
0.686345		0.678		0.478556		0.415371		0.432		0.426074		0.414583		0.428		0.401529
0.683391		0.6635		0.501778		0.401593		0.454		0.448667		0.404481		0.456		0.420148
0.677689		0.642		0.553333		0.416817		0.42		0.467		0.41609		0.428		0.470556
0.673211		0.639333		0.477556		0.412804		0.426		0.404222		0.411169		0.442		0.421111
0.733035		0.69		0.649333		0.477238		0.513		0.536667		0.483886		0.526		0.534
0.705097		0.686		0.491778		0.481225		0.484		0.423778		0.485894		0.478		0.356889
0.64986		0.628		0.467444		0.403272		0.404		0.394444		0.404547		0.408		0.395619
0.684174		0.656		0.463778		0.430315		0.462		0.423778		0.429067		0.47		0.382873
0.702814		0.66		0.465556		0.462348		0.46		0.431778		0.45928		0.47		0.417831
0.63674		0.63		0.503333		0.403677		0.428		0.470222		0.408007		0.420667		0.438222
0.676676		0.636		0.574222		0.426151		0.46		0.518444		0.425503		0.45		0.492667
0.644506		0.656		0.380778		0.418822		0.436		0.339111		0.419223		0.434		0.301214
0.685655		0.669143		0.556222		0.457952		0.462		0.493333		0.463285		0.464		0.471481
0.689839		0.6855		0.607556		0.457052		0.476		0.537556		0.456143		0.48		0.481111
0.669115		0.638		0.427333		0.417095		0.424		0.403556		0.425627		0.428		0.381282
0.639451		0.596		0.354889		0.406816		0.398		0.395111		0.412155		0.408		0.367852
0.691368		0.656		0.499667		0.427998		0.454		0.478		0.431697		0.46		0.437556
0.674972		0.652		0.510519		0.440285		0.426		0.461556		0.442027		0.436		0.418222
0.646145		0.618		0.454222		0.434016		0.452		0.448667		0.433078		0.454		0.399111
0.674295		0.644667		0.389556		0.440848		0.454		0.351778		0.436854		0.482		0.350413
0.676064		0.646		0.567111		0.424776		0.442		0.508667		0.425467		0.446		0.470222
0.638912		0.616		0.372778		0.424967		0.436		0.365778		0.427742		0.444		0.321778
0.662606		0.612		0.493111		0.416209		0.444		0.445778		0.414866		0.452		0.404078
0.675586		0.644		0.470889		0.415915		0.43		0.418444		0.420379		0.43		0.344783
0.675877		0.659333		0.548667		0.4485		0.466		0.455111		0.452665		0.462		0.435778
0.699066		0.665		0.517111		0.435272		0.452		0.505556		0.436853		0.46		0.444889
0.659567		0.638		0.468667		0.43071		0.444		0.41		0.438966		0.462		0.37727
0.658065		0.636		0.44		0.437436		0.462		0.412667		0.440991		0.458		0.365658
0.67936		0.643		0.508889		0.460561		0.474		0.456222		0.466721		0.472		0.471
0.697391		0.662		0.563778		0.458603		0.48		0.546		0.458839		0.496		0.515111
0.67974		0.662222		0.472889		0.445323		0.47		0.426222		0.450757		0.474		0.426444
0.674637		0.638667		0.489778		0.452916		0.486		0.412		0.452613		0.496		0.354889
0.666169		0.639111		0.490889		0.431068		0.434		0.444889		0.427299		0.424		0.428444
0.673542		0.653333		0.422889		0.417398		0.44		0.407704		0.417759		0.448		0.351368
0.72201		0.694333		0.616889		0.454742		0.508		0.530444		0.457319		0.51		0.508333
0.714969		0.670667		0.631778		0.490134		0.512		0.582778		0.495327		0.51		0.560222
0.692447		0.658667		0.578222		0.48516		0.458		0.506667		0.48397		0.470667		0.458764
0.679372		0.65		0.578		0.445391		0.478		0.495556		0.450959		0.474		0.47637
0.694775		0.669		0.523333		0.433041		0.446		0.466		0.43672		0.458		0.456
0.683541		0.658		0.598444		0.433299		0.454		0.546889		0.437453		0.464		0.512222
0.720689		0.682		0.612889		0.428926		0.466		0.547778		0.425283		0.458		0.551778
0.672651		0.642		0.487556		0.422347		0.422		0.441333		0.42586		0.438		0.389259
0.693961		0.6625		0.529778		0.418343		0.436		0.452		0.422333		0.434		0.451333
0.681726		0.656		0.568889		0.442747		0.472		0.497111		0.442918		0.482		0.472667
0.688813		0.664		0.542		0.443622		0.456		0.480444		0.442978		0.46		0.451778
0.674444		0.654		0.456667		0.445276		0.482		0.410667		0.446892		0.488		0.402222
0.658987		0.626		0.496667		0.44267		0.432		0.496889		0.446137		0.44		0.450693
0.65938		0.614		0.395111		0.409469		0.406		0.391778		0.40655		0.408		0.337222
0.689889		0.636		0.459556		0.468295		0.476		0.374667		0.474821		0.479		0.382941
0.675755		0.6096		0.511778		0.426282		0.463		0.42		0.433071		0.466		0.395778
0.663034		0.636		0.476889		0.435178		0.448		0.456444		0.438149		0.45		0.395778
0.679581		0.656		0.542667		0.428022		0.438		0.447333		0.428428		0.442		0.424889
0.67489		0.674571		0.417778		0.445209		0.466		0.360889		0.446198		0.462		0.331333
0.68186		0.678		0.541778		0.432612		0.436		0.470889		0.432808		0.45		0.457333
0.667853		0.658		0.562222		0.414161		0.418		0.510444		0.411108		0.43		0.486444
0.670054		0.638		0.573556		0.424814		0.44		0.508		0.423073		0.43		0.495333
0.678278		0.6408		0.504889		0.416901		0.446		0.426333		0.422237		0.454		0.439
0.692502		0.682		0.514444		0.426228		0.43		0.473778		0.431215		0.454		0.446247
0.646305		0.594		0.45		0.423787		0.464		0.416444		0.421938		0.46		0.372556
0.672517		0.66		0.398		0.431077		0.43		0.408667		0.432732		0.44		0.395238
0.661967		0.638		0.553333		0.414083		0.428		0.487111		0.415441		0.4348		0.500889
0.675864		0.658		0.444		0.452502		0.494		0.402222		0.457411		0.498		0.370716
0.681187		0.666		0.504		0.423381		0.462		0.489778		0.426692		0.462		0.485778
0.674768		0.635333		0.471333		0.439814		0.44		0.431111		0.445213		0.456		0.416
0.661305		0.619143		0.505556		0.43208		0.432		0.467333		0.441078		0.436		0.425651
0.672324		0.658		0.482		0.41033		0.42		0.453778		0.4145		0.414		0.43037
0.693735		0.684		0.605333		0.464895		0.49		0.544667		0.47009		0.476		0.518667
0.636045		0.607714		0.517111		0.404561		0.386		0.478667		0.404584		0.398667		0.430378
0.677673		0.652		0.618889		0.449373		0.488		0.540444		0.456344		0.492		0.53
0.704515		0.676		0.525111		0.42307		0.434		0.455778		0.429307		0.458		0.409778
0.664997		0.662		0.428667		0.436633		0.464		0.464667		0.439657		0.472		0.429778
0.668678		0.642		0.466889		0.424121		0.452		0.422889		0.430166		0.446		0.403889
0.651575		0.618		0.457		0.421912		0.456		0.388444		0.425084		0.452		0.346642
0.658069		0.646		0.426889		0.415716		0.442		0.356889		0.41879		0.448		0.328023
0.685683		0.6585		0.437111		0.417531		0.446		0.438889		0.414569		0.45		0.413044
0.672783		0.6375		0.474222		0.449654		0.456		0.362222		0.449989		0.4585		0.352247
0.695867		0.656		0.487778		0.435585		0.476		0.490889		0.437279		0.48		0.473556
0.662123		0.642		0.442889		0.416318		0.406		0.375778		0.414827		0.418		0.342444
0.682889		0.664		0.388889		0.436354		0.478		0.365556		0.433298		0.474		0.304043
0.682118		0.656		0.461		0.444394		0.516		0.418556		0.450571		0.522		0.400078
0.684641		0.661333		0.556815		0.424017		0.416		0.478444		0.428769		0.422		0.455556
0.683364		0.67		0.462667		0.428361		0.458		0.409778		0.430537		0.48		0.406864
0.678979		0.65		0.605556		0.433132		0.414		0.526		0.431884		0.428		0.507111
0.667436		0.639		0.562444		0.448145		0.48		0.473111		0.44542		0.474		0.430529
0.681812		0.642		0.541667		0.431081		0.434		0.472444		0.431786		0.444		0.492
0.681001		0.664		0.485778		0.438755		0.484		0.440889		0.442334		0.482		0.373378
0.701924		0.644		0.496222		0.440793		0.466		0.496444		0.444129		0.474		0.461111
0.65245		0.614		0.393111		0.397921		0.424		0.397852		0.398812		0.416		0.346655
0.677576		0.644		0.470889		0.431002		0.474		0.438889		0.431429		0.48		0.464444
0.657388		0.643		0.523778		0.423584		0.418		0.468222		0.431014		0.422		0.417778
0.653227		0.62		0.409556		0.409597		0.424		0.345778		0.410225		0.444		0.327746
0.685933		0.666		0.508		0.448027		0.452		0.450444		0.447668		0.47		0.410444
0.690966		0.658		0.466667		0.462859		0.48		0.411778		0.461957		0.478		0.400667
0.654363		0.6232		0.528667		0.437752		0.474		0.462222		0.441105		0.472		0.453778
0.684703		0.674		0.494667		0.438667		0.416		0.442444		0.439754		0.418		0.398278
0.707558		0.678		0.487444		0.45713		0.482		0.441778		0.457662		0.484		0.419607
0.673434		0.641		0.521778		0.437117		0.448		0.482556		0.433636		0.454		0.478
0.665272		0.622		0.430444		0.422573		0.456		0.377889		0.427684		0.446		0.357492
0.699509		0.6535		0.540222		0.47134		0.496		0.49		0.470299		0.498		0.481556
0.657223		0.657333		0.389333		0.424645		0.42		0.357111		0.43076		0.426		0.34637
0.678052		0.659		0.527778		0.43403		0.474		0.445556		0.433514		0.48		0.459333
0.683824		0.65		0.602222		0.446947		0.448		0.572889		0.445519		0.447		0.529111
0.671942		0.650333		0.536889		0.431876		0.43		0.469333		0.429304		0.428		0.436222
0.69194		0.674		0.606222		0.453522		0.44		0.540667		0.458896		0.438		0.513333
0.648903		0.594		0.448444		0.410402		0.424		0.442444		0.407882		0.44		0.419704
0.708839		0.67		0.571556		0.443643		0.428		0.528444		0.448789		0.436		0.475333
0.657119		0.616		0.423778		0.432129		0.42		0.445556		0.436593		0.418		0.398248
0.687588		0.658		0.539333		0.424823		0.432		0.492444		0.427472		0.438		0.463778
0.665326		0.642		0.404667		0.401595		0.408		0.422889		0.403956		0.42		0.339056
0.701788		0.652		0.602444		0.472958		0.518		0.549333		0.4706		0.516		0.503185
0.695862		0.664		0.543556		0.425646		0.464		0.491778		0.431844		0.472		0.473
0.672415		0.64		0.501111		0.440613		0.456		0.46		0.436543		0.466		0.390632
0.694296		0.684		0.574		0.468758		0.506		0.489778		0.473015		0.516		0.44586
0.678909		0.678		0.482444		0.437572		0.42		0.447333		0.438297		0.438		0.455111
0.676607		0.674		0.473111		0.439045		0.444		0.398889		0.441041		0.44		0.404
0.671191		0.648		0.464889		0.424061		0.458		0.415111		0.425134		0.452		0.372741
0.701416		0.664		0.560222		0.453201		0.484		0.521556		0.456199		0.498		0.476222
0.628262		0.596		0.492667		0.404887		0.444		0.435911		0.403929		0.446		0.372978
0.621723		0.588		0.485778		0.409482		0.408		0.433556		0.413402		0.409333		0.405556
0.648966		0.634667		0.472296		0.418359		0.448		0.408		0.42101		0.448		0.345365
0.713599		0.675		0.606222		0.471395		0.492		0.567111		0.469127		0.495333		0.465911
0.667781		0.638		0.533222		0.420702		0.45		0.484889		0.42727		0.456		0.457889
0.694866		0.666		0.553111		0.428363		0.446		0.471111		0.427722		0.454		0.426533
0.682284		0.644		0.453778		0.414398		0.452		0.446444		0.414118		0.444		0.406444
0.69995		0.672		0.553333		0.440855		0.488		0.492444		0.447574		0.502		0.462444
0.670623		0.618		0.476889		0.425983		0.442		0.439556		0.426252		0.454		0.394889
0.724529		0.702		0.534222		0.466756		0.502		0.457778		0.470596		0.5		0.43
0.674113		0.648		0.523333		0.432915		0.416		0.478667		0.434852		0.42		0.443694
0.653994		0.616		0.455778		0.428248		0.432		0.408222		0.424077		0.44		0.375263
0.716939		0.686		0.536889		0.459169		0.476		0.442889		0.458673		0.484		0.415778
0.623944		0.584		0.466444		0.418062		0.438		0.413556		0.413999		0.434		0.379455
0.668596		0.658		0.520889		0.453555		0.464		0.445333		0.44973		0.468		0.461333
0.684863		0.654		0.413333		0.438915		0.466		0.388778		0.440866		0.482		0.33793
0.699054		0.673		0.615111		0.442903		0.448		0.536667		0.448071		0.474		0.512667
0.665344		0.638		0.457926		0.431444		0.468		0.377333		0.44171		0.484		0.346778
0.687147		0.654		0.483333		0.4387		0.478		0.422667		0.4412		0.48		0.398363
0.671531		0.624		0.556667		0.411815		0.42		0.482889		0.409343		0.418		0.452444
0.651169		0.616		0.488556		0.441849		0.456		0.413778		0.442884		0.462		0.424444
0.704107		0.678		0.517111		0.443684		0.482		0.441778		0.447019		0.49		0.410889
0.690271		0.644		0.496148		0.445598		0.456		0.501778		0.451982		0.46		0.424111
0.661503		0.625		0.507556		0.415056		0.452		0.476444		0.41638		0.444		0.441111
0.698883		0.66		0.52		0.455125		0.522		0.436222		0.464439		0.514		0.4432
0.683199		0.668		0.513333		0.439975		0.454		0.443778		0.440328		0.454		0.395859
0.677439		0.687		0.580222		0.459858		0.494		0.500111		0.465369		0.49		0.5
0.679533		0.64		0.416444		0.441227		0.44		0.383111		0.441363		0.447		0.357956
0.675739		0.646		0.549778		0.444661		0.482		0.490444		0.444918		0.486		0.467111
0.676561		0.646		0.532667		0.432198		0.472		0.449333		0.430988		0.476		0.422667
0.682761		0.656		0.444667		0.422105		0.462		0.360667		0.427471		0.47		0.33675
0.667676		0.65		0.378667		0.416583		0.424		0.386667		0.422588		0.422		0.314651
0.685153		0.65		0.451778		0.445899		0.46		0.383111		0.44526		0.472		0.362667
0.696955		0.6685		0.457778		0.42088		0.434		0.376667		0.42041		0.442		0.353333
0.688123		0.658		0.579778		0.455537		0.496		0.476222		0.456595		0.502		0.468889
0.677938		0.647		0.476667		0.422812		0.444		0.441778		0.423053		0.454		0.419056
0.679892		0.653333		0.462148		0.428696		0.482		0.390444		0.433218		0.486		0.391926
0.667024		0.632		0.442667		0.425562		0.448		0.372222		0.426791		0.452		0.359333
BEAPR_AUC	BEAPR_SEN	BEAPR_SPE	CHI_AUC	CHI_SEN	CHI_SPE	FET_AUC	FET_SEN	FET_SPE
0.687857		0.644		0.574222		0.428301		0.46		0.506667		0.431184		0.472		0.488222
0.651658		0.6236		0.535556		0.415572		0.414		0.463778		0.417228		0.424		0.428222
0.682266		0.662		0.518		0.442709		0.476		0.451111		0.445787		0.464		0.403062
0.673192		0.6535		0.494111		0.422721		0.456		0.442444		0.4212		0.448		0.425333
0.656385		0.628		0.397333		0.441534		0.476		0.376889		0.443714		0.482		0.349667
0.683371		0.658		0.473778		0.431077		0.452		0.458444		0.43065		0.464		0.382752
0.707685		0.685		0.492		0.463416		0.488		0.450889		0.45979		0.482		0.399778
0.680721		0.642		0.633111		0.455925		0.466		0.563556		0.456694		0.478		0.519556
0.683085		0.674		0.538222		0.438023		0.428667		0.505889		0.443714		0.442		0.464561
0.688636		0.6515		0.516667		0.459411		0.482		0.439778		0.457812		0.49		0.406889
0.676261		0.652		0.467556		0.429716		0.474		0.417111		0.43631		0.462		0.354056
0.663561		0.639429		0.536		0.406467		0.418		0.493111		0.409731		0.43		0.444972
0.674429		0.632		0.491222		0.430624		0.45		0.439778		0.434768		0.446		0.394111
0.661451		0.615714		0.575778		0.434361		0.47		0.513111		0.439291		0.466		0.482
0.658459		0.646		0.444222		0.418952		0.41		0.428667		0.415979		0.426		0.393778
0.676765		0.634		0.508667		0.436605		0.444		0.480444		0.439379		0.456		0.462
0.66096		0.648		0.554222		0.430811		0.452		0.494		0.430294		0.465		0.479778
0.693141		0.674667		0.468667		0.446384		0.474		0.401444		0.447515		0.462		0.399867
0.696656		0.676		0.541778		0.428444		0.454667		0.472444		0.428179		0.456		0.436
0.696559		0.6748		0.592667		0.447391		0.466		0.531778		0.449986		0.466		0.495778
0.694743		0.65		0.480222		0.423668		0.436		0.44		0.428079		0.444		0.455333
0.662115		0.602		0.531111		0.429221		0.444		0.480444		0.430328		0.45		0.453444
0.675044		0.668		0.454889		0.425666		0.438		0.368667		0.430579		0.44		0.352133
0.656175		0.63		0.485111		0.411043		0.42		0.40963		0.415774		0.43		0.408736
0.67724		0.65		0.470889		0.431691		0.434		0.393778		0.433575		0.446		0.386733
0.680979		0.634		0.464		0.450095		0.49		0.405778		0.451966		0.486		0.321259
0.689082		0.666		0.47		0.451161		0.476		0.451111		0.450924		0.492		0.387801
0.640861		0.622		0.491111		0.410939		0.426		0.435556		0.417841		0.426		0.400667
0.661647		0.626		0.482		0.417158		0.416		0.436		0.417679		0.426		0.394909
0.665311		0.642		0.534667		0.438813		0.436		0.475222		0.438918		0.446		0.473556
0.650187		0.632		0.446111		0.39794		0.36		0.365889		0.400222		0.364		0.390978
0.672493		0.640667		0.440667		0.447052		0.474		0.434222		0.449973		0.482		0.394952
0.709287		0.695		0.584		0.476026		0.506		0.519556		0.478572		0.514		0.495333
0.666763		0.635		0.481778		0.421296		0.452		0.438444		0.421106		0.462		0.406444
0.684926		0.678		0.557556		0.447093		0.46		0.514		0.446492		0.458		0.480667
0.674559		0.618		0.422		0.426311		0.45		0.381556		0.428247		0.456		0.363407
0.678451		0.642		0.547556		0.413079		0.418		0.515333		0.414584		0.422		0.513333
0.676168		0.6568		0.511556		0.431751		0.43		0.452889		0.426679		0.436		0.401778
0.678997		0.654		0.490222		0.423858		0.456		0.418444		0.42481		0.464		0.388622
0.672766		0.652		0.471556		0.448086		0.492		0.412444		0.445881		0.488		0.398844
0.676381		0.651		0.558622		0.434685		0.446		0.489778		0.435015		0.45		0.476833
0.681793		0.6608		0.523778		0.431299		0.422		0.465111		0.435379		0.432		0.463556
0.646658		0.652		0.507556		0.431449		0.438		0.473111		0.431846		0.46		0.46
0.654078		0.634667		0.496		0.43675		0.43		0.407407		0.443542		0.434		0.391214
0.658319		0.638667		0.565333		0.425807		0.446		0.510889		0.429078		0.448		0.483111
0.699821		0.664		0.412		0.453356		0.478		0.394889		0.458224		0.48		0.354385
0.682076		0.662		0.403444		0.437124		0.48		0.366889		0.441755		0.482		0.368342
0.674378		0.644		0.495778		0.43318		0.426		0.435778		0.436054		0.43		0.396644
0.712162		0.674		0.530667		0.465664		0.482		0.502667		0.469153		0.496		0.480667
0.688644		0.638		0.496222		0.428267		0.466		0.476444		0.433641		0.478		0.447232
0.69176		0.682		0.500444		0.446953		0.45		0.435556		0.446632		0.464		0.386236
0.656465		0.616		0.493556		0.417664		0.428		0.418444		0.418887		0.43		0.330586
0.690515		0.672		0.570222		0.458875		0.476		0.519111		0.461398		0.482		0.488222
0.726029		0.708		0.549444		0.466038		0.5		0.472889		0.463716		0.504		0.450444
0.669638		0.640667		0.540667		0.418321		0.448		0.481111		0.417467		0.452		0.469556
0.658339		0.61		0.445556		0.443564		0.452		0.407333		0.443629		0.46		0.369465
0.678745		0.643333		0.557556		0.436961		0.45		0.470667		0.439661		0.466		0.425778
0.65662		0.618		0.528889		0.450719		0.458		0.469333		0.453438		0.458		0.436444
0.689123		0.6352		0.516667		0.463994		0.516		0.468222		0.464456		0.514		0.469111
0.675113		0.632		0.496889		0.427196		0.472		0.435111		0.426443		0.467		0.393333
0.673419		0.6472		0.562667		0.412305		0.428		0.455556		0.417119		0.43		0.447444
0.687768		0.68		0.516667		0.432491		0.452		0.435333		0.436417		0.446		0.408889
0.697859		0.674		0.577333		0.475894		0.512		0.507556		0.476598		0.53		0.496978
0.686187		0.662		0.621111		0.430508		0.432		0.567333		0.433509		0.436		0.533333
0.648565		0.63		0.453111		0.428273		0.432		0.382		0.432487		0.43		0.360422
0.681877		0.65		0.519111		0.420658		0.444		0.472889		0.420512		0.444		0.440444
0.683156		0.644		0.498		0.432782		0.462		0.445111		0.431213		0.456		0.410105
0.651533		0.619		0.383556		0.43714		0.432		0.351111		0.4433		0.44		0.328778
0.665625		0.638		0.500889		0.417356		0.438		0.418519		0.423936		0.444		0.382745
0.679999		0.63		0.479407		0.436564		0.466		0.417333		0.437097		0.46		0.3934
0.659737		0.634857		0.488		0.427355		0.434		0.432222		0.431878		0.428		0.431778
0.672663		0.65		0.410222		0.415141		0.454		0.347778		0.419288		0.468		0.315815
0.676756		0.622		0.426889		0.433205		0.472		0.427778		0.434332		0.474		0.396222
0.69015		0.654		0.532148		0.433825		0.434		0.441556		0.43423		0.436		0.429333
0.704075		0.681		0.582889		0.462884		0.468		0.523556		0.457442		0.476		0.515778
0.654996		0.636		0.543556		0.42238		0.41		0.472444		0.424776		0.422		0.418921
0.679708		0.65225		0.56963		0.413951		0.43		0.49		0.418251		0.428		0.467
0.730377		0.704		0.616222		0.465614		0.488		0.544222		0.470078		0.492		0.519111
0.647255		0.636571		0.498222		0.420329		0.42		0.416		0.421707		0.42		0.393667
0.650079		0.618		0.409778		0.432454		0.462		0.372889		0.433896		0.462		0.357822
0.645792		0.614		0.438667		0.409109		0.428		0.375		0.411461		0.44		0.349222
0.655804		0.652		0.469333		0.419872		0.444		0.404		0.416577		0.458		0.3392
0.668832		0.615		0.49		0.430501		0.448		0.418222		0.427554		0.449333		0.332872
0.665911		0.61		0.472222		0.416562		0.429		0.442444		0.418616		0.424		0.434833
0.670307		0.636		0.488889		0.445235		0.454		0.424667		0.44573		0.452		0.397714
0.696452		0.6715		0.418		0.439811		0.432		0.387333		0.441526		0.436		0.323673
0.678055		0.653333		0.532222		0.444328		0.464		0.456222		0.44683		0.458		0.441111
0.656674		0.63		0.427333		0.424778		0.456		0.406333		0.424899		0.464		0.366444
0.698638		0.668		0.464889		0.451424		0.486		0.393556		0.459835		0.494		0.380207
0.715388		0.674333		0.618222		0.447918		0.49		0.560222		0.454123		0.516		0.543556
0.68865		0.639		0.490444		0.459926		0.462		0.429333		0.459609		0.461		0.406752
0.660062		0.618		0.450444		0.420728		0.448		0.426667		0.422584		0.458		0.39366
0.650649		0.632		0.512667		0.429356		0.456		0.438		0.432735		0.456667		0.424
0.678468		0.624		0.558		0.417769		0.436		0.494222		0.418004		0.45		0.474
0.674986		0.6375		0.507556		0.409458		0.45		0.440444		0.413119		0.4565		0.445556
0.667203		0.652		0.577111		0.424214		0.446		0.455111		0.43006		0.438		0.444444
0.712347		0.71		0.562222		0.470225		0.496		0.497333		0.475645		0.506		0.491778
0.660324		0.651		0.472667		0.388967		0.418		0.438444		0.389079		0.43		0.408889
0.690507		0.64		0.531222		0.438615		0.44		0.493778		0.439015		0.453		0.441616
0.676692		0.663		0.5		0.436101		0.464		0.451407		0.438386		0.464		0.450333
0.653811		0.632857		0.478889		0.428504		0.436		0.397556		0.427552		0.44		0.363841
0.682497		0.64		0.509333		0.428474		0.434		0.46		0.427213		0.438		0.394
0.656418		0.632		0.51		0.411049		0.408		0.425778		0.4082		0.416		0.410667
0.695242		0.654		0.591556		0.434646		0.474		0.522667		0.439322		0.493		0.475111
0.687675		0.661143		0.594556		0.436197		0.472		0.529333		0.435557		0.476		0.509556
0.695108		0.674		0.553333		0.456718		0.494		0.520667		0.465899		0.506		0.506444
0.690892		0.664667		0.524889		0.447074		0.482		0.461556		0.448779		0.48		0.456222
0.69288		0.646		0.504444		0.434971		0.476		0.444444		0.434767		0.482		0.39963
0.658429		0.627		0.464667		0.424385		0.442		0.463778		0.426323		0.454		0.426889
0.693151		0.654		0.386444		0.445685		0.492		0.331111		0.453144		0.5		0.363829
0.668301		0.634		0.487889		0.44431		0.466		0.422222		0.442929		0.474		0.390357
0.669305		0.652		0.449111		0.456068		0.486		0.385778		0.462057		0.496		0.365766
0.687313		0.664		0.534889		0.456896		0.466		0.476222		0.456639		0.466		0.436
0.665771		0.62		0.453111		0.421887		0.446		0.411333		0.425908		0.454		0.417974
0.683507		0.652		0.417778		0.425537		0.472		0.409778		0.422343		0.47		0.373333
0.679012		0.65		0.476222		0.425181		0.444		0.448889		0.426079		0.44		0.436815
0.672569		0.648		0.473222		0.425169		0.418		0.428222		0.42599		0.422		0.379611
0.701363		0.67		0.530889		0.427275		0.488		0.464444		0.43059		0.492		0.420889
0.683914		0.65		0.508222		0.417506		0.438		0.487778		0.42374		0.449333		0.427556
0.685406		0.676		0.498556		0.438127		0.452		0.425111		0.441314		0.454		0.408889
0.673538		0.650667		0.507778		0.436088		0.45		0.459111		0.443791		0.458		0.394023
0.686634		0.664		0.508		0.424301		0.458		0.419111		0.433768		0.464		0.400641
0.662586		0.632		0.479111		0.436701		0.45		0.414889		0.441299		0.452		0.392822
0.64045		0.602		0.474444		0.409142		0.456		0.385778		0.414201		0.456		0.335515
0.686972		0.65		0.456667		0.437169		0.466		0.412889		0.443565		0.472		0.418222
0.66557		0.6252		0.447556		0.431778		0.462		0.438889		0.430855		0.478		0.423333
0.690543		0.662		0.470889		0.436861		0.484		0.405778		0.439346		0.49		0.325852
0.678742		0.64		0.403111		0.434261		0.48		0.375333		0.441262		0.4845		0.299125
0.709578		0.683		0.462		0.448992		0.492		0.384		0.453852		0.5		0.410889
0.654788		0.648364		0.388222		0.41148		0.44		0.395111		0.414402		0.443		0.339511
0.66545		0.65		0.452444		0.439517		0.438		0.374889		0.440536		0.444		0.395407
0.683683		0.66		0.471556		0.433945		0.432		0.472		0.436039		0.45		0.45
0.713303		0.7		0.474667		0.467333		0.486		0.425778		0.474642		0.504		0.424327
0.695355		0.687		0.498778		0.425642		0.468		0.466667		0.424693		0.466		0.411708
0.701026		0.67		0.507333		0.445741		0.472		0.466222		0.445047		0.48		0.450667
0.6704		0.64		0.561		0.419617		0.45		0.477778		0.419246		0.442		0.441556
0.674111		0.657333		0.481333		0.436235		0.426		0.488		0.437758		0.431		0.440556
0.68248		0.644		0.561444		0.438871		0.446		0.518667		0.437897		0.462		0.433263
0.689033		0.6755		0.586		0.447609		0.472		0.517556		0.448322		0.466		0.512
0.692017		0.646		0.480444		0.429519		0.438		0.426889		0.434363		0.456		0.379363
0.705213		0.672		0.621778		0.438907		0.454		0.534222		0.434887		0.474		0.50637
0.661753		0.624		0.532222		0.410088		0.408		0.484444		0.41209		0.412		0.481556
0.696731		0.661		0.482667		0.446859		0.442		0.414444		0.444938		0.46		0.354444
0.690439		0.69		0.561111		0.427346		0.478		0.461889		0.436014		0.494		0.436667
0.685915		0.662667		0.484222		0.425817		0.456		0.464889		0.428303		0.458		0.464222
0.666381		0.62		0.488333		0.431073		0.452		0.418667		0.43141		0.458		0.376222
0.656931		0.626		0.452		0.400304		0.39		0.399333		0.399382		0.400667		0.372484
0.652439		0.614		0.414889		0.412837		0.414		0.389333		0.41553		0.428		0.354148
0.660579		0.626		0.523667		0.398321		0.418		0.447333		0.39864		0.416		0.400431
0.715664		0.686		0.546444		0.452285		0.472		0.487111		0.45534		0.468		0.467556
0.682956		0.665333		0.517556		0.429366		0.452		0.502889		0.428137		0.46		0.489556
0.666705		0.6576		0.521111		0.423055		0.46		0.467556		0.423769		0.46		0.404667
0.680624		0.64		0.426444		0.417436		0.472		0.405778		0.420452		0.48		0.359474
0.671462		0.642333		0.449889		0.450159		0.482		0.393556		0.453697		0.48		0.381827
0.658231		0.634		0.478222		0.411268		0.406		0.437333		0.417725		0.41		0.385746
0.670378		0.642		0.496444		0.423592		0.428		0.385111		0.426819		0.442		0.380889
0.646688		0.6212		0.510667		0.375552		0.382		0.462889		0.377161		0.386		0.397794
0.681719		0.648		0.545111		0.438279		0.448		0.461		0.438909		0.468		0.425407
0.672737		0.647		0.365778		0.410837		0.414		0.335556		0.409357		0.419429		0.328157
0.6576		0.63		0.389111		0.394245		0.418		0.388222		0.398613		0.416		0.343972
0.683587		0.654		0.529333		0.420882		0.464		0.453556		0.427694		0.47		0.418593
0.671334		0.646		0.573111		0.422059		0.434		0.490889		0.425593		0.43		0.489111
0.67316		0.632		0.429		0.431839		0.448		0.382		0.436302		0.458		0.352611
0.646337		0.622		0.48		0.432881		0.452		0.419333		0.436661		0.462		0.373515
0.675279		0.632		0.470889		0.41902		0.49		0.369333		0.423182		0.484		0.355333
0.741398		0.7		0.547111		0.484887		0.502		0.449889		0.485193		0.524		0.432222
0.696755		0.664		0.569556		0.432541		0.462		0.535778		0.434985		0.474		0.485111
0.696072		0.702		0.479037		0.452684		0.496		0.426667		0.453995		0.492		0.376684
0.690714		0.642		0.609556		0.429102		0.482		0.543778		0.435225		0.488		0.557111
0.719576		0.696		0.550222		0.434994		0.474		0.484667		0.436722		0.47		0.441556
0.677584		0.6484		0.606		0.424829		0.446		0.527556		0.436399		0.458		0.493333
0.688378		0.666		0.479111		0.433748		0.478		0.422667		0.444155		0.5		0.344261
0.705313		0.6844		0.561111		0.450514		0.512		0.488222		0.452369		0.5		0.478889
0.683674		0.668		0.470222		0.429684		0.476		0.424667		0.430967		0.474		0.423778
0.678248		0.6575		0.508222		0.439213		0.422		0.461556		0.445543		0.436		0.445667
0.696128		0.653		0.515111		0.443364		0.46		0.435444		0.445172		0.476		0.443111
0.665876		0.640667		0.426889		0.428344		0.424		0.381778		0.434015		0.44		0.364314
0.665487		0.65		0.496		0.447275		0.502		0.425556		0.447622		0.512		0.373056
0.656053		0.616		0.547556		0.420307		0.446		0.492		0.423837		0.444		0.422211
0.673264		0.641		0.487556		0.42181		0.442		0.460222		0.420316		0.45		0.446222
0.670733		0.64		0.540444		0.402792		0.408		0.469111		0.405725		0.414		0.391778
0.680368		0.66		0.526444		0.436524		0.424		0.440556		0.439254		0.432		0.433778
0.657891		0.6055		0.453556		0.420681		0.46		0.397556		0.423611		0.4528		0.333094
0.675468		0.65		0.511556		0.437998		0.464		0.407111		0.442192		0.476		0.374857
0.679022		0.652		0.580222		0.435724		0.452		0.514		0.436678		0.444		0.473111
0.723528		0.708		0.571111		0.438697		0.426		0.536444		0.442658		0.434		0.492667
0.678928		0.644		0.532889		0.44687		0.474		0.418222		0.452334		0.476		0.394016
0.659631		0.634		0.538444		0.4302		0.448		0.471		0.432041		0.452		0.456889
0.689122		0.648		0.566889		0.446338		0.464		0.479333		0.446082		0.464		0.46075
0.653452		0.644		0.528889		0.432782		0.446		0.497111		0.435208		0.442		0.468444
0.655606		0.6155		0.524667		0.413612		0.448		0.475556		0.418188		0.46		0.437778
0.674135		0.636		0.498556		0.436998		0.476		0.446667		0.434767		0.468		0.407739
0.662348		0.658		0.495778		0.433092		0.47		0.447778		0.434367		0.468		0.419111
0.658233		0.628		0.393556		0.450946		0.456		0.340222		0.448417		0.46		0.311265
0.660274		0.656667		0.411333		0.430554		0.448		0.366		0.428217		0.446		0.367472
0.69114		0.676		0.514444		0.400375		0.438		0.470889		0.400488		0.45		0.443333
0.674546		0.628		0.359111		0.440895		0.464		0.304667		0.446319		0.46		0.28837
0.668702		0.656		0.401333		0.452322		0.468		0.363556		0.450597		0.472		0.335754
0.660458		0.636		0.527111		0.406149		0.41		0.463333		0.405444		0.422		0.443333
0.671895		0.66		0.579778		0.45355		0.434		0.522667		0.457518		0.44		0.506222
0.675207		0.637		0.396889		0.452526		0.464		0.351556		0.45673		0.472		0.361863
0.648125		0.629333		0.511778		0.409878		0.434		0.456		0.412358		0.434		0.424667
0.652571		0.613143		0.521333		0.43326		0.466		0.482222		0.435338		0.478		0.477556
0.64217		0.604		0.538		0.412952		0.404		0.448889		0.408365		0.41		0.441556
0.675639		0.64		0.518889		0.431088		0.461333		0.446667		0.434775		0.454		0.405637
0.650585		0.608		0.368889		0.418655		0.452		0.365333		0.421817		0.446		0.354735
0.68082		0.656		0.493556		0.423146		0.464		0.454778		0.430294		0.464		0.41116
0.661468		0.642		0.445556		0.44924		0.46		0.409778		0.453504		0.462		0.379373
0.679064		0.624667		0.522		0.420176		0.414		0.437111		0.417674		0.422		0.386458
0.656375		0.6205		0.395778		0.399286		0.408		0.365333		0.399031		0.406		0.312222
0.672086		0.661333		0.445556		0.4386		0.448		0.442222		0.43637		0.439		0.412194
0.702067		0.6784		0.554444		0.462851		0.448		0.467556		0.462746		0.466		0.432222
0.662614		0.632		0.492444		0.42717		0.428		0.476444		0.427322		0.438		0.448444
0.653597		0.62		0.495556		0.41193		0.39		0.413667		0.410888		0.384		0.366047
0.671536		0.638		0.531778		0.471308		0.462		0.464667		0.474434		0.47		0.42241
0.695155		0.664667		0.520667		0.429271		0.46		0.484444		0.431349		0.464		0.435778
0.67825		0.632		0.583111		0.441611		0.452		0.532		0.445551		0.456		0.510667
0.693613		0.658		0.588444		0.437546		0.444		0.561333		0.436176		0.442		0.518778
0.694159		0.67		0.522222		0.449896		0.46		0.440222		0.448668		0.46		0.431111
0.669158		0.642		0.548667		0.452528		0.452		0.539778		0.459872		0.46		0.512111
0.649587		0.62		0.482889		0.440793		0.428		0.448222		0.441261		0.432		0.405506
0.661161		0.646		0.576222		0.435667		0.466		0.520222		0.435961		0.482		0.499222
0.693727		0.686		0.555333		0.453702		0.454		0.506889		0.456485		0.448		0.474
0.656704		0.6188		0.385111		0.435985		0.472		0.330444		0.443175		0.471333		0.296749
0.65341		0.6435		0.488222		0.409915		0.43		0.439333		0.411484		0.436		0.358356
0.650652		0.640667		0.512111		0.414197		0.432		0.446		0.417782		0.425		0.411556
0.685286		0.67		0.501778		0.465303		0.492		0.458889		0.46429		0.484		0.403111
0.695604		0.65		0.564667		0.431151		0.474		0.435333		0.433211		0.48		0.389804
0.684657		0.664		0.470111		0.448606		0.456		0.415556		0.453651		0.458		0.391667
0.690157		0.6496		0.514222		0.445624		0.462		0.471778		0.445892		0.472		0.420698
0.706134		0.68		0.641333		0.43791		0.452		0.566667		0.43932		0.464		0.547778
0.685366		0.646		0.549333		0.438985		0.444		0.469444		0.440453		0.452		0.453889
0.668967		0.620333		0.487333		0.434311		0.458		0.416333		0.437124		0.464667		0.415556
0.693614		0.668		0.513778		0.437294		0.482		0.452667		0.435758		0.482		0.392641
0.677942		0.646		0.456889		0.447215		0.47		0.466889		0.450464		0.484		0.396833
0.691941		0.668		0.474222		0.470217		0.472		0.414148		0.46933		0.478		0.368209
0.649752		0.6304		0.422		0.401603		0.402		0.380889		0.397127		0.406		0.331179
0.669819		0.637		0.377556		0.436208		0.446		0.381556		0.439628		0.456		0.317602
0.656743		0.635		0.512556		0.418561		0.446		0.484667		0.418109		0.452		0.439556
0.663711		0.64		0.440889		0.394922		0.416		0.385778		0.397049		0.43		0.344768
0.653565		0.618		0.547111		0.405322		0.394		0.488889		0.404101		0.408		0.46
0.675535		0.638		0.526		0.4193		0.44		0.459556		0.419136		0.448		0.439197
0.651059		0.612667		0.478889		0.409577		0.424		0.430444		0.409517		0.426		0.381333
0.683005		0.664		0.556444		0.442784		0.453		0.472667		0.451776		0.46		0.443889
0.687483		0.656		0.487333		0.432787		0.482		0.435556		0.435488		0.482		0.432222
0.68374		0.648		0.474444		0.415747		0.448		0.437778		0.423337		0.44		0.33988
0.689447		0.64		0.444667		0.427757		0.452		0.409778		0.426966		0.462		0.398904
0.672283		0.602		0.518		0.423394		0.442		0.404222		0.426416		0.452		0.372933
0.669633		0.632		0.485556		0.422842		0.442		0.452889		0.421986		0.456		0.408012
0.657589		0.652		0.481222		0.407099		0.41		0.429556		0.411603		0.414		0.419778
0.651631		0.602		0.548222		0.415434		0.414		0.485333		0.410799		0.416		0.433244
0.67914		0.6595		0.551778		0.42941		0.432		0.437778		0.433763		0.43		0.415852
0.703957		0.68		0.556889		0.441525		0.456		0.506222		0.440514		0.46		0.440531
0.682205		0.654		0.524889		0.441185		0.452		0.456		0.450973		0.452		0.446
0.676274		0.6424		0.435556		0.432035		0.464		0.407111		0.434853		0.47		0.3623
0.677151		0.6528		0.513111		0.420259		0.472		0.464222		0.420353		0.474		0.439556
0.668547		0.626		0.500222		0.419897		0.428		0.474444		0.423227		0.44		0.460667
0.687368		0.664		0.561778		0.428567		0.438		0.467333		0.426399		0.444		0.436444
0.668341		0.6465		0.514444		0.415976		0.412		0.457556		0.414967		0.424		0.418619
0.692278		0.676		0.468444		0.468097		0.486		0.416222		0.4684		0.482		0.396222
0.697971		0.674		0.525778		0.47502		0.478		0.478222		0.477411		0.49		0.368327
0.679751		0.648		0.420333		0.416297		0.448		0.394889		0.417654		0.45		0.377072
0.679377		0.646		0.531778		0.42122		0.466		0.502889		0.421847		0.464		0.454444
0.686251		0.654		0.563667		0.436363		0.416		0.521407		0.441115		0.424		0.498333
0.681051		0.642		0.548		0.419644		0.438		0.516222		0.424412		0.444		0.458741
0.706885		0.688		0.551111		0.446344		0.484		0.488667		0.453189		0.494		0.460889
0.714388		0.688		0.618		0.438107		0.464		0.549333		0.441976		0.462		0.494519
0.669301		0.654		0.522889		0.420617		0.444		0.439778		0.420677		0.446		0.397587
0.676767		0.651		0.444444		0.421989		0.468		0.389778		0.421311		0.47		0.349259
0.658674		0.652		0.498222		0.404451		0.422		0.424444		0.40782		0.432		0.406
0.680566		0.662		0.577556		0.408133		0.424		0.486		0.408907		0.429333		0.455222
0.690319		0.67		0.528222		0.441505		0.452		0.481333		0.442794		0.456		0.488444
0.668034		0.666		0.391111		0.421254		0.442		0.346889		0.424196		0.454		0.356485
0.666617		0.634		0.515333		0.428751		0.436		0.472444		0.432156		0.448		0.468889
0.688087		0.654		0.547111		0.437005		0.466		0.486		0.440371		0.466		0.469111
0.699785		0.669455		0.470444		0.454818		0.478		0.416444		0.458106		0.498		0.385852
0.704934		0.67		0.456889		0.438421		0.478		0.394		0.438106		0.484		0.331889
0.731631		0.712		0.604889		0.45629		0.518		0.510444		0.461832		0.524		0.468444
0.671121		0.67		0.463111		0.439227		0.446		0.406889		0.440259		0.450667		0.371016
0.642859		0.636		0.521778		0.422501		0.434		0.463111		0.423823		0.43		0.429778
0.670169		0.644		0.542444		0.43053		0.458		0.501333		0.435388		0.462		0.458222
0.661038		0.64		0.568		0.414189		0.44		0.480444		0.41264		0.45		0.445111
0.684882		0.67		0.533333		0.451228		0.488		0.446444		0.45731		0.5		0.417111
0.669977		0.628		0.612		0.442743		0.444		0.524889		0.440159		0.446		0.508556
0.688832		0.654		0.484444		0.446142		0.486		0.476		0.446595		0.486		0.433222
0.700783		0.694		0.528889		0.439111		0.456		0.490222		0.448378		0.466		0.448444
0.673204		0.638		0.572222		0.438993		0.444		0.49		0.440442		0.44		0.444778
0.679866		0.667333		0.571926		0.432201		0.486		0.513111		0.433975		0.506		0.496222
0.693732		0.666		0.568889		0.429449		0.458		0.524		0.43205		0.466		0.506667
0.665782		0.658		0.475556		0.411939		0.417		0.457778		0.418027		0.412		0.446019
0.66098		0.632		0.615333		0.417933		0.44		0.529556		0.421636		0.436		0.513778
0.638261		0.602		0.578444		0.41444		0.432		0.529111		0.417816		0.4265		0.505444
0.632188		0.588444		0.468444		0.397033		0.432		0.412667		0.401417		0.44		0.437556
0.702115		0.684		0.472889		0.43011		0.456		0.401778		0.43155		0.47		0.349071
0.691791		0.656		0.479667		0.429783		0.45		0.412444		0.430873		0.452		0.345728
0.675077		0.643		0.472222		0.443568		0.446		0.397111		0.444		0.45		0.374115
0.687662		0.674		0.566		0.439665		0.43		0.485778		0.444897		0.44		0.452333
0.687814		0.6375		0.525556		0.429875		0.464		0.475556		0.42766		0.458		0.442222
0.635391		0.604		0.441778		0.413465		0.404		0.354444		0.416379		0.411		0.348643
0.697578		0.696		0.547333		0.457009		0.494		0.389778		0.460261		0.494		0.408
0.666632		0.63		0.502667		0.410324		0.428		0.386444		0.412705		0.43		0.309889
0.675838		0.636667		0.529111		0.437659		0.444		0.488222		0.439368		0.458		0.470667
0.688626		0.6745		0.460667		0.44461		0.462		0.409778		0.448349		0.471		0.36803
0.647537		0.6145		0.421556		0.421956		0.428		0.390222		0.421718		0.422		0.353689
0.690186		0.649		0.490222		0.434204		0.456		0.461556		0.437922		0.472		0.440593
0.698075		0.644		0.678667		0.440775		0.422		0.613778		0.442094		0.422		0.586444
0.661611		0.623		0.462		0.423418		0.436		0.433111		0.426433		0.448		0.4148
0.702729		0.678		0.576667		0.429565		0.468		0.551778		0.430593		0.476		0.498222
0.713174		0.680667		0.516		0.456159		0.482		0.439111		0.458895		0.48		0.398222
0.694102		0.681		0.551333		0.43756		0.462		0.484667		0.440628		0.47		0.456889
0.676192		0.644		0.540889		0.422568		0.42		0.446444		0.426089		0.432		0.434
0.660537		0.632		0.477444		0.408717		0.416		0.423333		0.412242		0.428		0.456
0.657701		0.624		0.467333		0.415498		0.448		0.381556		0.422569		0.46		0.315111
0.676032		0.652		0.564667		0.425077		0.45		0.500444		0.43197		0.454		0.492444
0.712862		0.682		0.572		0.440293		0.502		0.498222		0.442133		0.5		0.482833
0.671309		0.646		0.46		0.422448		0.428		0.464667		0.426416		0.44		0.410178
0.680042		0.6545		0.553333		0.441202		0.442		0.484889		0.440743		0.451714		0.451333
0.680543		0.664		0.466		0.430951		0.44		0.406444		0.432722		0.447		0.366288
0.684776		0.626		0.589778		0.433541		0.442		0.535556		0.4368		0.442		0.467222
0.688252		0.668		0.49		0.436087		0.442		0.456		0.431908		0.448		0.40963
0.654611		0.642		0.479111		0.413965		0.428		0.423333		0.416967		0.44		0.386889
0.697613		0.706		0.458667		0.45148		0.486		0.383333		0.460378		0.488		0.364556
0.687905		0.654		0.475667		0.449263		0.446		0.445111		0.457691		0.448		0.41081
0.664161		0.64		0.416444		0.411586		0.414		0.395778		0.418893		0.426		0.35719
0.684416		0.6315		0.490889		0.428087		0.442		0.457111		0.432608		0.44		0.434
0.70358		0.674		0.564667		0.442787		0.484		0.498222		0.445814		0.488		0.475333
0.67806		0.636		0.581259		0.428794		0.442		0.528444		0.430637		0.45		0.497778
0.671792		0.644		0.511556		0.440789		0.46		0.432667		0.443106		0.462		0.396991
0.687077		0.658		0.526444		0.434924		0.45		0.455778		0.440747		0.454		0.446444
0.68775		0.668		0.397556		0.440585		0.512		0.317778		0.447894		0.518		0.314222
0.659803		0.652		0.367111		0.427149		0.45		0.346222		0.43344		0.454		0.331111
0.692802		0.678		0.581556		0.440394		0.47		0.515889		0.441993		0.478		0.474222
0.667255		0.6384		0.445778		0.409904		0.436		0.369556		0.407979		0.444		0.311
0.692368		0.670667		0.508		0.440606		0.478		0.434222		0.440693		0.484		0.415556
0.682591		0.658		0.524667		0.451992		0.494		0.440444		0.454944		0.498		0.39479
0.664744		0.612		0.522889		0.389158		0.418		0.432		0.388741		0.42		0.404278
0.669521		0.666		0.473722		0.427464		0.426		0.405333		0.431723		0.434		0.366627
0.662889		0.658		0.581333		0.430617		0.424		0.487111		0.431604		0.432		0.464889
0.697487		0.674		0.468444		0.453557		0.464		0.433556		0.455718		0.476		0.416092
0.691123		0.659333		0.529111		0.419517		0.444		0.484889		0.417961		0.444		0.458667
0.687129		0.634		0.539333		0.467367		0.476		0.479778		0.47319		0.49		0.456
0.679308		0.645		0.541556		0.447121		0.44		0.486889		0.443727		0.449		0.451111
0.668459		0.642		0.544667		0.447288		0.468		0.480222		0.444496		0.47		0.456667
0.713692		0.675667		0.609111		0.455454		0.482		0.533111		0.458752		0.478		0.529111
0.700567		0.668		0.599778		0.445383		0.486		0.537333		0.454136		0.502		0.525333
0.686345		0.678		0.478556		0.415371		0.432		0.426074		0.414583		0.428		0.401529
0.683391		0.6635		0.501778		0.401593		0.454		0.448667		0.404481		0.456		0.420148
0.677689		0.642		0.553333		0.416817		0.42		0.467		0.41609		0.428		0.470556
0.673211		0.639333		0.477556		0.412804		0.426		0.404222		0.411169		0.442		0.421111
0.733035		0.69		0.649333		0.477238		0.513		0.536667		0.483886		0.526		0.534
0.705097		0.686		0.491778		0.481225		0.484		0.423778		0.485894		0.478		0.356889
0.64986		0.628		0.467444		0.403272		0.404		0.394444		0.404547		0.408		0.395619
0.684174		0.656		0.463778		0.430315		0.462		0.423778		0.429067		0.47		0.382873
0.702814		0.66		0.465556		0.462348		0.46		0.431778		0.45928		0.47		0.417831
0.63674		0.63		0.503333		0.403677		0.428		0.470222		0.408007		0.420667		0.438222
0.676676		0.636		0.574222		0.426151		0.46		0.518444		0.425503		0.45		0.492667
0.644506		0.656		0.380778		0.418822		0.436		0.339111		0.419223		0.434		0.301214
0.685655		0.669143		0.556222		0.457952		0.462		0.493333		0.463285		0.464		0.471481
0.689839		0.6855		0.607556		0.457052		0.476		0.537556		0.456143		0.48		0.481111
0.669115		0.638		0.427333		0.417095		0.424		0.403556		0.425627		0.428		0.381282
0.639451		0.596		0.354889		0.406816		0.398		0.395111		0.412155		0.408		0.367852
0.691368		0.656		0.499667		0.427998		0.454		0.478		0.431697		0.46		0.437556
0.674972		0.652		0.510519		0.440285		0.426		0.461556		0.442027		0.436		0.418222
0.646145		0.618		0.454222		0.434016		0.452		0.448667		0.433078		0.454		0.399111
0.674295		0.644667		0.389556		0.440848		0.454		0.351778		0.436854		0.482		0.350413
0.676064		0.646		0.567111		0.424776		0.442		0.508667		0.425467		0.446		0.470222
0.638912		0.616		0.372778		0.424967		0.436		0.365778		0.427742		0.444		0.321778
0.662606		0.612		0.493111		0.416209		0.444		0.445778		0.414866		0.452		0.404078
0.675586		0.644		0.470889		0.415915		0.43		0.418444		0.420379		0.43		0.344783
0.675877		0.659333		0.548667		0.4485		0.466		0.455111		0.452665		0.462		0.435778
0.699066		0.665		0.517111		0.435272		0.452		0.505556		0.436853		0.46		0.444889
0.659567		0.638		0.468667		0.43071		0.444		0.41		0.438966		0.462		0.37727
0.658065		0.636		0.44		0.437436		0.462		0.412667		0.440991		0.458		0.365658
0.67936		0.643		0.508889		0.460561		0.474		0.456222		0.466721		0.472		0.471
0.697391		0.662		0.563778		0.458603		0.48		0.546		0.458839		0.496		0.515111
0.67974		0.662222		0.472889		0.445323		0.47		0.426222		0.450757		0.474		0.426444
0.674637		0.638667		0.489778		0.452916		0.486		0.412		0.452613		0.496		0.354889
0.666169		0.639111		0.490889		0.431068		0.434		0.444889		0.427299		0.424		0.428444
0.673542		0.653333		0.422889		0.417398		0.44		0.407704		0.417759		0.448		0.351368
0.72201		0.694333		0.616889		0.454742		0.508		0.530444		0.457319		0.51		0.508333
0.714969		0.670667		0.631778		0.490134		0.512		0.582778		0.495327		0.51		0.560222
0.692447		0.658667		0.578222		0.48516		0.458		0.506667		0.48397		0.470667		0.458764
0.679372		0.65		0.578		0.445391		0.478		0.495556		0.450959		0.474		0.47637
0.694775		0.669		0.523333		0.433041		0.446		0.466		0.43672		0.458		0.456
0.683541		0.658		0.598444		0.433299		0.454		0.546889		0.437453		0.464		0.512222
0.720689		0.682		0.612889		0.428926		0.466		0.547778		0.425283		0.458		0.551778
0.672651		0.642		0.487556		0.422347		0.422		0.441333		0.42586		0.438		0.389259
0.693961		0.6625		0.529778		0.418343		0.436		0.452		0.422333		0.434		0.451333
0.681726		0.656		0.568889		0.442747		0.472		0.497111		0.442918		0.482		0.472667
0.688813		0.664		0.542		0.443622		0.456		0.480444		0.442978		0.46		0.451778
0.674444		0.654		0.456667		0.445276		0.482		0.410667		0.446892		0.488		0.402222
0.658987		0.626		0.496667		0.44267		0.432		0.496889		0.446137		0.44		0.450693
0.65938		0.614		0.395111		0.409469		0.406		0.391778		0.40655		0.408		0.337222
0.689889		0.636		0.459556		0.468295		0.476		0.374667		0.474821		0.479		0.382941
0.675755		0.6096		0.511778		0.426282		0.463		0.42		0.433071		0.466		0.395778
0.663034		0.636		0.476889		0.435178		0.448		0.456444		0.438149		0.45		0.395778
0.679581		0.656		0.542667		0.428022		0.438		0.447333		0.428428		0.442		0.424889
0.67489		0.674571		0.417778		0.445209		0.466		0.360889		0.446198		0.462		0.331333
0.68186		0.678		0.541778		0.432612		0.436		0.470889		0.432808		0.45		0.457333
0.667853		0.658		0.562222		0.414161		0.418		0.510444		0.411108		0.43		0.486444
0.670054		0.638		0.573556		0.424814		0.44		0.508		0.423073		0.43		0.495333
0.678278		0.6408		0.504889		0.416901		0.446		0.426333		0.422237		0.454		0.439
0.692502		0.682		0.514444		0.426228		0.43		0.473778		0.431215		0.454		0.446247
0.646305		0.594		0.45		0.423787		0.464		0.416444		0.421938		0.46		0.372556
0.672517		0.66		0.398		0.431077		0.43		0.408667		0.432732		0.44		0.395238
0.661967		0.638		0.553333		0.414083		0.428		0.487111		0.415441		0.4348		0.500889
0.675864		0.658		0.444		0.452502		0.494		0.402222		0.457411		0.498		0.370716
0.681187		0.666		0.504		0.423381		0.462		0.489778		0.426692		0.462		0.485778
0.674768		0.635333		0.471333		0.439814		0.44		0.431111		0.445213		0.456		0.416
0.661305		0.619143		0.505556		0.43208		0.432		0.467333		0.441078		0.436		0.425651
0.672324		0.658		0.482		0.41033		0.42		0.453778		0.4145		0.414		0.43037
0.693735		0.684		0.605333		0.464895		0.49		0.544667		0.47009		0.476		0.518667
0.636045		0.607714		0.517111		0.404561		0.386		0.478667		0.404584		0.398667		0.430378
0.677673		0.652		0.618889		0.449373		0.488		0.540444		0.456344		0.492		0.53
0.704515		0.676		0.525111		0.42307		0.434		0.455778		0.429307		0.458		0.409778
0.664997		0.662		0.428667		0.436633		0.464		0.464667		0.439657		0.472		0.429778
0.668678		0.642		0.466889		0.424121		0.452		0.422889		0.430166		0.446		0.403889
0.651575		0.618		0.457		0.421912		0.456		0.388444		0.425084		0.452		0.346642
0.658069		0.646		0.426889		0.415716		0.442		0.356889		0.41879		0.448		0.328023
0.685683		0.6585		0.437111		0.417531		0.446		0.438889		0.414569		0.45		0.413044
0.672783		0.6375		0.474222		0.449654		0.456		0.362222		0.449989		0.4585		0.352247
0.695867		0.656		0.487778		0.435585		0.476		0.490889		0.437279		0.48		0.473556
0.662123		0.642		0.442889		0.416318		0.406		0.375778		0.414827		0.418		0.342444
0.682889		0.664		0.388889		0.436354		0.478		0.365556		0.433298		0.474		0.304043
0.682118		0.656		0.461		0.444394		0.516		0.418556		0.450571		0.522		0.400078
0.684641		0.661333		0.556815		0.424017		0.416		0.478444		0.428769		0.422		0.455556
0.683364		0.67		0.462667		0.428361		0.458		0.409778		0.430537		0.48		0.406864
0.678979		0.65		0.605556		0.433132		0.414		0.526		0.431884		0.428		0.507111
0.667436		0.639		0.562444		0.448145		0.48		0.473111		0.44542		0.474		0.430529
0.681812		0.642		0.541667		0.431081		0.434		0.472444		0.431786		0.444		0.492
0.681001		0.664		0.485778		0.438755		0.484		0.440889		0.442334		0.482		0.373378
0.701924		0.644		0.496222		0.440793		0.466		0.496444		0.444129		0.474		0.461111
0.65245		0.614		0.393111		0.397921		0.424		0.397852		0.398812		0.416		0.346655
0.677576		0.644		0.470889		0.431002		0.474		0.438889		0.431429		0.48		0.464444
0.657388		0.643		0.523778		0.423584		0.418		0.468222		0.431014		0.422		0.417778
0.653227		0.62		0.409556		0.409597		0.424		0.345778		0.410225		0.444		0.327746
0.685933		0.666		0.508		0.448027		0.452		0.450444		0.447668		0.47		0.410444
0.690966		0.658		0.466667		0.462859		0.48		0.411778		0.461957		0.478		0.400667
0.654363		0.6232		0.528667		0.437752		0.474		0.462222		0.441105		0.472		0.453778
0.684703		0.674		0.494667		0.438667		0.416		0.442444		0.439754		0.418		0.398278
0.707558		0.678		0.487444		0.45713		0.482		0.441778		0.457662		0.484		0.419607
0.673434		0.641		0.521778		0.437117		0.448		0.482556		0.433636		0.454		0.478
0.665272		0.622		0.430444		0.422573		0.456		0.377889		0.427684		0.446		0.357492
0.699509		0.6535		0.540222		0.47134		0.496		0.49		0.470299		0.498		0.481556
0.657223		0.657333		0.389333		0.424645		0.42		0.357111		0.43076		0.426		0.34637
0.678052		0.659		0.527778		0.43403		0.474		0.445556		0.433514		0.48		0.459333
0.683824		0.65		0.602222		0.446947		0.448		0.572889		0.445519		0.447		0.529111
0.671942		0.650333		0.536889		0.431876		0.43		0.469333		0.429304		0.428		0.436222
0.69194		0.674		0.606222		0.453522		0.44		0.540667		0.458896		0.438		0.513333
0.648903		0.594		0.448444		0.410402		0.424		0.442444		0.407882		0.44		0.419704
0.708839		0.67		0.571556		0.443643		0.428		0.528444		0.448789		0.436		0.475333
0.657119		0.616		0.423778		0.432129		0.42		0.445556		0.436593		0.418		0.398248
0.687588		0.658		0.539333		0.424823		0.432		0.492444		0.427472		0.438		0.463778
0.665326		0.642		0.404667		0.401595		0.408		0.422889		0.403956		0.42		0.339056
0.701788		0.652		0.602444		0.472958		0.518		0.549333		0.4706		0.516		0.503185
0.695862		0.664		0.543556		0.425646		0.464		0.491778		0.431844		0.472		0.473
0.672415		0.64		0.501111		0.440613		0.456		0.46		0.436543		0.466		0.390632
0.694296		0.684		0.574		0.468758		0.506		0.489778		0.473015		0.516		0.44586
0.678909		0.678		0.482444		0.437572		0.42		0.447333		0.438297		0.438		0.455111
0.676607		0.674		0.473111		0.439045		0.444		0.398889		0.441041		0.44		0.404
0.671191		0.648		0.464889		0.424061		0.458		0.415111		0.425134		0.452		0.372741
0.701416		0.664		0.560222		0.453201		0.484		0.521556		0.456199		0.498		0.476222
0.628262		0.596		0.492667		0.404887		0.444		0.435911		0.403929		0.446		0.372978
0.621723		0.588		0.485778		0.409482		0.408		0.433556		0.413402		0.409333		0.405556
0.648966		0.634667		0.472296		0.418359		0.448		0.408		0.42101		0.448		0.345365
0.713599		0.675		0.606222		0.471395		0.492		0.567111		0.469127		0.495333		0.465911
0.667781		0.638		0.533222		0.420702		0.45		0.484889		0.42727		0.456		0.457889
0.694866		0.666		0.553111		0.428363		0.446		0.471111		0.427722		0.454		0.426533
0.682284		0.644		0.453778		0.414398		0.452		0.446444		0.414118		0.444		0.406444
0.69995		0.672		0.553333		0.440855		0.488		0.492444		0.447574		0.502		0.462444
0.670623		0.618		0.476889		0.425983		0.442		0.439556		0.426252		0.454		0.394889
0.724529		0.702		0.534222		0.466756		0.502		0.457778		0.470596		0.5		0.43
0.674113		0.648		0.523333		0.432915		0.416		0.478667		0.434852		0.42		0.443694
0.653994		0.616		0.455778		0.428248		0.432		0.408222		0.424077		0.44		0.375263
0.716939		0.686		0.536889		0.459169		0.476		0.442889		0.458673		0.484		0.415778
0.623944		0.584		0.466444		0.418062		0.438		0.413556		0.413999		0.434		0.379455
0.668596		0.658		0.520889		0.453555		0.464		0.445333		0.44973		0.468		0.461333
0.684863		0.654		0.413333		0.438915		0.466		0.388778		0.440866		0.482		0.33793
0.699054		0.673		0.615111		0.442903		0.448		0.536667		0.448071		0.474		0.512667
0.665344		0.638		0.457926		0.431444		0.468		0.377333		0.44171		0.484		0.346778
0.687147		0.654		0.483333		0.4387		0.478		0.422667		0.4412		0.48		0.398363
0.671531		0.624		0.556667		0.411815		0.42		0.482889		0.409343		0.418		0.452444
0.651169		0.616		0.488556		0.441849		0.456		0.413778		0.442884		0.462		0.424444
0.704107		0.678		0.517111		0.443684		0.482		0.441778		0.447019		0.49		0.410889
0.690271		0.644		0.496148		0.445598		0.456		0.501778		0.451982		0.46		0.424111
0.661503		0.625		0.507556		0.415056		0.452		0.476444		0.41638		0.444		0.441111
0.698883		0.66		0.52		0.455125		0.522		0.436222		0.464439		0.514		0.4432
0.683199		0.668		0.513333		0.439975		0.454		0.443778		0.440328		0.454		0.395859
0.677439		0.687		0.580222		0.459858		0.494		0.500111		0.465369		0.49		0.5
0.679533		0.64		0.416444		0.441227		0.44		0.383111		0.441363		0.447		0.357956
0.675739		0.646		0.549778		0.444661		0.482		0.490444		0.444918		0.486		0.467111
0.676561		0.646		0.532667		0.432198		0.472		0.449333		0.430988		0.476		0.422667
0.682761		0.656		0.444667		0.422105		0.462		0.360667		0.427471		0.47		0.33675
0.667676		0.65		0.378667		0.416583		0.424		0.386667		0.422588		0.422		0.314651
0.685153		0.65		0.451778		0.445899		0.46		0.383111		0.44526		0.472		0.362667
0.696955		0.6685		0.457778		0.42088		0.434		0.376667		0.42041		0.442		0.353333
0.688123		0.658		0.579778		0.455537		0.496		0.476222		0.456595		0.502		0.468889
0.677938		0.647		0.476667		0.422812		0.444		0.441778		0.423053		0.454		0.419056
0.679892		0.653333		0.462148		0.428696		0.482		0.390444		0.433218		0.486		0.391926
0.667024		0.632		0.442667		0.425562		0.448		0.372222		0.426791		0.452		0.359333

## Sheet: Figure 1e
IDs	FDRs	Bins	Methods	All	ASB	Freq
1	0.1	0	BEAPR	457	39	0.0653392
2	0.1	0	FET	457	26	0.0368928
3	0.1	0	CHI	457	94	0.185689
1	0.1	1	BEAPR	519	65	0.105241
2	0.1	1	FET	519	59	0.0936802
3	0.1	1	CHI	519	151	0.270944
1	0.1	2	BEAPR	539	58	0.0876067
2	0.1	2	FET	539	69	0.108015
3	0.1	2	CHI	539	173	0.300965
1	0.1	3	BEAPR	548	55	0.080365
2	0.1	3	FET	548	75	0.116861
3	0.1	3	CHI	548	169	0.288394
1	0.1	4	BEAPR	463	57	0.10311
2	0.1	4	FET	463	87	0.167905
3	0.1	4	CHI	463	165	0.336371
1	0.1	5	BEAPR	2406	280	0.0963757
2	0.1	5	FET	2406	595	0.227298
3	0.1	5	CHI	2406	1040	0.412253
1	0.1	0	BEAPR	443	43	0.0770655
2	0.1	0	FET	443	20	0.0251467
3	0.1	0	CHI	443	90	0.18316
1	0.1	1	BEAPR	546	75	0.117363
2	0.1	1	FET	546	64	0.0972161
3	0.1	1	CHI	546	157	0.267546
1	0.1	2	BEAPR	503	58	0.0953082
2	0.1	2	FET	503	67	0.113201
3	0.1	2	CHI	503	163	0.304056
1	0.1	3	BEAPR	524	70	0.113588
2	0.1	3	FET	524	92	0.155573
3	0.1	3	CHI	524	183	0.329237
1	0.1	4	BEAPR	481	63	0.110977
2	0.1	4	FET	481	93	0.173347
3	0.1	4	CHI	481	180	0.35422
1	0.1	5	BEAPR	2423	284	0.0972101
2	0.1	5	FET	2423	619	0.235468
3	0.1	5	CHI	2423	1087	0.428617
1	0.1	0	BEAPR	470	61	0.109787
2	0.1	0	FET	470	32	0.0480851
3	0.1	0	CHI	470	113	0.220426
1	0.1	1	BEAPR	541	81	0.129723
2	0.1	1	FET	541	58	0.0872089
3	0.1	1	CHI	541	152	0.260961
1	0.1	2	BEAPR	511	66	0.109159
2	0.1	2	FET	511	70	0.116986
3	0.1	2	CHI	511	161	0.295068
1	0.1	3	BEAPR	482	69	0.123154
2	0.1	3	FET	482	85	0.156349
3	0.1	3	CHI	482	179	0.351369
1	0.1	4	BEAPR	493	63	0.107789
2	0.1	4	FET	493	88	0.158499
3	0.1	4	CHI	493	170	0.324828
1	0.1	5	BEAPR	2431	315	0.109576
2	0.1	5	FET	2431	630	0.239153
3	0.1	5	CHI	2431	1058	0.415212
1	0.1	0	BEAPR	454	47	0.0835242
2	0.1	0	FET	454	20	0.0240529
3	0.1	0	CHI	454	89	0.176035
1	0.1	1	BEAPR	538	65	0.100818
2	0.1	1	FET	538	55	0.0822305
3	0.1	1	CHI	538	158	0.27368
1	0.1	2	BEAPR	513	66	0.108655
2	0.1	2	FET	513	71	0.118402
3	0.1	2	CHI	513	162	0.295789
1	0.1	3	BEAPR	493	66	0.113874
2	0.1	3	FET	493	84	0.150385
3	0.1	3	CHI	493	176	0.336998
1	0.1	4	BEAPR	553	71	0.108391
2	0.1	4	FET	553	106	0.171682
3	0.1	4	CHI	553	207	0.354322
1	0.1	5	BEAPR	2372	296	0.104789
2	0.1	5	FET	2372	606	0.235481
3	0.1	5	CHI	2372	1063	0.428145
1	0.1	0	BEAPR	462	44	0.0752381
2	0.1	0	FET	462	20	0.02329
3	0.1	0	CHI	462	90	0.174805
1	0.1	1	BEAPR	526	63	0.0997719
2	0.1	1	FET	526	47	0.0693536
3	0.1	1	CHI	526	124	0.215741
1	0.1	2	BEAPR	493	60	0.101704
2	0.1	2	FET	493	69	0.119959
3	0.1	2	CHI	493	159	0.302515
1	0.1	3	BEAPR	537	66	0.102905
2	0.1	3	FET	537	91	0.14946
3	0.1	3	CHI	537	188	0.330093
1	0.1	4	BEAPR	519	62	0.0994605
2	0.1	4	FET	519	103	0.178459
3	0.1	4	CHI	519	203	0.371137
1	0.1	5	BEAPR	2386	298	0.104895
2	0.1	5	FET	2386	628	0.243202
3	0.1	5	CHI	2386	1091	0.437251
1	0.1	0	BEAPR	463	58	0.10527
2	0.1	0	FET	463	29	0.042635
3	0.1	0	CHI	463	103	0.202462
1	0.1	1	BEAPR	504	64	0.106984
2	0.1	1	FET	504	50	0.0792063
3	0.1	1	CHI	504	142	0.261746
1	0.1	2	BEAPR	513	75	0.126199
2	0.1	2	FET	513	78	0.132047
3	0.1	2	CHI	513	172	0.315283
1	0.1	3	BEAPR	531	71	0.11371
2	0.1	3	FET	531	101	0.170207
3	0.1	3	CHI	531	193	0.343465
1	0.1	4	BEAPR	510	74	0.125098
2	0.1	4	FET	510	102	0.18
3	0.1	4	CHI	510	200	0.372157
1	0.1	5	BEAPR	2396	339	0.121486
2	0.1	5	FET	2396	662	0.256294
3	0.1	5	CHI	2396	1102	0.439933
1	0.1	0	BEAPR	465	48	0.0832258
2	0.1	0	FET	465	22	0.0273118
3	0.1	0	CHI	465	113	0.223011
1	0.1	1	BEAPR	554	59	0.0864982
2	0.1	1	FET	554	49	0.0684477
3	0.1	1	CHI	554	132	0.218267
1	0.1	2	BEAPR	483	52	0.0876605
2	0.1	2	FET	483	57	0.0980124
3	0.1	2	CHI	483	136	0.261573
1	0.1	3	BEAPR	533	67	0.105704
2	0.1	3	FET	533	89	0.146979
3	0.1	3	CHI	533	185	0.327092
1	0.1	4	BEAPR	514	54	0.0850584
2	0.1	4	FET	514	96	0.16677
3	0.1	4	CHI	514	191	0.351595
1	0.1	5	BEAPR	2391	295	0.103379
2	0.1	5	FET	2391	628	0.242652
3	0.1	5	CHI	2391	1104	0.441731
1	0.1	0	BEAPR	457	54	0.0981619
2	0.1	0	FET	457	24	0.0325164
3	0.1	0	CHI	457	92	0.181313
1	0.1	1	BEAPR	504	75	0.12881
2	0.1	1	FET	504	59	0.0970635
3	0.1	1	CHI	504	129	0.235952
1	0.1	2	BEAPR	489	52	0.0863395
2	0.1	2	FET	489	58	0.0986094
3	0.1	2	CHI	489	147	0.280613
1	0.1	3	BEAPR	577	73	0.106516
2	0.1	3	FET	577	95	0.144645
3	0.1	3	CHI	577	193	0.314489
1	0.1	4	BEAPR	511	72	0.1209
2	0.1	4	FET	511	101	0.177652
3	0.1	4	CHI	511	206	0.383131
1	0.1	5	BEAPR	2384	293	0.102903
2	0.1	5	FET	2384	624	0.241745
3	0.1	5	CHI	2384	1062	0.42547
1	0.1	0	BEAPR	457	43	0.0740919
2	0.1	0	FET	457	22	0.02814
3	0.1	0	CHI	457	96	0.190066
1	0.1	1	BEAPR	530	56	0.0856604
2	0.1	1	FET	530	52	0.0781132
3	0.1	1	CHI	530	135	0.234717
1	0.1	2	BEAPR	495	57	0.0951515
2	0.1	2	FET	495	68	0.117374
3	0.1	2	CHI	495	143	0.268889
1	0.1	3	BEAPR	508	53	0.0843307
2	0.1	3	FET	508	75	0.127638
3	0.1	3	CHI	508	182	0.338268
1	0.1	4	BEAPR	516	70	0.115659
2	0.1	4	FET	516	103	0.179612
3	0.1	4	CHI	516	200	0.367597
1	0.1	5	BEAPR	2403	283	0.0977695
2	0.1	5	FET	2403	616	0.236346
3	0.1	5	CHI	2403	1048	0.416122
1	0.1	0	BEAPR	458	62	0.115371
2	0.1	0	FET	458	34	0.0542358
3	0.1	0	CHI	458	98	0.193974
1	0.1	1	BEAPR	533	59	0.0906942
2	0.1	1	FET	533	48	0.0700563
3	0.1	1	CHI	533	138	0.238912
1	0.1	2	BEAPR	543	61	0.0923389
2	0.1	2	FET	543	75	0.118122
3	0.1	2	CHI	543	159	0.272818
1	0.1	3	BEAPR	498	77	0.134618
2	0.1	3	FET	498	94	0.168755
3	0.1	3	CHI	498	171	0.323373
1	0.1	4	BEAPR	480	64	0.113333
2	0.1	4	FET	480	100	0.188333
3	0.1	4	CHI	480	182	0.359167
1	0.1	5	BEAPR	2421	282	0.0964808
2	0.1	5	FET	2421	630	0.240223
3	0.1	5	CHI	2421	1070	0.421966
1	0.1	0	BEAPR	460	36	0.0582609
2	0.1	0	FET	460	19	0.0213043
3	0.1	0	CHI	460	86	0.166957
1	0.1	1	BEAPR	516	64	0.104031
2	0.1	1	FET	516	59	0.0943411
3	0.1	1	CHI	516	147	0.264884
1	0.1	2	BEAPR	524	69	0.111679
2	0.1	2	FET	524	74	0.121221
3	0.1	2	CHI	524	168	0.300611
1	0.1	3	BEAPR	517	56	0.0883172
2	0.1	3	FET	517	85	0.14441
3	0.1	3	CHI	517	179	0.326228
1	0.1	4	BEAPR	492	59	0.0999187
2	0.1	4	FET	492	93	0.169024
3	0.1	4	CHI	492	177	0.339756
1	0.1	5	BEAPR	2423	295	0.10175
2	0.1	5	FET	2423	619	0.235468
3	0.1	5	CHI	2423	1079	0.425316
1	0.1	0	BEAPR	470	47	0.08
2	0.1	0	FET	470	23	0.0289362
3	0.1	0	CHI	470	93	0.177872
1	0.1	1	BEAPR	539	76	0.121002
2	0.1	1	FET	539	59	0.089462
3	0.1	1	CHI	539	150	0.258293
1	0.1	2	BEAPR	484	56	0.0957025
2	0.1	2	FET	484	63	0.110165
3	0.1	2	CHI	484	138	0.265124
1	0.1	3	BEAPR	486	65	0.113745
2	0.1	3	FET	486	88	0.16107
3	0.1	3	CHI	486	177	0.344198
1	0.1	4	BEAPR	546	68	0.104542
2	0.1	4	FET	546	111	0.183297
3	0.1	4	CHI	546	202	0.349963
1	0.1	5	BEAPR	2404	324	0.114775
2	0.1	5	FET	2404	649	0.249967
3	0.1	5	CHI	2404	1076	0.427587
1	0.1	0	BEAPR	449	58	0.109176
2	0.1	0	FET	449	26	0.0379065
3	0.1	0	CHI	449	90	0.180445
1	0.1	1	BEAPR	523	80	0.132964
2	0.1	1	FET	523	66	0.106195
3	0.1	1	CHI	523	141	0.249598
1	0.1	2	BEAPR	531	64	0.100527
2	0.1	2	FET	531	75	0.121243
3	0.1	2	CHI	531	161	0.283202
1	0.1	3	BEAPR	500	65	0.11
2	0.1	3	FET	500	87	0.154
3	0.1	3	CHI	500	170	0.32
1	0.1	4	BEAPR	495	51	0.0830303
2	0.1	4	FET	495	87	0.155758
3	0.1	4	CHI	495	184	0.351717
1	0.1	5	BEAPR	2435	304	0.104846
2	0.1	5	FET	2435	647	0.245708
3	0.1	5	CHI	2435	1124	0.441602
1	0.1	0	BEAPR	466	63	0.115193
2	0.1	0	FET	466	33	0.0508155
3	0.1	0	CHI	466	107	0.209614
1	0.1	1	BEAPR	549	73	0.112969
2	0.1	1	FET	549	64	0.0965756
3	0.1	1	CHI	549	150	0.253224
1	0.1	2	BEAPR	501	54	0.0877844
2	0.1	2	FET	501	60	0.0997605
3	0.1	2	CHI	501	158	0.295369
1	0.1	3	BEAPR	491	65	0.112383
2	0.1	3	FET	491	84	0.151079
3	0.1	3	CHI	491	158	0.301792
1	0.1	4	BEAPR	508	66	0.109921
2	0.1	4	FET	508	102	0.180787
3	0.1	4	CHI	508	207	0.38748
1	0.1	5	BEAPR	2424	303	0.105
2	0.1	5	FET	2424	645	0.246089
3	0.1	5	CHI	2424	1073	0.422657
1	0.1	0	BEAPR	486	47	0.0767078
2	0.1	0	FET	486	26	0.0334979
3	0.1	0	CHI	486	90	0.165185
1	0.1	1	BEAPR	488	65	0.113197
2	0.1	1	FET	488	59	0.100902
3	0.1	1	CHI	488	132	0.250492
1	0.1	2	BEAPR	508	65	0.107953
2	0.1	2	FET	508	71	0.119764
3	0.1	2	CHI	508	170	0.314646
1	0.1	3	BEAPR	545	51	0.073578
2	0.1	3	FET	545	79	0.124954
3	0.1	3	CHI	545	172	0.295596
1	0.1	4	BEAPR	505	64	0.106733
2	0.1	4	FET	505	100	0.17802
3	0.1	4	CHI	505	196	0.368119
1	0.1	5	BEAPR	2400	293	0.102083
2	0.1	5	FET	2400	635	0.244583
3	0.1	5	CHI	2400	1052	0.418333
1	0.1	0	BEAPR	444	39	0.0678378
2	0.1	0	FET	444	19	0.0227928
3	0.1	0	CHI	444	87	0.175946
1	0.1	1	BEAPR	527	57	0.0881594
2	0.1	1	FET	527	50	0.0748767
3	0.1	1	CHI	527	135	0.236167
1	0.1	2	BEAPR	484	70	0.124628
2	0.1	2	FET	484	76	0.137025
3	0.1	2	CHI	484	151	0.291983
1	0.1	3	BEAPR	538	71	0.11197
2	0.1	3	FET	538	99	0.164015
3	0.1	3	CHI	538	192	0.336877
1	0.1	4	BEAPR	522	72	0.117931
2	0.1	4	FET	522	108	0.186897
3	0.1	4	CHI	522	206	0.374636
1	0.1	5	BEAPR	2408	279	0.0958638
2	0.1	5	FET	2408	610	0.233322
3	0.1	5	CHI	2408	1070	0.424352
1	0.1	0	BEAPR	489	41	0.0638446
2	0.1	0	FET	489	25	0.0311247
3	0.1	0	CHI	489	89	0.162004
1	0.1	1	BEAPR	508	65	0.107953
2	0.1	1	FET	508	57	0.0922047
3	0.1	1	CHI	508	142	0.259528
1	0.1	2	BEAPR	511	70	0.116986
2	0.1	2	FET	511	81	0.138513
3	0.1	2	CHI	511	172	0.316595
1	0.1	3	BEAPR	525	57	0.0885714
2	0.1	3	FET	525	88	0.147619
3	0.1	3	CHI	525	176	0.315238
1	0.1	4	BEAPR	513	71	0.118402
2	0.1	4	FET	513	107	0.188577
3	0.1	4	CHI	513	209	0.387407
1	0.1	5	BEAPR	2396	292	0.10187
2	0.1	5	FET	2396	616	0.237095
3	0.1	5	CHI	2396	1055	0.420317
1	0.1	0	BEAPR	438	33	0.0553425
2	0.1	0	FET	438	23	0.0325114
3	0.1	0	CHI	438	92	0.190046
1	0.1	1	BEAPR	538	61	0.0933829
2	0.1	1	FET	538	53	0.078513
3	0.1	1	CHI	538	147	0.253234
1	0.1	2	BEAPR	518	63	0.101622
2	0.1	2	FET	518	77	0.128649
3	0.1	2	CHI	518	176	0.319768
1	0.1	3	BEAPR	544	69	0.106838
2	0.1	3	FET	544	93	0.150956
3	0.1	3	CHI	544	202	0.351324
1	0.1	4	BEAPR	498	59	0.0984739
2	0.1	4	FET	498	97	0.174779
3	0.1	4	CHI	498	181	0.343454
1	0.1	5	BEAPR	2381	285	0.0996976
2	0.1	5	FET	2381	602	0.232835
3	0.1	5	CHI	2381	1094	0.439471
1	0.1	0	BEAPR	470	50	0.086383
2	0.1	0	FET	470	28	0.0395745
3	0.1	0	CHI	470	102	0.197021
1	0.1	1	BEAPR	509	57	0.0919843
2	0.1	1	FET	509	48	0.0743026
3	0.1	1	CHI	509	120	0.215756
1	0.1	2	BEAPR	516	65	0.105969
2	0.1	2	FET	516	72	0.119535
3	0.1	2	CHI	516	150	0.270698
1	0.1	3	BEAPR	528	63	0.0993182
2	0.1	3	FET	528	94	0.15803
3	0.1	3	CHI	528	197	0.353106
1	0.1	4	BEAPR	517	63	0.101857
2	0.1	4	FET	517	100	0.173424
3	0.1	4	CHI	517	186	0.339768
1	0.1	5	BEAPR	2395	289	0.100668
2	0.1	5	FET	2395	620	0.238873
3	0.1	5	CHI	2395	1067	0.425511
1	0.1	0	BEAPR	470	47	0.08
2	0.1	0	FET	470	30	0.0438298
3	0.1	0	CHI	470	90	0.171489
1	0.1	1	BEAPR	517	69	0.113462
2	0.1	1	FET	517	57	0.0902515
3	0.1	1	CHI	517	165	0.299149
1	0.1	2	BEAPR	531	63	0.0986441
2	0.1	2	FET	531	74	0.11936
3	0.1	2	CHI	531	164	0.288851
1	0.1	3	BEAPR	489	62	0.106789
2	0.1	3	FET	489	85	0.153824
3	0.1	3	CHI	489	183	0.354233
1	0.1	4	BEAPR	539	59	0.089462
2	0.1	4	FET	539	94	0.154397
3	0.1	4	CHI	539	197	0.345492
1	0.1	5	BEAPR	2391	282	0.0979423
2	0.1	5	FET	2391	617	0.238051
3	0.1	5	CHI	2391	1086	0.434203
1	0.1	0	BEAPR	471	57	0.101019
2	0.1	0	FET	471	34	0.0521868
3	0.1	0	CHI	471	99	0.190191
1	0.1	1	BEAPR	529	66	0.104764
2	0.1	1	FET	529	63	0.0990926
3	0.1	1	CHI	529	142	0.248431
1	0.1	2	BEAPR	538	65	0.100818
2	0.1	2	FET	538	70	0.110112
3	0.1	2	CHI	538	175	0.305279
1	0.1	3	BEAPR	500	67	0.114
2	0.1	3	FET	500	94	0.168
3	0.1	3	CHI	500	192	0.364
1	0.1	4	BEAPR	503	60	0.0992843
2	0.1	4	FET	503	109	0.1967
3	0.1	4	CHI	503	194	0.365686
1	0.1	5	BEAPR	2395	299	0.104843
2	0.1	5	FET	2395	612	0.235532
3	0.1	5	CHI	2395	1095	0.437203
1	0.1	0	BEAPR	469	48	0.0823454
2	0.1	0	FET	469	23	0.0290405
3	0.1	0	CHI	469	90	0.171898
1	0.1	1	BEAPR	519	68	0.111021
2	0.1	1	FET	519	52	0.0801927
3	0.1	1	CHI	519	142	0.253603
1	0.1	2	BEAPR	489	63	0.108834
2	0.1	2	FET	489	72	0.127239
3	0.1	2	CHI	489	156	0.299018
1	0.1	3	BEAPR	542	87	0.140517
2	0.1	3	FET	542	124	0.208782
3	0.1	3	CHI	542	204	0.356384
1	0.1	4	BEAPR	510	63	0.103529
2	0.1	4	FET	510	92	0.160392
3	0.1	4	CHI	510	197	0.366275
1	0.1	5	BEAPR	2404	314	0.110616
2	0.1	5	FET	2404	633	0.243311
3	0.1	5	CHI	2404	1065	0.423012
1	0.1	0	BEAPR	479	40	0.0635073
2	0.1	0	FET	479	25	0.0321921
3	0.1	0	CHI	479	88	0.163716
1	0.1	1	BEAPR	526	56	0.0864639
2	0.1	1	FET	526	53	0.0807605
3	0.1	1	CHI	526	123	0.21384
1	0.1	2	BEAPR	515	58	0.0926214
2	0.1	2	FET	515	71	0.117864
3	0.1	2	CHI	515	175	0.319806
1	0.1	3	BEAPR	512	65	0.106953
2	0.1	3	FET	512	89	0.153828
3	0.1	3	CHI	512	177	0.325703
1	0.1	4	BEAPR	489	53	0.0883845
2	0.1	4	FET	489	85	0.153824
3	0.1	4	CHI	489	172	0.331738
1	0.1	5	BEAPR	2421	277	0.0944155
2	0.1	5	FET	2421	644	0.246006
3	0.1	5	CHI	2421	1112	0.439314
1	0.1	0	BEAPR	447	46	0.0829083
2	0.1	0	FET	447	22	0.029217
3	0.1	0	CHI	447	97	0.197002
1	0.1	1	BEAPR	515	59	0.0945631
2	0.1	1	FET	515	48	0.0732039
3	0.1	1	CHI	515	138	0.247961
1	0.1	2	BEAPR	538	70	0.110112
2	0.1	2	FET	538	77	0.123123
3	0.1	2	CHI	538	163	0.282974
1	0.1	3	BEAPR	495	69	0.119394
2	0.1	3	FET	495	98	0.17798
3	0.1	3	CHI	495	190	0.363838
1	0.1	4	BEAPR	512	57	0.0913281
2	0.1	4	FET	512	90	0.155781
3	0.1	4	CHI	512	166	0.304219
1	0.1	5	BEAPR	2416	282	0.0967219
2	0.1	5	FET	2416	629	0.240348
3	0.1	5	CHI	2416	1082	0.427848
1	0.1	0	BEAPR	475	38	0.06
2	0.1	0	FET	475	23	0.0284211
3	0.1	0	CHI	475	79	0.146316
1	0.1	1	BEAPR	540	69	0.107778
2	0.1	1	FET	540	60	0.0911111
3	0.1	1	CHI	540	140	0.239259
1	0.1	2	BEAPR	510	63	0.103529
2	0.1	2	FET	510	76	0.12902
3	0.1	2	CHI	510	160	0.293725
1	0.1	3	BEAPR	525	74	0.120952
2	0.1	3	FET	525	95	0.160952
3	0.1	3	CHI	525	187	0.33619
1	0.1	4	BEAPR	492	54	0.0897561
2	0.1	4	FET	492	87	0.156829
3	0.1	4	CHI	492	201	0.388537
1	0.1	5	BEAPR	2400	297	0.10375
2	0.1	5	FET	2400	634	0.244167
3	0.1	5	CHI	2400	1058	0.420833
1	0.1	0	BEAPR	445	36	0.0608989
2	0.1	0	FET	445	19	0.0226966
3	0.1	0	CHI	445	78	0.155281
1	0.1	1	BEAPR	544	68	0.105
2	0.1	1	FET	544	65	0.0994853
3	0.1	1	CHI	544	145	0.246544
1	0.1	2	BEAPR	513	60	0.0969591
2	0.1	2	FET	513	69	0.114503
3	0.1	2	CHI	513	164	0.299688
1	0.1	3	BEAPR	534	61	0.0942322
2	0.1	3	FET	534	86	0.141049
3	0.1	3	CHI	534	179	0.315206
1	0.1	4	BEAPR	481	67	0.119293
2	0.1	4	FET	481	106	0.200374
3	0.1	4	CHI	481	197	0.389563
1	0.1	5	BEAPR	2403	287	0.099434
2	0.1	5	FET	2403	616	0.236346
3	0.1	5	CHI	2403	1067	0.424028
1	0.1	0	BEAPR	433	37	0.0654503
2	0.1	0	FET	433	16	0.0169515
3	0.1	0	CHI	433	80	0.164758
1	0.1	1	BEAPR	575	60	0.0843478
2	0.1	1	FET	575	49	0.0652174
3	0.1	1	CHI	575	141	0.225217
1	0.1	2	BEAPR	468	58	0.103932
2	0.1	2	FET	468	64	0.116752
3	0.1	2	CHI	468	152	0.304786
1	0.1	3	BEAPR	509	78	0.133242
2	0.1	3	FET	509	101	0.178428
3	0.1	3	CHI	509	184	0.341493
1	0.1	4	BEAPR	510	63	0.103529
2	0.1	4	FET	510	91	0.158431
3	0.1	4	CHI	510	178	0.32902
1	0.1	5	BEAPR	2430	291	0.0997531
2	0.1	5	FET	2430	645	0.245432
3	0.1	5	CHI	2430	1115	0.438848
1	0.1	0	BEAPR	449	54	0.100267
2	0.1	0	FET	449	31	0.0490423
3	0.1	0	CHI	449	91	0.182673
1	0.1	1	BEAPR	534	65	0.101723
2	0.1	1	FET	534	57	0.0867416
3	0.1	1	CHI	534	144	0.249663
1	0.1	2	BEAPR	498	58	0.0964659
2	0.1	2	FET	498	67	0.114538
3	0.1	2	CHI	498	149	0.279197
1	0.1	3	BEAPR	534	82	0.133558
2	0.1	3	FET	534	110	0.185993
3	0.1	3	CHI	534	207	0.36764
1	0.1	4	BEAPR	494	64	0.109555
2	0.1	4	FET	494	99	0.180405
3	0.1	4	CHI	494	200	0.384858
1	0.1	5	BEAPR	2409	284	0.0978912
2	0.1	5	FET	2409	631	0.241934
3	0.1	5	CHI	2409	1089	0.432055
1	0.1	0	BEAPR	465	37	0.0595699
2	0.1	0	FET	465	22	0.0273118
3	0.1	0	CHI	465	85	0.162796
1	0.1	1	BEAPR	564	73	0.109433
2	0.1	1	FET	564	65	0.0952482
3	0.1	1	CHI	564	149	0.244184
1	0.1	2	BEAPR	483	63	0.110435
2	0.1	2	FET	483	72	0.129068
3	0.1	2	CHI	483	159	0.309193
1	0.1	3	BEAPR	507	60	0.0983432
2	0.1	3	FET	507	79	0.135819
3	0.1	3	CHI	507	154	0.283748
1	0.1	4	BEAPR	518	67	0.109344
2	0.1	4	FET	518	107	0.186564
3	0.1	4	CHI	518	187	0.341004
1	0.1	5	BEAPR	2402	291	0.101149
2	0.1	5	FET	2402	644	0.24811
3	0.1	5	CHI	2402	1060	0.421299
1	0.1	0	BEAPR	445	47	0.085618
2	0.1	0	FET	445	26	0.038427
3	0.1	0	CHI	445	111	0.229438
1	0.1	1	BEAPR	535	65	0.101495
2	0.1	1	FET	535	60	0.0921495
3	0.1	1	CHI	535	146	0.252897
1	0.1	2	BEAPR	525	65	0.10381
2	0.1	2	FET	525	73	0.119048
3	0.1	2	CHI	525	166	0.29619
1	0.1	3	BEAPR	479	69	0.12405
2	0.1	3	FET	479	88	0.163716
3	0.1	3	CHI	479	180	0.355783
1	0.1	4	BEAPR	547	70	0.107971
2	0.1	4	FET	547	111	0.182925
3	0.1	4	CHI	547	207	0.358428
1	0.1	5	BEAPR	2397	288	0.10015
2	0.1	5	FET	2397	627	0.241577
3	0.1	5	CHI	2397	1089	0.434318
1	0.1	0	BEAPR	464	42	0.0705172
2	0.1	0	FET	464	23	0.029569
3	0.1	0	CHI	464	81	0.154569
1	0.1	1	BEAPR	529	73	0.117996
2	0.1	1	FET	529	59	0.0915312
3	0.1	1	CHI	529	144	0.252212
1	0.1	2	BEAPR	520	69	0.112692
2	0.1	2	FET	520	80	0.133846
3	0.1	2	CHI	520	156	0.28
1	0.1	3	BEAPR	517	45	0.0670406
2	0.1	3	FET	517	68	0.111528
3	0.1	3	CHI	517	162	0.293346
1	0.1	4	BEAPR	516	61	0.0982171
2	0.1	4	FET	516	96	0.166047
3	0.1	4	CHI	516	196	0.359845
1	0.1	5	BEAPR	2387	290	0.101491
2	0.1	5	FET	2387	613	0.236808
3	0.1	5	CHI	2387	1059	0.423653
1	0.1	0	BEAPR	457	46	0.0806565
2	0.1	0	FET	457	25	0.0347046
3	0.1	0	CHI	457	87	0.170372
1	0.1	1	BEAPR	538	81	0.130558
2	0.1	1	FET	538	68	0.106394
3	0.1	1	CHI	538	160	0.277398
1	0.1	2	BEAPR	510	58	0.0937255
2	0.1	2	FET	510	62	0.101569
3	0.1	2	CHI	510	159	0.291765
1	0.1	3	BEAPR	524	69	0.111679
2	0.1	3	FET	524	94	0.159389
3	0.1	3	CHI	524	181	0.32542
1	0.1	4	BEAPR	497	63	0.106761
2	0.1	4	FET	497	100	0.181207
3	0.1	4	CHI	497	181	0.344185
1	0.1	5	BEAPR	2398	292	0.101768
2	0.1	5	FET	2398	631	0.243136
3	0.1	5	CHI	2398	1054	0.419533
1	0.1	0	BEAPR	460	39	0.0647826
2	0.1	0	FET	460	17	0.0169565
3	0.1	0	CHI	460	87	0.16913
1	0.1	1	BEAPR	508	55	0.0882677
2	0.1	1	FET	508	50	0.0784252
3	0.1	1	CHI	508	125	0.226063
1	0.1	2	BEAPR	532	69	0.109699
2	0.1	2	FET	532	77	0.124737
3	0.1	2	CHI	532	165	0.29015
1	0.1	3	BEAPR	538	69	0.108253
2	0.1	3	FET	538	96	0.158439
3	0.1	3	CHI	538	182	0.31829
1	0.1	4	BEAPR	466	53	0.0937339
2	0.1	4	FET	466	76	0.14309
3	0.1	4	CHI	466	158	0.319056
1	0.1	5	BEAPR	2423	304	0.105464
2	0.1	5	FET	2423	625	0.237945
3	0.1	5	CHI	2423	1095	0.431919
1	0.1	0	BEAPR	481	42	0.0673181
2	0.1	0	FET	481	22	0.025738
3	0.1	0	CHI	481	90	0.16711
1	0.1	1	BEAPR	525	62	0.0980952
2	0.1	1	FET	525	49	0.0733333
3	0.1	1	CHI	525	154	0.273333
1	0.1	2	BEAPR	517	73	0.121199
2	0.1	2	FET	517	79	0.132805
3	0.1	2	CHI	517	168	0.304952
1	0.1	3	BEAPR	527	75	0.122315
2	0.1	3	FET	527	98	0.165958
3	0.1	3	CHI	527	182	0.325351
1	0.1	4	BEAPR	490	63	0.108571
2	0.1	4	FET	490	89	0.161633
3	0.1	4	CHI	490	182	0.351429
1	0.1	5	BEAPR	2395	279	0.0964927
2	0.1	5	FET	2395	596	0.228852
3	0.1	5	CHI	2395	1001	0.397954
1	0.1	0	BEAPR	479	48	0.0802088
2	0.1	0	FET	479	23	0.0280167
3	0.1	0	CHI	479	95	0.17833
1	0.1	1	BEAPR	530	68	0.108302
2	0.1	1	FET	530	54	0.0818868
3	0.1	1	CHI	530	144	0.251698
1	0.1	2	BEAPR	492	61	0.103984
2	0.1	2	FET	492	62	0.106016
3	0.1	2	CHI	492	160	0.305203
1	0.1	3	BEAPR	530	76	0.123396
2	0.1	3	FET	530	98	0.164906
3	0.1	3	CHI	530	179	0.317736
1	0.1	4	BEAPR	511	59	0.0954599
2	0.1	4	FET	511	90	0.156125
3	0.1	4	CHI	511	192	0.355734
1	0.1	5	BEAPR	2391	302	0.106307
2	0.1	5	FET	2391	649	0.251435
3	0.1	5	CHI	2391	1040	0.414964
1	0.1	0	BEAPR	466	41	0.0679828
2	0.1	0	FET	466	19	0.0207725
3	0.1	0	CHI	466	85	0.162403
1	0.1	1	BEAPR	526	61	0.0959696
2	0.1	1	FET	526	54	0.0826616
3	0.1	1	CHI	526	137	0.240456
1	0.1	2	BEAPR	488	67	0.117295
2	0.1	2	FET	488	72	0.127541
3	0.1	2	CHI	488	146	0.27918
1	0.1	3	BEAPR	555	58	0.0845045
2	0.1	3	FET	555	92	0.145766
3	0.1	3	CHI	555	186	0.315135
1	0.1	4	BEAPR	516	67	0.109845
2	0.1	4	FET	516	111	0.195116
3	0.1	4	CHI	516	207	0.381163
1	0.1	5	BEAPR	2370	295	0.104473
2	0.1	5	FET	2370	614	0.239072
3	0.1	5	CHI	2370	1069	0.431055
1	0.1	0	BEAPR	455	47	0.0832967
2	0.1	0	FET	455	31	0.0481319
3	0.1	0	CHI	455	90	0.177802
1	0.1	1	BEAPR	540	71	0.111481
2	0.1	1	FET	540	61	0.092963
3	0.1	1	CHI	540	146	0.25037
1	0.1	2	BEAPR	490	69	0.120816
2	0.1	2	FET	490	73	0.12898
3	0.1	2	CHI	490	152	0.290204
1	0.1	3	BEAPR	545	62	0.0937615
2	0.1	3	FET	545	84	0.134128
3	0.1	3	CHI	545	182	0.313945
1	0.1	4	BEAPR	465	53	0.0939785
2	0.1	4	FET	465	91	0.175699
3	0.1	4	CHI	465	171	0.347742
1	0.1	5	BEAPR	2428	296	0.101911
2	0.1	5	FET	2428	634	0.24112
3	0.1	5	CHI	2428	1074	0.422339
1	0.1	0	BEAPR	444	46	0.0836036
2	0.1	0	FET	444	18	0.0205405
3	0.1	0	CHI	444	91	0.184955
1	0.1	1	BEAPR	523	63	0.100459
2	0.1	1	FET	523	54	0.0832505
3	0.1	1	CHI	523	126	0.220918
1	0.1	2	BEAPR	537	68	0.106629
2	0.1	2	FET	537	73	0.11594
3	0.1	2	CHI	537	164	0.2854
1	0.1	3	BEAPR	474	58	0.102363
2	0.1	3	FET	474	87	0.163544
3	0.1	3	CHI	474	164	0.325992
1	0.1	4	BEAPR	518	64	0.103552
2	0.1	4	FET	518	107	0.186564
3	0.1	4	CHI	518	211	0.387336
1	0.1	5	BEAPR	2422	303	0.105103
2	0.1	5	FET	2422	630	0.240116
3	0.1	5	CHI	2422	1095	0.432106
1	0.1	0	BEAPR	458	34	0.0542358
2	0.1	0	FET	458	17	0.0171179
3	0.1	0	CHI	458	85	0.16559
1	0.1	1	BEAPR	557	62	0.0913106
2	0.1	1	FET	557	55	0.0787433
3	0.1	1	CHI	557	146	0.242118
1	0.1	2	BEAPR	523	59	0.0928107
2	0.1	2	FET	523	68	0.110019
3	0.1	2	CHI	523	155	0.276367
1	0.1	3	BEAPR	502	64	0.10749
2	0.1	3	FET	502	86	0.151315
3	0.1	3	CHI	502	181	0.340558
1	0.1	4	BEAPR	489	58	0.0986094
2	0.1	4	FET	489	80	0.143599
3	0.1	4	CHI	489	178	0.344008
1	0.1	5	BEAPR	2409	298	0.103703
2	0.1	5	FET	2409	643	0.246916
3	0.1	5	CHI	2409	1090	0.43247
1	0.1	0	BEAPR	454	54	0.0989427
2	0.1	0	FET	454	30	0.0460793
3	0.1	0	CHI	454	108	0.217885
1	0.1	1	BEAPR	498	53	0.0864257
2	0.1	1	FET	498	49	0.0783936
3	0.1	1	CHI	498	114	0.208916
1	0.1	2	BEAPR	555	65	0.0971171
2	0.1	2	FET	555	74	0.113333
3	0.1	2	CHI	555	160	0.268288
1	0.1	3	BEAPR	515	64	0.104272
2	0.1	3	FET	515	90	0.154757
3	0.1	3	CHI	515	170	0.310097
1	0.1	4	BEAPR	519	71	0.116802
2	0.1	4	FET	519	113	0.197726
3	0.1	4	CHI	519	207	0.378844
1	0.1	5	BEAPR	2390	299	0.105105
2	0.1	5	FET	2390	624	0.241088
3	0.1	5	CHI	2390	1065	0.425607
1	0.1	0	BEAPR	461	47	0.0819523
2	0.1	0	FET	461	27	0.0385683
3	0.1	0	CHI	461	94	0.183905
1	0.1	1	BEAPR	538	59	0.0896654
2	0.1	1	FET	538	54	0.0803717
3	0.1	1	CHI	538	142	0.243941
1	0.1	2	BEAPR	515	57	0.0906796
2	0.1	2	FET	515	66	0.108155
3	0.1	2	CHI	515	148	0.267379
1	0.1	3	BEAPR	523	59	0.0928107
2	0.1	3	FET	523	88	0.14826
3	0.1	3	CHI	523	176	0.31652
1	0.1	4	BEAPR	500	67	0.114
2	0.1	4	FET	500	98	0.176
3	0.1	4	CHI	500	190	0.36
1	0.1	5	BEAPR	2389	288	0.100553
2	0.1	5	FET	2389	654	0.253755
3	0.1	5	CHI	2389	1061	0.424119
1	0.1	0	BEAPR	458	44	0.0760699
2	0.1	0	FET	458	21	0.0258515
3	0.1	0	CHI	458	96	0.189607
1	0.1	1	BEAPR	527	68	0.109032
2	0.1	1	FET	527	61	0.0957495
3	0.1	1	CHI	527	146	0.25704
1	0.1	2	BEAPR	500	56	0.092
2	0.1	2	FET	500	63	0.106
3	0.1	2	CHI	500	146	0.272
1	0.1	3	BEAPR	523	66	0.106195
2	0.1	3	FET	523	86	0.144436
3	0.1	3	CHI	523	188	0.339465
1	0.1	4	BEAPR	476	57	0.0997479
2	0.1	4	FET	476	95	0.17958
3	0.1	4	CHI	476	183	0.364454
1	0.1	5	BEAPR	2439	313	0.108331
2	0.1	5	FET	2439	650	0.246503
3	0.1	5	CHI	2439	1078	0.421984
1	0.1	0	BEAPR	470	41	0.067234
2	0.1	0	FET	470	24	0.0310638
3	0.1	0	CHI	470	82	0.154468
1	0.1	1	BEAPR	529	79	0.129338
2	0.1	1	FET	529	67	0.106654
3	0.1	1	CHI	529	155	0.273006
1	0.1	2	BEAPR	514	73	0.122023
2	0.1	2	FET	514	76	0.12786
3	0.1	2	CHI	514	166	0.302957
1	0.1	3	BEAPR	506	58	0.0946245
2	0.1	3	FET	506	83	0.144032
3	0.1	3	CHI	506	156	0.2883
1	0.1	4	BEAPR	501	61	0.101756
2	0.1	4	FET	501	93	0.165629
3	0.1	4	CHI	501	190	0.359242
1	0.1	5	BEAPR	2400	296	0.103333
2	0.1	5	FET	2400	634	0.244167
3	0.1	5	CHI	2400	1045	0.415417
1	0.1	0	BEAPR	466	45	0.0765665
2	0.1	0	FET	466	28	0.0400858
3	0.1	0	CHI	466	91	0.175279
1	0.1	1	BEAPR	520	61	0.0973077
2	0.1	1	FET	520	55	0.0857692
3	0.1	1	CHI	520	126	0.222308
1	0.1	2	BEAPR	505	66	0.110693
2	0.1	2	FET	505	72	0.122574
3	0.1	2	CHI	505	155	0.286931
1	0.1	3	BEAPR	550	65	0.0981818
2	0.1	3	FET	550	110	0.18
3	0.1	3	CHI	550	194	0.332727
1	0.1	4	BEAPR	494	64	0.109555
2	0.1	4	FET	494	95	0.172308
3	0.1	4	CHI	494	171	0.326154
1	0.1	5	BEAPR	2400	273	0.09375
2	0.1	5	FET	2400	603	0.23125
3	0.1	5	CHI	2400	1116	0.445
1	0.1	0	BEAPR	470	46	0.0778723
2	0.1	0	FET	470	25	0.0331915
3	0.1	0	CHI	470	104	0.201277
1	0.1	1	BEAPR	529	65	0.102873
2	0.1	1	FET	529	58	0.0896408
3	0.1	1	CHI	529	131	0.227637
1	0.1	2	BEAPR	505	59	0.0968317
2	0.1	2	FET	505	65	0.108713
3	0.1	2	CHI	505	155	0.286931
1	0.1	3	BEAPR	490	48	0.0779592
2	0.1	3	FET	490	76	0.135102
3	0.1	3	CHI	490	166	0.318776
1	0.1	4	BEAPR	502	61	0.101514
2	0.1	4	FET	502	93	0.165259
3	0.1	4	CHI	502	191	0.360478
1	0.1	5	BEAPR	2434	287	0.0979129
2	0.1	5	FET	2434	588	0.221578
3	0.1	5	CHI	2434	1086	0.426179
1	0.1	0	BEAPR	475	38	0.06
2	0.1	0	FET	475	17	0.0157895
3	0.1	0	CHI	475	95	0.18
1	0.1	1	BEAPR	507	62	0.102288
2	0.1	1	FET	507	53	0.0845365
3	0.1	1	CHI	507	133	0.242327
1	0.1	2	BEAPR	515	60	0.0965049
2	0.1	2	FET	515	64	0.104272
3	0.1	2	CHI	515	168	0.306214
1	0.1	3	BEAPR	532	58	0.0890226
2	0.1	3	FET	532	85	0.139774
3	0.1	3	CHI	532	197	0.350301
1	0.1	4	BEAPR	492	65	0.112114
2	0.1	4	FET	492	92	0.166992
3	0.1	4	CHI	492	182	0.349919
1	0.1	5	BEAPR	2404	296	0.103128
2	0.1	5	FET	2404	617	0.236656
3	0.1	5	CHI	2404	1085	0.431331
1	0.1	0	BEAPR	454	43	0.0747137
2	0.1	0	FET	454	24	0.0328634
3	0.1	0	CHI	454	89	0.176035
1	0.1	1	BEAPR	517	64	0.103791
2	0.1	1	FET	517	54	0.0844487
3	0.1	1	CHI	517	146	0.262398
1	0.1	2	BEAPR	516	59	0.0943411
2	0.1	2	FET	516	63	0.102093
3	0.1	2	CHI	516	147	0.264884
1	0.1	3	BEAPR	512	75	0.126484
2	0.1	3	FET	512	107	0.188984
3	0.1	3	CHI	512	201	0.372578
1	0.1	4	BEAPR	533	56	0.0850657
2	0.1	4	FET	533	97	0.161989
3	0.1	4	CHI	533	200	0.355235
1	0.1	5	BEAPR	2395	289	0.100668
2	0.1	5	FET	2395	595	0.228434
3	0.1	5	CHI	2395	1049	0.417996
1	0.1	0	BEAPR	475	47	0.0789474
2	0.1	0	FET	475	21	0.0242105
3	0.1	0	CHI	475	103	0.196842
1	0.1	1	BEAPR	514	71	0.118132
2	0.1	1	FET	514	64	0.104514
3	0.1	1	CHI	514	134	0.2407
1	0.1	2	BEAPR	519	64	0.103314
2	0.1	2	FET	519	76	0.126435
3	0.1	2	CHI	519	172	0.311407
1	0.1	3	BEAPR	520	53	0.0819231
2	0.1	3	FET	520	73	0.120385
3	0.1	3	CHI	520	168	0.303077
1	0.1	4	BEAPR	484	62	0.108099
2	0.1	4	FET	484	97	0.180413
3	0.1	4	CHI	484	174	0.339504
1	0.1	5	BEAPR	2417	275	0.0937774
2	0.1	5	FET	2417	630	0.240654
3	0.1	5	CHI	2417	1101	0.435523
1	0.1	0	BEAPR	463	46	0.0793521
2	0.1	0	FET	463	25	0.0339957
3	0.1	0	CHI	463	87	0.167905
1	0.1	1	BEAPR	523	63	0.100459
2	0.1	1	FET	523	55	0.0851625
3	0.1	1	CHI	523	139	0.245774
1	0.1	2	BEAPR	512	55	0.0874219
2	0.1	2	FET	512	65	0.106953
3	0.1	2	CHI	512	154	0.280781
1	0.1	3	BEAPR	517	64	0.103791
2	0.1	3	FET	517	92	0.15795
3	0.1	3	CHI	517	170	0.30882
1	0.1	4	BEAPR	515	56	0.0887379
2	0.1	4	FET	515	95	0.164466
3	0.1	4	CHI	515	207	0.381942
1	0.1	5	BEAPR	2406	297	0.103441
2	0.1	5	FET	2406	620	0.237689
3	0.1	5	CHI	2406	1083	0.430125
1	0.1	0	BEAPR	449	57	0.106949
2	0.1	0	FET	449	28	0.0423608
3	0.1	0	CHI	449	90	0.180445
1	0.1	1	BEAPR	525	65	0.10381
2	0.1	1	FET	525	51	0.0771429
3	0.1	1	CHI	525	129	0.225714
1	0.1	2	BEAPR	519	70	0.114875
2	0.1	2	FET	519	71	0.116802
3	0.1	2	CHI	519	155	0.278651
1	0.1	3	BEAPR	526	79	0.13019
2	0.1	3	FET	526	100	0.170114
3	0.1	3	CHI	526	201	0.362129
1	0.1	4	BEAPR	508	70	0.117795
2	0.1	4	FET	508	100	0.17685
3	0.1	4	CHI	508	197	0.367795
1	0.1	5	BEAPR	2386	300	0.105733
2	0.1	5	FET	2386	648	0.251584
3	0.1	5	CHI	2386	1054	0.421744
1	0.1	0	BEAPR	450	49	0.0888889
2	0.1	0	FET	450	29	0.0444444
3	0.1	0	CHI	450	105	0.213333
1	0.1	1	BEAPR	517	55	0.086383
2	0.1	1	FET	517	49	0.0747776
3	0.1	1	CHI	517	134	0.239188
1	0.1	2	BEAPR	538	69	0.108253
2	0.1	2	FET	538	80	0.128699
3	0.1	2	CHI	538	166	0.28855
1	0.1	3	BEAPR	524	48	0.0716031
2	0.1	3	FET	524	74	0.121221
3	0.1	3	CHI	524	166	0.296794
1	0.1	4	BEAPR	499	58	0.0962325
2	0.1	4	FET	499	94	0.168377
3	0.1	4	CHI	499	191	0.362766
1	0.1	5	BEAPR	2408	283	0.0975249
2	0.1	5	FET	2408	606	0.231661
3	0.1	5	CHI	2408	1079	0.42809
1	0.1	0	BEAPR	468	34	0.0526496
2	0.1	0	FET	468	21	0.0248718
3	0.1	0	CHI	468	77	0.14453
1	0.1	1	BEAPR	506	51	0.0807905
2	0.1	1	FET	506	45	0.0689328
3	0.1	1	CHI	506	131	0.238893
1	0.1	2	BEAPR	521	63	0.100921
2	0.1	2	FET	521	72	0.118196
3	0.1	2	CHI	521	156	0.279424
1	0.1	3	BEAPR	518	56	0.0881081
2	0.1	3	FET	518	75	0.124788
3	0.1	3	CHI	518	170	0.308185
1	0.1	4	BEAPR	526	63	0.0997719
2	0.1	4	FET	526	112	0.192928
3	0.1	4	CHI	526	189	0.339316
1	0.1	5	BEAPR	2396	275	0.0947746
2	0.1	5	FET	2396	593	0.227496
3	0.1	5	CHI	2396	1060	0.422404
1	0.1	0	BEAPR	448	44	0.0782143
2	0.1	0	FET	448	18	0.0201786
3	0.1	0	CHI	448	96	0.194286
1	0.1	1	BEAPR	505	62	0.102772
2	0.1	1	FET	505	54	0.0869307
3	0.1	1	CHI	505	126	0.229505
1	0.1	2	BEAPR	513	53	0.0833138
2	0.1	2	FET	513	61	0.0989084
3	0.1	2	CHI	513	162	0.295789
1	0.1	3	BEAPR	523	61	0.0966348
2	0.1	3	FET	523	83	0.1387
3	0.1	3	CHI	523	175	0.314608
1	0.1	4	BEAPR	530	60	0.0932075
2	0.1	4	FET	530	102	0.172453
3	0.1	4	CHI	530	191	0.340377
1	0.1	5	BEAPR	2413	298	0.103498
2	0.1	5	FET	2413	628	0.240257
3	0.1	5	CHI	2413	1094	0.433378
1	0.1	0	BEAPR	432	37	0.0656481
2	0.1	0	FET	432	17	0.0193519
3	0.1	0	CHI	432	91	0.190648
1	0.1	1	BEAPR	525	74	0.120952
2	0.1	1	FET	525	54	0.0828571
3	0.1	1	CHI	525	147	0.26
1	0.1	2	BEAPR	520	65	0.105
2	0.1	2	FET	520	67	0.108846
3	0.1	2	CHI	520	170	0.306923
1	0.1	3	BEAPR	547	86	0.137221
2	0.1	3	FET	547	95	0.153675
3	0.1	3	CHI	547	193	0.332834
1	0.1	4	BEAPR	443	46	0.0838375
2	0.1	4	FET	443	79	0.15833
3	0.1	4	CHI	443	161	0.343431
1	0.1	5	BEAPR	2454	319	0.109992
2	0.1	5	FET	2454	666	0.251394
3	0.1	5	CHI	2454	1121	0.436805
1	0.1	0	BEAPR	452	44	0.0773451
2	0.1	0	FET	452	25	0.0353097
3	0.1	0	CHI	452	93	0.185752
1	0.1	1	BEAPR	537	78	0.125251
2	0.1	1	FET	537	63	0.0973184
3	0.1	1	CHI	537	142	0.244432
1	0.1	2	BEAPR	541	74	0.116784
2	0.1	2	FET	541	77	0.122329
3	0.1	2	CHI	541	180	0.312717
1	0.1	3	BEAPR	503	54	0.0873559
2	0.1	3	FET	503	87	0.152962
3	0.1	3	CHI	503	163	0.304056
1	0.1	4	BEAPR	481	57	0.0985031
2	0.1	4	FET	481	103	0.194137
3	0.1	4	CHI	481	191	0.377089
1	0.1	5	BEAPR	2411	298	0.1036
2	0.1	5	FET	2411	609	0.232592
3	0.1	5	CHI	2411	1047	0.41426
1	0.1	0	BEAPR	463	46	0.0793521
2	0.1	0	FET	463	19	0.0210367
3	0.1	0	CHI	463	92	0.178704
1	0.1	1	BEAPR	501	52	0.0837924
2	0.1	1	FET	501	44	0.0678244
3	0.1	1	CHI	501	119	0.217525
1	0.1	2	BEAPR	539	59	0.089462
2	0.1	2	FET	539	66	0.102449
3	0.1	2	CHI	539	177	0.308386
1	0.1	3	BEAPR	505	57	0.0928713
2	0.1	3	FET	505	86	0.150297
3	0.1	3	CHI	505	172	0.320594
1	0.1	4	BEAPR	527	76	0.124213
2	0.1	4	FET	527	116	0.200114
3	0.1	4	CHI	527	200	0.359507
1	0.1	5	BEAPR	2391	313	0.110908
2	0.1	5	FET	2391	665	0.258126
3	0.1	5	CHI	2391	1079	0.431276
1	0.1	0	BEAPR	484	49	0.0812397
2	0.1	0	FET	484	25	0.0316529
3	0.1	0	CHI	484	91	0.168017
1	0.1	1	BEAPR	527	68	0.109032
2	0.1	1	FET	527	54	0.0824668
3	0.1	1	CHI	527	124	0.215294
1	0.1	2	BEAPR	516	75	0.125349
2	0.1	2	FET	516	84	0.142791
3	0.1	2	CHI	516	183	0.334651
1	0.1	3	BEAPR	520	62	0.0992308
2	0.1	3	FET	520	90	0.153077
3	0.1	3	CHI	520	176	0.318462
1	0.1	4	BEAPR	492	67	0.116179
2	0.1	4	FET	492	98	0.179187
3	0.1	4	CHI	492	193	0.372276
1	0.1	5	BEAPR	2395	294	0.102756
2	0.1	5	FET	2395	622	0.239708
3	0.1	5	CHI	2395	998	0.396701
1	0.1	0	BEAPR	451	42	0.0731264
2	0.1	0	FET	451	13	0.00882483
3	0.1	0	CHI	451	100	0.201729
1	0.1	1	BEAPR	545	62	0.0937615
2	0.1	1	FET	545	48	0.0680734
3	0.1	1	CHI	545	150	0.255229
1	0.1	2	BEAPR	511	63	0.103288
2	0.1	2	FET	511	69	0.115029
3	0.1	2	CHI	511	161	0.295068
1	0.1	3	BEAPR	553	74	0.113816
2	0.1	3	FET	553	96	0.153599
3	0.1	3	CHI	553	187	0.318156
1	0.1	4	BEAPR	514	58	0.0928405
2	0.1	4	FET	514	80	0.135642
3	0.1	4	CHI	514	177	0.324358
1	0.1	5	BEAPR	2353	294	0.104947
2	0.1	5	FET	2353	554	0.215444
3	0.1	5	CHI	2353	992	0.401589
1	0.1	0	BEAPR	463	34	0.0534341
2	0.1	0	FET	463	17	0.0167171
3	0.1	0	CHI	463	93	0.180864
1	0.1	1	BEAPR	525	59	0.092381
2	0.1	1	FET	525	55	0.0847619
3	0.1	1	CHI	525	127	0.221905
1	0.1	2	BEAPR	521	61	0.0970825
2	0.1	2	FET	521	70	0.114357
3	0.1	2	CHI	521	153	0.273666
1	0.1	3	BEAPR	494	49	0.0791903
2	0.1	3	FET	494	73	0.127773
3	0.1	3	CHI	494	158	0.299838
1	0.1	4	BEAPR	561	56	0.0798217
2	0.1	4	FET	561	93	0.145775
3	0.1	4	CHI	561	196	0.329376
1	0.1	5	BEAPR	2366	279	0.0979205
2	0.1	5	FET	2366	564	0.218377
3	0.1	5	CHI	2366	1042	0.420406
1	0.1	0	BEAPR	455	50	0.0898901
2	0.1	0	FET	455	29	0.0437363
3	0.1	0	CHI	455	92	0.182198
1	0.1	1	BEAPR	545	70	0.10844
2	0.1	1	FET	545	55	0.0809174
3	0.1	1	CHI	545	145	0.246055
1	0.1	2	BEAPR	532	78	0.126617
2	0.1	2	FET	532	83	0.136015
3	0.1	2	CHI	532	187	0.331504
1	0.1	3	BEAPR	472	56	0.0986441
2	0.1	3	FET	472	75	0.138898
3	0.1	3	CHI	472	165	0.329576
1	0.1	4	BEAPR	490	64	0.110612
2	0.1	4	FET	490	103	0.190204
3	0.1	4	CHI	490	176	0.339184
1	0.1	5	BEAPR	2428	329	0.115502
2	0.1	5	FET	2428	681	0.260478
3	0.1	5	CHI	2428	1099	0.432636
1	0.1	0	BEAPR	470	39	0.0629787
2	0.1	0	FET	470	26	0.0353191
3	0.1	0	CHI	470	86	0.162979
1	0.1	1	BEAPR	534	53	0.0792509
2	0.1	1	FET	534	45	0.0642697
3	0.1	1	CHI	534	135	0.232809
1	0.1	2	BEAPR	490	65	0.112653
2	0.1	2	FET	490	73	0.12898
3	0.1	2	CHI	490	166	0.318776
1	0.1	3	BEAPR	521	69	0.112438
2	0.1	3	FET	521	93	0.158503
3	0.1	3	CHI	521	185	0.335086
1	0.1	4	BEAPR	491	50	0.081833
2	0.1	4	FET	491	90	0.163299
3	0.1	4	CHI	491	180	0.346599
1	0.1	5	BEAPR	2416	297	0.10293
2	0.1	5	FET	2416	613	0.233725
3	0.1	5	CHI	2416	1056	0.417086
1	0.1	0	BEAPR	464	46	0.0791379
2	0.1	0	FET	464	25	0.0338793
3	0.1	0	CHI	464	96	0.186897
1	0.1	1	BEAPR	493	61	0.103732
2	0.1	1	FET	493	56	0.0935903
3	0.1	1	CHI	493	120	0.223408
1	0.1	2	BEAPR	568	63	0.0909155
2	0.1	2	FET	568	77	0.115563
3	0.1	2	CHI	568	198	0.328592
1	0.1	3	BEAPR	493	56	0.0935903
2	0.1	3	FET	493	89	0.160527
3	0.1	3	CHI	493	175	0.33497
1	0.1	4	BEAPR	511	48	0.0739335
2	0.1	4	FET	511	94	0.163953
3	0.1	4	CHI	511	198	0.367476
1	0.1	5	BEAPR	2403	296	0.103179
2	0.1	5	FET	2403	653	0.251744
3	0.1	5	CHI	2403	1087	0.432351
1	0.1	0	BEAPR	453	53	0.0969978
2	0.1	0	FET	453	26	0.0373951
3	0.1	0	CHI	453	96	0.191921
1	0.1	1	BEAPR	537	65	0.101043
2	0.1	1	FET	537	55	0.0824209
3	0.1	1	CHI	537	135	0.231397
1	0.1	2	BEAPR	470	50	0.086383
2	0.1	2	FET	470	55	0.0970213
3	0.1	2	CHI	470	138	0.273617
1	0.1	3	BEAPR	569	80	0.120598
2	0.1	3	FET	569	106	0.166292
3	0.1	3	CHI	569	203	0.336766
1	0.1	4	BEAPR	507	53	0.0845365
2	0.1	4	FET	507	94	0.165404
3	0.1	4	CHI	507	183	0.340947
1	0.1	5	BEAPR	2388	317	0.112747
2	0.1	5	FET	2388	620	0.239631
3	0.1	5	CHI	2388	1048	0.418861
1	0.1	0	BEAPR	468	39	0.0633333
2	0.1	0	FET	468	21	0.0248718
3	0.1	0	CHI	468	103	0.200085
1	0.1	1	BEAPR	505	70	0.118614
2	0.1	1	FET	505	53	0.0849505
3	0.1	1	CHI	505	148	0.273069
1	0.1	2	BEAPR	515	73	0.121748
2	0.1	2	FET	515	75	0.125631
3	0.1	2	CHI	515	159	0.288738
1	0.1	3	BEAPR	554	80	0.124404
2	0.1	3	FET	554	99	0.1587
3	0.1	3	CHI	554	190	0.32296
1	0.1	4	BEAPR	498	42	0.0643373
2	0.1	4	FET	498	70	0.120562
3	0.1	4	CHI	498	171	0.323373
1	0.1	5	BEAPR	2380	293	0.103109
2	0.1	5	FET	2380	607	0.235042
3	0.1	5	CHI	2380	1065	0.427479
1	0.1	0	BEAPR	475	56	0.0978947
2	0.1	0	FET	475	30	0.0431579
3	0.1	0	CHI	475	90	0.169474
1	0.1	1	BEAPR	501	66	0.111737
2	0.1	1	FET	501	54	0.0877844
3	0.1	1	CHI	501	132	0.243473
1	0.1	2	BEAPR	514	71	0.118132
2	0.1	2	FET	514	79	0.133696
3	0.1	2	CHI	514	163	0.297121
1	0.1	3	BEAPR	524	58	0.090687
2	0.1	3	FET	524	88	0.147939
3	0.1	3	CHI	524	189	0.340687
1	0.1	4	BEAPR	553	65	0.0975407
2	0.1	4	FET	553	103	0.166257
3	0.1	4	CHI	553	214	0.36698
1	0.1	5	BEAPR	2365	282	0.0992389
2	0.1	5	FET	2365	611	0.238351
3	0.1	5	CHI	2365	1026	0.413827
1	0.1	0	BEAPR	441	37	0.0639002
2	0.1	0	FET	441	17	0.0185488
3	0.1	0	CHI	441	87	0.177279
1	0.1	1	BEAPR	537	66	0.102905
2	0.1	1	FET	537	50	0.0731099
3	0.1	1	CHI	537	145	0.250019
1	0.1	2	BEAPR	504	65	0.108968
2	0.1	2	FET	504	72	0.122857
3	0.1	2	CHI	504	161	0.299444
1	0.1	3	BEAPR	520	58	0.0915385
2	0.1	3	FET	520	82	0.137692
3	0.1	3	CHI	520	179	0.324231
1	0.1	4	BEAPR	540	58	0.0874074
2	0.1	4	FET	540	95	0.155926
3	0.1	4	CHI	540	199	0.348519
1	0.1	5	BEAPR	2379	287	0.100639
2	0.1	5	FET	2379	578	0.222959
3	0.1	5	CHI	2379	1011	0.404968
1	0.1	0	BEAPR	456	49	0.0874561
2	0.1	0	FET	456	23	0.0304386
3	0.1	0	CHI	456	86	0.168596
1	0.1	1	BEAPR	530	76	0.123396
2	0.1	1	FET	530	61	0.0950943
3	0.1	1	CHI	530	148	0.259245
1	0.1	2	BEAPR	520	59	0.0934615
2	0.1	2	FET	520	64	0.103077
3	0.1	2	CHI	520	146	0.260769
1	0.1	3	BEAPR	522	65	0.104521
2	0.1	3	FET	522	86	0.144751
3	0.1	3	CHI	522	168	0.301839
1	0.1	4	BEAPR	515	76	0.127573
2	0.1	4	FET	515	123	0.218835
3	0.1	4	CHI	515	208	0.383883
1	0.1	5	BEAPR	2398	310	0.109274
2	0.1	5	FET	2398	660	0.255229
3	0.1	5	CHI	2398	1071	0.426622
1	0.1	0	BEAPR	464	42	0.0705172
2	0.1	0	FET	464	19	0.0209483
3	0.1	0	CHI	464	100	0.195517
1	0.1	1	BEAPR	535	70	0.110841
2	0.1	1	FET	535	60	0.0921495
3	0.1	1	CHI	535	151	0.262243
1	0.1	2	BEAPR	518	59	0.0938996
2	0.1	2	FET	518	65	0.105483
3	0.1	2	CHI	518	153	0.275367
1	0.1	3	BEAPR	514	51	0.0792218
2	0.1	3	FET	514	71	0.118132
3	0.1	3	CHI	514	165	0.301012
1	0.1	4	BEAPR	487	62	0.10731
2	0.1	4	FET	487	89	0.162752
3	0.1	4	CHI	487	186	0.36193
1	0.1	5	BEAPR	2415	303	0.105466
2	0.1	5	FET	2415	622	0.237557
3	0.1	5	CHI	2415	1066	0.421408
1	0.1	0	BEAPR	449	37	0.0624053
2	0.1	0	FET	449	16	0.0156347
3	0.1	0	CHI	449	89	0.178218
1	0.1	1	BEAPR	524	75	0.12313
2	0.1	1	FET	524	60	0.0945038
3	0.1	1	CHI	524	146	0.258626
1	0.1	2	BEAPR	539	65	0.100594
2	0.1	2	FET	539	75	0.119147
3	0.1	2	CHI	539	171	0.297254
1	0.1	3	BEAPR	493	52	0.0854767
2	0.1	3	FET	493	75	0.13213
3	0.1	3	CHI	493	161	0.306572
1	0.1	4	BEAPR	496	54	0.088871
2	0.1	4	FET	496	98	0.177581
3	0.1	4	CHI	496	188	0.359032
1	0.1	5	BEAPR	2423	316	0.110417
2	0.1	5	FET	2423	615	0.233818
3	0.1	5	CHI	2423	1077	0.42449
1	0.1	0	BEAPR	457	43	0.0740919
2	0.1	0	FET	457	21	0.0259519
3	0.1	0	CHI	457	95	0.187877
1	0.1	1	BEAPR	497	53	0.0866398
2	0.1	1	FET	497	49	0.0785915
3	0.1	1	CHI	497	125	0.231509
1	0.1	2	BEAPR	531	51	0.0760452
2	0.1	2	FET	531	72	0.115593
3	0.1	2	CHI	531	160	0.281318
1	0.1	3	BEAPR	525	61	0.0961905
2	0.1	3	FET	525	80	0.132381
3	0.1	3	CHI	525	172	0.307619
1	0.1	4	BEAPR	497	62	0.104748
2	0.1	4	FET	497	103	0.187243
3	0.1	4	CHI	497	189	0.360282
1	0.1	5	BEAPR	2418	277	0.0945575
2	0.1	5	FET	2418	658	0.252126
3	0.1	5	CHI	2418	1122	0.44402
1	0.1	0	BEAPR	466	50	0.0872961
2	0.1	0	FET	466	23	0.0293562
3	0.1	0	CHI	466	103	0.20103
1	0.1	1	BEAPR	544	75	0.117868
2	0.1	1	FET	544	62	0.0939706
3	0.1	1	CHI	544	157	0.268603
1	0.1	2	BEAPR	505	72	0.122574
2	0.1	2	FET	505	74	0.126535
3	0.1	2	CHI	505	170	0.316634
1	0.1	3	BEAPR	497	51	0.0826157
2	0.1	3	FET	497	74	0.128893
3	0.1	3	CHI	497	160	0.301932
1	0.1	4	BEAPR	514	58	0.0928405
2	0.1	4	FET	514	93	0.160934
3	0.1	4	CHI	514	196	0.361323
1	0.1	5	BEAPR	2411	287	0.0990377
2	0.1	5	FET	2411	633	0.242547
3	0.1	5	CHI	2411	1091	0.432509
1	0.1	0	BEAPR	468	50	0.0868376
2	0.1	0	FET	468	19	0.0205983
3	0.1	0	CHI	468	102	0.197949
1	0.1	1	BEAPR	540	60	0.0911111
2	0.1	1	FET	540	50	0.0725926
3	0.1	1	CHI	540	133	0.226296
1	0.1	2	BEAPR	512	65	0.106953
2	0.1	2	FET	512	73	0.122578
3	0.1	2	CHI	512	159	0.290547
1	0.1	3	BEAPR	513	64	0.104756
2	0.1	3	FET	513	82	0.139844
3	0.1	3	CHI	513	166	0.303587
1	0.1	4	BEAPR	495	56	0.0931313
2	0.1	4	FET	495	77	0.135556
3	0.1	4	CHI	495	160	0.303232
1	0.1	5	BEAPR	2412	311	0.108939
2	0.1	5	FET	2412	632	0.242023
3	0.1	5	CHI	2412	1100	0.436053
1	0.1	0	BEAPR	453	36	0.0594702
2	0.1	0	FET	453	19	0.0219426
3	0.1	0	CHI	453	83	0.163223
1	0.1	1	BEAPR	530	53	0.08
2	0.1	1	FET	530	51	0.0762264
3	0.1	1	CHI	530	138	0.240377
1	0.1	2	BEAPR	516	71	0.117597
2	0.1	2	FET	516	84	0.142791
3	0.1	2	CHI	516	172	0.313333
1	0.1	3	BEAPR	530	65	0.102642
2	0.1	3	FET	530	92	0.153585
3	0.1	3	CHI	530	176	0.312075
1	0.1	4	BEAPR	485	56	0.0954639
2	0.1	4	FET	485	95	0.175876
3	0.1	4	CHI	485	196	0.384124
1	0.1	5	BEAPR	2406	274	0.093882
2	0.1	5	FET	2406	589	0.224805
3	0.1	5	CHI	2406	1064	0.422228
1	0.1	0	BEAPR	461	44	0.0754447
2	0.1	0	FET	461	23	0.0298915
3	0.1	0	CHI	461	84	0.162213
1	0.1	1	BEAPR	523	60	0.0947228
2	0.1	1	FET	523	53	0.0813384
3	0.1	1	CHI	523	142	0.251511
1	0.1	2	BEAPR	512	60	0.0971875
2	0.1	2	FET	512	71	0.118672
3	0.1	2	CHI	512	162	0.296406
1	0.1	3	BEAPR	524	51	0.0773282
2	0.1	3	FET	524	77	0.126947
3	0.1	3	CHI	524	159	0.283435
1	0.1	4	BEAPR	517	62	0.0999226
2	0.1	4	FET	517	99	0.171489
3	0.1	4	CHI	517	180	0.328162
1	0.1	5	BEAPR	2399	298	0.104218
2	0.1	5	FET	2399	629	0.242193
3	0.1	5	CHI	2399	1078	0.429354
1	0.1	0	BEAPR	473	45	0.0751374
2	0.1	0	FET	473	26	0.0349683
3	0.1	0	CHI	473	98	0.187188
1	0.1	1	BEAPR	518	65	0.105483
2	0.1	1	FET	518	57	0.0900386
3	0.1	1	CHI	518	141	0.252201
1	0.1	2	BEAPR	507	56	0.0904536
2	0.1	2	FET	507	69	0.116095
3	0.1	2	CHI	507	146	0.267968
1	0.1	3	BEAPR	522	54	0.0834483
2	0.1	3	FET	522	81	0.135172
3	0.1	3	CHI	522	193	0.349732
1	0.1	4	BEAPR	511	75	0.126771
2	0.1	4	FET	511	117	0.208963
3	0.1	4	CHI	511	202	0.375303
1	0.1	5	BEAPR	2403	289	0.100266
2	0.1	5	FET	2403	619	0.237595
3	0.1	5	CHI	2403	1077	0.42819
1	0.1	0	BEAPR	465	42	0.0703226
2	0.1	0	FET	465	18	0.0187097
3	0.1	0	CHI	465	91	0.175699
1	0.1	1	BEAPR	509	63	0.103772
2	0.1	1	FET	509	50	0.0782318
3	0.1	1	CHI	509	137	0.249155
1	0.1	2	BEAPR	530	66	0.104528
2	0.1	2	FET	530	69	0.110189
3	0.1	2	CHI	530	166	0.293208
1	0.1	3	BEAPR	499	58	0.0962325
2	0.1	3	FET	499	78	0.136313
3	0.1	3	CHI	499	183	0.346733
1	0.1	4	BEAPR	529	64	0.100983
2	0.1	4	FET	529	102	0.172817
3	0.1	4	CHI	529	194	0.34673
1	0.1	5	BEAPR	2399	295	0.102968
2	0.1	5	FET	2399	593	0.227186
3	0.1	5	CHI	2399	1055	0.419767
1	0.1	0	BEAPR	448	37	0.0625893
2	0.1	0	FET	448	24	0.0335714
3	0.1	0	CHI	448	87	0.174196
1	0.1	1	BEAPR	526	70	0.11308
2	0.1	1	FET	526	62	0.0978707
3	0.1	1	CHI	526	151	0.267072
1	0.1	2	BEAPR	503	60	0.0992843
2	0.1	2	FET	503	66	0.111213
3	0.1	2	CHI	503	153	0.284175
1	0.1	3	BEAPR	536	59	0.0900746
2	0.1	3	FET	536	85	0.138582
3	0.1	3	CHI	536	188	0.330746
1	0.1	4	BEAPR	518	69	0.113205
2	0.1	4	FET	518	118	0.207799
3	0.1	4	CHI	518	194	0.354517
1	0.1	5	BEAPR	2403	312	0.109838
2	0.1	5	FET	2403	658	0.253824
3	0.1	5	CHI	2403	1098	0.436929
1	0.1	0	BEAPR	470	51	0.0885106
2	0.1	0	FET	470	28	0.0395745
3	0.1	0	CHI	470	88	0.167234
1	0.1	1	BEAPR	492	56	0.0938211
2	0.1	1	FET	492	49	0.0795935
3	0.1	1	CHI	492	117	0.217805
1	0.1	2	BEAPR	531	59	0.0911111
2	0.1	2	FET	531	63	0.0986441
3	0.1	2	CHI	531	154	0.270019
1	0.1	3	BEAPR	515	59	0.0945631
2	0.1	3	FET	515	77	0.129515
3	0.1	3	CHI	515	176	0.321748
1	0.1	4	BEAPR	517	60	0.0960542
2	0.1	4	FET	517	96	0.165687
3	0.1	4	CHI	517	199	0.364913
1	0.1	5	BEAPR	2409	286	0.0987215
2	0.1	5	FET	2409	605	0.231142
3	0.1	5	CHI	2409	1058	0.419186
1	0.1	0	BEAPR	434	43	0.0790783
2	0.1	0	FET	434	25	0.0376037
3	0.1	0	CHI	434	86	0.178157
1	0.1	1	BEAPR	545	65	0.0992661
2	0.1	1	FET	545	49	0.0699083
3	0.1	1	CHI	545	128	0.214862
1	0.1	2	BEAPR	555	79	0.122342
2	0.1	2	FET	555	87	0.136757
3	0.1	2	CHI	555	182	0.307928
1	0.1	3	BEAPR	496	64	0.109032
2	0.1	3	FET	496	84	0.149355
3	0.1	3	CHI	496	181	0.344919
1	0.1	4	BEAPR	477	56	0.0974004
2	0.1	4	FET	477	95	0.179161
3	0.1	4	CHI	477	191	0.380419
1	0.1	5	BEAPR	2410	328	0.1161
2	0.1	5	FET	2410	650	0.24971
3	0.1	5	CHI	2410	1078	0.427303
1	0.1	0	BEAPR	468	48	0.0825641
2	0.1	0	FET	468	32	0.0483761
3	0.1	0	CHI	468	89	0.170171
1	0.1	1	BEAPR	516	69	0.113721
2	0.1	1	FET	516	49	0.0749612
3	0.1	1	CHI	516	131	0.233876
1	0.1	2	BEAPR	514	65	0.106459
2	0.1	2	FET	514	70	0.116187
3	0.1	2	CHI	514	172	0.31463
1	0.1	3	BEAPR	529	76	0.123667
2	0.1	3	FET	529	93	0.155803
3	0.1	3	CHI	529	189	0.337278
1	0.1	4	BEAPR	521	69	0.112438
2	0.1	4	FET	521	98	0.1681
3	0.1	4	CHI	521	189	0.342764
1	0.1	5	BEAPR	2400	303	0.10625
2	0.1	5	FET	2400	660	0.255
3	0.1	5	CHI	2400	1104	0.44
1	0.1	0	BEAPR	455	33	0.0525275
2	0.1	0	FET	455	20	0.023956
3	0.1	0	CHI	455	80	0.155824
1	0.1	1	BEAPR	510	59	0.0956863
2	0.1	1	FET	510	57	0.0917647
3	0.1	1	CHI	510	134	0.242745
1	0.1	2	BEAPR	533	62	0.0963227
2	0.1	2	FET	533	68	0.10758
3	0.1	2	CHI	533	153	0.267054
1	0.1	3	BEAPR	518	57	0.0900386
2	0.1	3	FET	518	80	0.13444
3	0.1	3	CHI	518	172	0.312046
1	0.1	4	BEAPR	534	63	0.0979775
2	0.1	4	FET	534	116	0.197228
3	0.1	4	CHI	534	203	0.36015
1	0.1	5	BEAPR	2381	287	0.100538
2	0.1	5	FET	2381	634	0.246275
3	0.1	5	CHI	2381	1105	0.444091
1	0.1	0	BEAPR	472	41	0.0668644
2	0.1	0	FET	472	20	0.0223729
3	0.1	0	CHI	472	81	0.15161
1	0.1	1	BEAPR	497	65	0.110785
2	0.1	1	FET	497	62	0.104748
3	0.1	1	CHI	497	125	0.231509
1	0.1	2	BEAPR	514	58	0.0928405
2	0.1	2	FET	514	61	0.098677
3	0.1	2	CHI	514	150	0.271829
1	0.1	3	BEAPR	524	61	0.0964122
2	0.1	3	FET	524	92	0.155573
3	0.1	3	CHI	524	186	0.334962
1	0.1	4	BEAPR	544	71	0.110515
2	0.1	4	FET	544	117	0.195074
3	0.1	4	CHI	544	219	0.382574
1	0.1	5	BEAPR	2367	279	0.0978707
2	0.1	5	FET	2367	630	0.24616
3	0.1	5	CHI	2367	1055	0.425712
1	0.1	0	BEAPR	468	40	0.0654701
2	0.1	0	FET	468	19	0.0205983
3	0.1	0	CHI	468	88	0.168034
1	0.1	1	BEAPR	507	57	0.092426
2	0.1	1	FET	507	44	0.066785
3	0.1	1	CHI	507	138	0.252189
1	0.1	2	BEAPR	505	58	0.0948515
2	0.1	2	FET	505	67	0.112673
3	0.1	2	CHI	505	142	0.261188
1	0.1	3	BEAPR	523	71	0.115755
2	0.1	3	FET	523	90	0.152084
3	0.1	3	CHI	523	200	0.362409
1	0.1	4	BEAPR	507	62	0.102288
2	0.1	4	FET	507	97	0.171321
3	0.1	4	CHI	507	190	0.354753
1	0.1	5	BEAPR	2411	287	0.0990377
2	0.1	5	FET	2411	586	0.223053
3	0.1	5	CHI	2411	1024	0.40472
1	0.1	0	BEAPR	465	38	0.0617204
2	0.1	0	FET	465	21	0.0251613
3	0.1	0	CHI	465	81	0.154194
1	0.1	1	BEAPR	544	74	0.116029
2	0.1	1	FET	544	63	0.0958088
3	0.1	1	CHI	544	158	0.270441
1	0.1	2	BEAPR	502	65	0.109482
2	0.1	2	FET	502	77	0.133386
3	0.1	2	CHI	502	155	0.288765
1	0.1	3	BEAPR	516	63	0.102093
2	0.1	3	FET	516	91	0.156357
3	0.1	3	CHI	516	194	0.355969
1	0.1	4	BEAPR	492	59	0.0999187
2	0.1	4	FET	492	88	0.158862
3	0.1	4	CHI	492	177	0.339756
1	0.1	5	BEAPR	2409	288	0.0995517
2	0.1	5	FET	2409	629	0.241104
3	0.1	5	CHI	2409	1052	0.416696
1	0.1	0	BEAPR	457	50	0.0894092
2	0.1	0	FET	457	24	0.0325164
3	0.1	0	CHI	457	89	0.174748
1	0.1	1	BEAPR	531	74	0.11936
2	0.1	1	FET	531	62	0.0967608
3	0.1	1	CHI	531	143	0.249303
1	0.1	2	BEAPR	513	71	0.118402
2	0.1	2	FET	513	76	0.128148
3	0.1	2	CHI	513	171	0.313333
1	0.1	3	BEAPR	526	73	0.118783
2	0.1	3	FET	526	95	0.160608
3	0.1	3	CHI	526	200	0.360228
1	0.1	4	BEAPR	511	57	0.091546
2	0.1	4	FET	511	97	0.169824
3	0.1	4	CHI	511	185	0.342035
1	0.1	5	BEAPR	2392	307	0.108344
2	0.1	5	FET	2392	621	0.239615
3	0.1	5	CHI	2392	1056	0.421472
1	0.1	0	BEAPR	466	40	0.0658369
2	0.1	0	FET	466	19	0.0207725
3	0.1	0	CHI	466	85	0.162403
1	0.1	1	BEAPR	537	64	0.0991806
2	0.1	1	FET	537	54	0.0805587
3	0.1	1	CHI	537	134	0.229534
1	0.1	2	BEAPR	502	67	0.113466
2	0.1	2	FET	502	77	0.133386
3	0.1	2	CHI	502	164	0.306693
1	0.1	3	BEAPR	532	64	0.100301
2	0.1	3	FET	532	88	0.145414
3	0.1	3	CHI	532	174	0.307068
1	0.1	4	BEAPR	508	76	0.129606
2	0.1	4	FET	508	109	0.194567
3	0.1	4	CHI	508	202	0.377638
1	0.1	5	BEAPR	2393	289	0.100769
2	0.1	5	FET	2393	632	0.244104
3	0.1	5	CHI	2393	1095	0.437585
1	0.1	0	BEAPR	481	38	0.0590021
2	0.1	0	FET	481	18	0.017422
3	0.1	0	CHI	481	95	0.177505
1	0.1	1	BEAPR	489	68	0.119059
2	0.1	1	FET	489	54	0.0904294
3	0.1	1	CHI	489	144	0.274479
1	0.1	2	BEAPR	534	61	0.0942322
2	0.1	2	FET	534	70	0.111086
3	0.1	2	CHI	534	165	0.288989
1	0.1	3	BEAPR	513	69	0.114503
2	0.1	3	FET	513	89	0.153489
3	0.1	3	CHI	513	161	0.29384
1	0.1	4	BEAPR	536	56	0.0844776
2	0.1	4	FET	536	83	0.134851
3	0.1	4	CHI	536	193	0.340075
1	0.1	5	BEAPR	2388	292	0.102278
2	0.1	5	FET	2388	649	0.251776
3	0.1	5	CHI	2388	1089	0.43603
1	0.1	0	BEAPR	482	45	0.073361
2	0.1	0	FET	482	19	0.0194191
3	0.1	0	CHI	482	97	0.181245
1	0.1	1	BEAPR	512	61	0.0991406
2	0.1	1	FET	512	51	0.0796094
3	0.1	1	CHI	512	145	0.263203
1	0.1	2	BEAPR	531	59	0.0911111
2	0.1	2	FET	531	65	0.102411
3	0.1	2	CHI	531	181	0.320866
1	0.1	3	BEAPR	498	56	0.0924498
2	0.1	3	FET	498	72	0.124578
3	0.1	3	CHI	498	169	0.319357
1	0.1	4	BEAPR	517	73	0.121199
2	0.1	4	FET	517	107	0.186963
3	0.1	4	CHI	517	191	0.349439
1	0.1	5	BEAPR	2407	285	0.0984047
2	0.1	5	FET	2407	617	0.236336
3	0.1	5	CHI	2407	1060	0.420382
1	0.1	0	BEAPR	468	41	0.0676068
2	0.1	0	FET	468	21	0.0248718
3	0.1	0	CHI	468	82	0.155214
1	0.1	1	BEAPR	545	65	0.0992661
2	0.1	1	FET	545	57	0.0845872
3	0.1	1	CHI	545	150	0.255229
1	0.1	2	BEAPR	528	70	0.112576
2	0.1	2	FET	528	77	0.125833
3	0.1	2	CHI	528	161	0.284924
1	0.1	3	BEAPR	524	65	0.104046
2	0.1	3	FET	524	85	0.142214
3	0.1	3	CHI	524	174	0.312061
1	0.1	4	BEAPR	480	49	0.0820833
2	0.1	4	FET	480	83	0.152917
3	0.1	4	CHI	480	170	0.334167
1	0.1	5	BEAPR	2382	284	0.0992275
2	0.1	5	FET	2382	612	0.236927
3	0.1	5	CHI	2382	1101	0.442217
1	0.1	0	BEAPR	468	37	0.0590598
2	0.1	0	FET	468	24	0.0312821
3	0.1	0	CHI	468	74	0.13812
1	0.1	1	BEAPR	521	63	0.100921
2	0.1	1	FET	521	53	0.0817274
3	0.1	1	CHI	521	144	0.256392
1	0.1	2	BEAPR	504	64	0.106984
2	0.1	2	FET	504	72	0.122857
3	0.1	2	CHI	504	153	0.283571
1	0.1	3	BEAPR	527	63	0.0995446
2	0.1	3	FET	527	86	0.143188
3	0.1	3	CHI	527	182	0.325351
1	0.1	4	BEAPR	522	66	0.106437
2	0.1	4	FET	522	111	0.192644
3	0.1	4	CHI	522	198	0.35931
1	0.1	5	BEAPR	2385	285	0.0994969
2	0.1	5	FET	2385	624	0.241635
3	0.1	5	CHI	2385	1068	0.427799
1	0.1	0	BEAPR	457	55	0.10035
2	0.1	0	FET	457	25	0.0347046
3	0.1	0	CHI	457	101	0.201007
1	0.1	1	BEAPR	549	77	0.120255
2	0.1	1	FET	549	68	0.103862
3	0.1	1	CHI	549	155	0.262332
1	0.1	2	BEAPR	503	61	0.101272
2	0.1	2	FET	503	73	0.125129
3	0.1	2	CHI	503	144	0.266282
1	0.1	3	BEAPR	479	60	0.105261
2	0.1	3	FET	479	80	0.147015
3	0.1	3	CHI	479	158	0.309854
1	0.1	4	BEAPR	514	55	0.0870039
2	0.1	4	FET	514	90	0.155097
3	0.1	4	CHI	514	189	0.347704
1	0.1	5	BEAPR	2443	300	0.1028
2	0.1	5	FET	2443	600	0.2256
3	0.1	5	CHI	2443	1018	0.396701
1	0.1	0	BEAPR	461	49	0.0862907
2	0.1	0	FET	461	19	0.0212148
3	0.1	0	CHI	461	96	0.188243
1	0.1	1	BEAPR	544	60	0.0902941
2	0.1	1	FET	544	44	0.0608824
3	0.1	1	CHI	544	119	0.19875
1	0.1	2	BEAPR	487	55	0.0929363
2	0.1	2	FET	487	63	0.109363
3	0.1	2	CHI	487	145	0.277741
1	0.1	3	BEAPR	533	58	0.088818
2	0.1	3	FET	533	71	0.113208
3	0.1	3	CHI	533	181	0.319587
1	0.1	4	BEAPR	512	81	0.138203
2	0.1	4	FET	512	114	0.202656
3	0.1	4	CHI	512	201	0.372578
1	0.1	5	BEAPR	2391	287	0.100033
2	0.1	5	FET	2391	634	0.245161
3	0.1	5	CHI	2391	1061	0.423747
1	0.1	0	BEAPR	456	44	0.0764912
2	0.1	0	FET	456	27	0.0392105
3	0.1	0	CHI	456	83	0.162018
1	0.1	1	BEAPR	509	63	0.103772
2	0.1	1	FET	509	55	0.088055
3	0.1	1	CHI	509	143	0.260943
1	0.1	2	BEAPR	535	66	0.103364
2	0.1	2	FET	535	74	0.118318
3	0.1	2	CHI	535	157	0.273458
1	0.1	3	BEAPR	502	60	0.0995219
2	0.1	3	FET	502	93	0.165259
3	0.1	3	CHI	502	185	0.348526
1	0.1	4	BEAPR	517	64	0.103791
2	0.1	4	FET	517	90	0.154081
3	0.1	4	CHI	517	186	0.339768
1	0.1	5	BEAPR	2401	312	0.109946
2	0.1	5	FET	2401	648	0.249888
3	0.1	5	CHI	2401	1095	0.43606
1	0.1	0	BEAPR	471	36	0.0564331
2	0.1	0	FET	471	14	0.00972399
3	0.1	0	CHI	471	90	0.171083
1	0.1	1	BEAPR	514	60	0.0967315
2	0.1	1	FET	514	48	0.0733852
3	0.1	1	CHI	514	130	0.232918
1	0.1	2	BEAPR	549	68	0.103862
2	0.1	2	FET	549	73	0.112969
3	0.1	2	CHI	549	171	0.291475
1	0.1	3	BEAPR	519	69	0.112948
2	0.1	3	FET	519	89	0.151484
3	0.1	3	CHI	519	177	0.32104
1	0.1	4	BEAPR	474	66	0.119241
2	0.1	4	FET	474	108	0.207848
3	0.1	4	CHI	474	191	0.382954
1	0.1	5	BEAPR	2407	296	0.102975
2	0.1	5	FET	2407	631	0.242152
3	0.1	5	CHI	2407	1063	0.421629
1	0.1	0	BEAPR	462	53	0.0947186
2	0.1	0	FET	462	29	0.0427706
3	0.1	0	CHI	462	92	0.179134
1	0.1	1	BEAPR	505	67	0.112673
2	0.1	1	FET	505	49	0.0770297
3	0.1	1	CHI	505	125	0.227525
1	0.1	2	BEAPR	538	85	0.137993
2	0.1	2	FET	538	89	0.145428
3	0.1	2	CHI	538	183	0.320149
1	0.1	3	BEAPR	484	68	0.120496
2	0.1	3	FET	484	84	0.153554
3	0.1	3	CHI	484	154	0.298182
1	0.1	4	BEAPR	531	68	0.10806
2	0.1	4	FET	531	105	0.17774
3	0.1	4	CHI	531	194	0.345348
1	0.1	5	BEAPR	2404	298	0.10396
2	0.1	5	FET	2404	648	0.249551
3	0.1	5	CHI	2404	1113	0.442978
1	0.1	0	BEAPR	463	47	0.0815119
2	0.1	0	FET	463	28	0.0404752
3	0.1	0	CHI	463	91	0.176544
1	0.1	1	BEAPR	501	70	0.119721
2	0.1	1	FET	501	54	0.0877844
3	0.1	1	CHI	501	140	0.259441
1	0.1	2	BEAPR	517	59	0.0941199
2	0.1	2	FET	517	69	0.113462
3	0.1	2	CHI	517	154	0.277872
1	0.1	3	BEAPR	533	74	0.118837
2	0.1	3	FET	533	98	0.163865
3	0.1	3	CHI	533	193	0.342101
1	0.1	4	BEAPR	464	64	0.117931
2	0.1	4	FET	464	94	0.182586
3	0.1	4	CHI	464	176	0.35931
1	0.1	5	BEAPR	2447	313	0.107912
2	0.1	5	FET	2447	638	0.240727
3	0.1	5	CHI	2447	1100	0.42953
1	0.1	0	BEAPR	429	49	0.0942191
2	0.1	0	FET	429	24	0.0359441
3	0.1	0	CHI	429	88	0.185128
1	0.1	1	BEAPR	525	66	0.105714
2	0.1	1	FET	525	60	0.0942857
3	0.1	1	CHI	525	134	0.235238
1	0.1	2	BEAPR	498	56	0.0924498
2	0.1	2	FET	498	67	0.114538
3	0.1	2	CHI	498	163	0.307309
1	0.1	3	BEAPR	558	70	0.105448
2	0.1	3	FET	558	103	0.164588
3	0.1	3	CHI	558	204	0.345591
1	0.1	4	BEAPR	511	62	0.101331
2	0.1	4	FET	511	95	0.16591
3	0.1	4	CHI	511	188	0.347906
1	0.1	5	BEAPR	2390	290	0.101339
2	0.1	5	FET	2390	623	0.240669
3	0.1	5	CHI	2390	1084	0.433556
1	0.1	0	BEAPR	443	34	0.0567494
2	0.1	0	FET	443	18	0.0206321
3	0.1	0	CHI	443	85	0.171874
1	0.1	1	BEAPR	539	63	0.0968831
2	0.1	1	FET	539	58	0.0876067
3	0.1	1	CHI	539	137	0.234174
1	0.1	2	BEAPR	519	55	0.085973
2	0.1	2	FET	519	65	0.105241
3	0.1	2	CHI	519	166	0.299846
1	0.1	3	BEAPR	510	61	0.0996078
2	0.1	3	FET	510	83	0.142745
3	0.1	3	CHI	510	179	0.33098
1	0.1	4	BEAPR	516	62	0.100155
2	0.1	4	FET	516	92	0.158295
3	0.1	4	CHI	516	181	0.330775
1	0.1	5	BEAPR	2399	289	0.100467
2	0.1	5	FET	2399	603	0.231355
3	0.1	5	CHI	2399	1058	0.421017
1	0.1	0	BEAPR	461	43	0.0732755
2	0.1	0	FET	461	26	0.0363991
3	0.1	0	CHI	461	86	0.166551
1	0.1	1	BEAPR	521	58	0.0913244
2	0.1	1	FET	521	50	0.0759693
3	0.1	1	CHI	521	123	0.216084
1	0.1	2	BEAPR	517	61	0.0979884
2	0.1	2	FET	517	66	0.10766
3	0.1	2	CHI	517	152	0.274004
1	0.1	3	BEAPR	513	63	0.102807
2	0.1	3	FET	513	83	0.141793
3	0.1	3	CHI	513	188	0.346472
1	0.1	4	BEAPR	474	61	0.108692
2	0.1	4	FET	474	100	0.19097
3	0.1	4	CHI	474	192	0.385063
1	0.1	5	BEAPR	2437	298	0.102281
2	0.1	5	FET	2437	668	0.254108
3	0.1	5	CHI	2437	1130	0.443685
1	0.1	0	BEAPR	482	43	0.0692116
2	0.1	0	FET	482	19	0.0194191
3	0.1	0	CHI	482	84	0.154274
1	0.1	1	BEAPR	517	76	0.127002
2	0.1	1	FET	517	64	0.103791
3	0.1	1	CHI	517	140	0.250793
1	0.1	2	BEAPR	510	60	0.0976471
2	0.1	2	FET	510	73	0.123137
3	0.1	2	CHI	510	163	0.299608
1	0.1	3	BEAPR	552	77	0.119493
2	0.1	3	FET	552	103	0.166594
3	0.1	3	CHI	552	207	0.355
1	0.1	4	BEAPR	495	71	0.123434
2	0.1	4	FET	495	104	0.190101
3	0.1	4	CHI	495	187	0.357778
1	0.1	5	BEAPR	2383	292	0.102535
2	0.1	5	FET	2383	620	0.240176
3	0.1	5	CHI	2383	1051	0.421041
1	0.1	0	BEAPR	457	39	0.0853392
2	0.1	0	FET	457	26	0.0568928
3	0.1	0	CHI	457	94	0.205689
1	0.1	1	BEAPR	519	65	0.125241
2	0.1	1	FET	519	59	0.11368
3	0.1	1	CHI	519	151	0.290944
1	0.1	2	BEAPR	539	58	0.107607
2	0.1	2	FET	539	69	0.128015
3	0.1	2	CHI	539	173	0.320965
1	0.1	3	BEAPR	548	55	0.100365
2	0.1	3	FET	548	75	0.136861
3	0.1	3	CHI	548	169	0.308394
1	0.1	4	BEAPR	463	57	0.12311
2	0.1	4	FET	463	87	0.187905
3	0.1	4	CHI	463	165	0.356371
1	0.1	5	BEAPR	2406	280	0.116376
2	0.1	5	FET	2406	595	0.247298
3	0.1	5	CHI	2406	1040	0.432253
1	0.1	0	BEAPR	443	43	0.0970655
2	0.1	0	FET	443	20	0.0451467
3	0.1	0	CHI	443	90	0.20316
1	0.1	1	BEAPR	546	75	0.137363
2	0.1	1	FET	546	64	0.117216
3	0.1	1	CHI	546	157	0.287546
1	0.1	2	BEAPR	503	58	0.115308
2	0.1	2	FET	503	67	0.133201
3	0.1	2	CHI	503	163	0.324056
1	0.1	3	BEAPR	524	70	0.133588
2	0.1	3	FET	524	92	0.175573
3	0.1	3	CHI	524	183	0.349237
1	0.1	4	BEAPR	481	63	0.130977
2	0.1	4	FET	481	93	0.193347
3	0.1	4	CHI	481	180	0.37422
1	0.1	5	BEAPR	2423	284	0.11721
2	0.1	5	FET	2423	619	0.255468
3	0.1	5	CHI	2423	1087	0.448617
1	0.1	0	BEAPR	470	61	0.129787
2	0.1	0	FET	470	32	0.0680851
3	0.1	0	CHI	470	113	0.240426
1	0.1	1	BEAPR	541	81	0.149723
2	0.1	1	FET	541	58	0.107209
3	0.1	1	CHI	541	152	0.280961
1	0.1	2	BEAPR	511	66	0.129159
2	0.1	2	FET	511	70	0.136986
3	0.1	2	CHI	511	161	0.315068
1	0.1	3	BEAPR	482	69	0.143154
2	0.1	3	FET	482	85	0.176349
3	0.1	3	CHI	482	179	0.371369
1	0.1	4	BEAPR	493	63	0.127789
2	0.1	4	FET	493	88	0.178499
3	0.1	4	CHI	493	170	0.344828
1	0.1	5	BEAPR	2431	315	0.129576
2	0.1	5	FET	2431	630	0.259153
3	0.1	5	CHI	2431	1058	0.435212
1	0.1	0	BEAPR	454	47	0.103524
2	0.1	0	FET	454	20	0.0440529
3	0.1	0	CHI	454	89	0.196035
1	0.1	1	BEAPR	538	65	0.120818
2	0.1	1	FET	538	55	0.10223
3	0.1	1	CHI	538	158	0.29368
1	0.1	2	BEAPR	513	66	0.128655
2	0.1	2	FET	513	71	0.138402
3	0.1	2	CHI	513	162	0.315789
1	0.1	3	BEAPR	493	66	0.133874
2	0.1	3	FET	493	84	0.170385
3	0.1	3	CHI	493	176	0.356998
1	0.1	4	BEAPR	553	71	0.128391
2	0.1	4	FET	553	106	0.191682
3	0.1	4	CHI	553	207	0.374322
1	0.1	5	BEAPR	2372	296	0.124789
2	0.1	5	FET	2372	606	0.255481
3	0.1	5	CHI	2372	1063	0.448145
1	0.1	0	BEAPR	462	44	0.0952381
2	0.1	0	FET	462	20	0.04329
3	0.1	0	CHI	462	90	0.194805
1	0.1	1	BEAPR	526	63	0.119772
2	0.1	1	FET	526	47	0.0893536
3	0.1	1	CHI	526	124	0.235741
1	0.1	2	BEAPR	493	60	0.121704
2	0.1	2	FET	493	69	0.139959
3	0.1	2	CHI	493	159	0.322515
1	0.1	3	BEAPR	537	66	0.122905
2	0.1	3	FET	537	91	0.16946
3	0.1	3	CHI	537	188	0.350093
1	0.1	4	BEAPR	519	62	0.119461
2	0.1	4	FET	519	103	0.198459
3	0.1	4	CHI	519	203	0.391137
1	0.1	5	BEAPR	2386	298	0.124895
2	0.1	5	FET	2386	628	0.263202
3	0.1	5	CHI	2386	1091	0.457251
1	0.1	0	BEAPR	463	58	0.12527
2	0.1	0	FET	463	29	0.062635
3	0.1	0	CHI	463	103	0.222462
1	0.1	1	BEAPR	504	64	0.126984
2	0.1	1	FET	504	50	0.0992063
3	0.1	1	CHI	504	142	0.281746
1	0.1	2	BEAPR	513	75	0.146199
2	0.1	2	FET	513	78	0.152047
3	0.1	2	CHI	513	172	0.335283
1	0.1	3	BEAPR	531	71	0.13371
2	0.1	3	FET	531	101	0.190207
3	0.1	3	CHI	531	193	0.363465
1	0.1	4	BEAPR	510	74	0.145098
2	0.1	4	FET	510	102	0.2
3	0.1	4	CHI	510	200	0.392157
1	0.1	5	BEAPR	2396	339	0.141486
2	0.1	5	FET	2396	662	0.276294
3	0.1	5	CHI	2396	1102	0.459933
1	0.1	0	BEAPR	465	48	0.103226
2	0.1	0	FET	465	22	0.0473118
3	0.1	0	CHI	465	113	0.243011
1	0.1	1	BEAPR	554	59	0.106498
2	0.1	1	FET	554	49	0.0884477
3	0.1	1	CHI	554	132	0.238267
1	0.1	2	BEAPR	483	52	0.10766
2	0.1	2	FET	483	57	0.118012
3	0.1	2	CHI	483	136	0.281573
1	0.1	3	BEAPR	533	67	0.125704
2	0.1	3	FET	533	89	0.166979
3	0.1	3	CHI	533	185	0.347092
1	0.1	4	BEAPR	514	54	0.105058
2	0.1	4	FET	514	96	0.18677
3	0.1	4	CHI	514	191	0.371595
1	0.1	5	BEAPR	2391	295	0.123379
2	0.1	5	FET	2391	628	0.262652
3	0.1	5	CHI	2391	1104	0.461731
1	0.1	0	BEAPR	457	54	0.118162
2	0.1	0	FET	457	24	0.0525164
3	0.1	0	CHI	457	92	0.201313
1	0.1	1	BEAPR	504	75	0.14881
2	0.1	1	FET	504	59	0.117063
3	0.1	1	CHI	504	129	0.255952
1	0.1	2	BEAPR	489	52	0.106339
2	0.1	2	FET	489	58	0.118609
3	0.1	2	CHI	489	147	0.300613
1	0.1	3	BEAPR	577	73	0.126516
2	0.1	3	FET	577	95	0.164645
3	0.1	3	CHI	577	193	0.334489
1	0.1	4	BEAPR	511	72	0.1409
2	0.1	4	FET	511	101	0.197652
3	0.1	4	CHI	511	206	0.403131
1	0.1	5	BEAPR	2384	293	0.122903
2	0.1	5	FET	2384	624	0.261745
3	0.1	5	CHI	2384	1062	0.44547
1	0.1	0	BEAPR	457	43	0.0940919
2	0.1	0	FET	457	22	0.04814
3	0.1	0	CHI	457	96	0.210066
1	0.1	1	BEAPR	530	56	0.10566
2	0.1	1	FET	530	52	0.0981132
3	0.1	1	CHI	530	135	0.254717
1	0.1	2	BEAPR	495	57	0.115152
2	0.1	2	FET	495	68	0.137374
3	0.1	2	CHI	495	143	0.288889
1	0.1	3	BEAPR	508	53	0.104331
2	0.1	3	FET	508	75	0.147638
3	0.1	3	CHI	508	182	0.358268
1	0.1	4	BEAPR	516	70	0.135659
2	0.1	4	FET	516	103	0.199612
3	0.1	4	CHI	516	200	0.387597
1	0.1	5	BEAPR	2403	283	0.117769
2	0.1	5	FET	2403	616	0.256346
3	0.1	5	CHI	2403	1048	0.436122
1	0.1	0	BEAPR	458	62	0.135371
2	0.1	0	FET	458	34	0.0742358
3	0.1	0	CHI	458	98	0.213974
1	0.1	1	BEAPR	533	59	0.110694
2	0.1	1	FET	533	48	0.0900563
3	0.1	1	CHI	533	138	0.258912
1	0.1	2	BEAPR	543	61	0.112339
2	0.1	2	FET	543	75	0.138122
3	0.1	2	CHI	543	159	0.292818
1	0.1	3	BEAPR	498	77	0.154618
2	0.1	3	FET	498	94	0.188755
3	0.1	3	CHI	498	171	0.343373
1	0.1	4	BEAPR	480	64	0.133333
2	0.1	4	FET	480	100	0.208333
3	0.1	4	CHI	480	182	0.379167
1	0.1	5	BEAPR	2421	282	0.116481
2	0.1	5	FET	2421	630	0.260223
3	0.1	5	CHI	2421	1070	0.441966
1	0.1	0	BEAPR	460	36	0.0782609
2	0.1	0	FET	460	19	0.0413043
3	0.1	0	CHI	460	86	0.186957
1	0.1	1	BEAPR	516	64	0.124031
2	0.1	1	FET	516	59	0.114341
3	0.1	1	CHI	516	147	0.284884
1	0.1	2	BEAPR	524	69	0.131679
2	0.1	2	FET	524	74	0.141221
3	0.1	2	CHI	524	168	0.320611
1	0.1	3	BEAPR	517	56	0.108317
2	0.1	3	FET	517	85	0.16441
3	0.1	3	CHI	517	179	0.346228
1	0.1	4	BEAPR	492	59	0.119919
2	0.1	4	FET	492	93	0.189024
3	0.1	4	CHI	492	177	0.359756
1	0.1	5	BEAPR	2423	295	0.12175
2	0.1	5	FET	2423	619	0.255468
3	0.1	5	CHI	2423	1079	0.445316
1	0.1	0	BEAPR	470	47	0.1
[truncated: 4,001 more rows]

## Sheet: Figure 1f
The raw data file is available at
https://github.com/gxiaolab/BEAPR/blob/master/souce_data_files/0.8.out.gz

## Sheet: Figure 2a
Celllines	Types	Number
HepG2	DNA-Seq	12729
HepG2	Common	52284
HepG2	eCLIP	3776
K562	DNA-Seq	12517
K562	Common	32121
K562	eCLIP	3862

## Sheet: Figure 2b
HepG2
IDs	FDRs	Bins	Methods	All	ASB	Freq
1	0.1	0	BEAPR	17762	1735	0.0976804
2	0.1	0	CHI	17762	4618	0.259993
3	0.1	0	FET	17762	1395	0.0785385
4	0.05	0	BEAPR	17762	685	0.0385655
5	0.05	0	CHI	17762	3365	0.189449
6	0.05	0	FET	17762	999	0.0562437
1	0.1	1	BEAPR	8113	1165	0.143597
2	0.1	1	CHI	8113	2962	0.365093
3	0.1	1	FET	8113	1230	0.151609
4	0.05	1	BEAPR	8113	528	0.0650807
5	0.05	1	CHI	8113	2427	0.29915
6	0.05	1	FET	8113	901	0.111056
1	0.1	2	BEAPR	2022	333	0.164688
2	0.1	2	CHI	2022	959	0.474283
3	0.1	2	FET	2022	525	0.259644
4	0.05	2	BEAPR	2022	171	0.0845697
5	0.05	2	CHI	2022	803	0.397132
6	0.05	2	FET	2022	415	0.205242
1	0.1	3	BEAPR	832	164	0.197115
2	0.1	3	CHI	832	460	0.552885
3	0.1	3	FET	832	287	0.344952
4	0.05	3	BEAPR	832	86	0.103365
5	0.05	3	CHI	832	411	0.49399
6	0.05	3	FET	832	242	0.290865
1	0.1	4	BEAPR	444	69	0.155405
2	0.1	4	CHI	444	264	0.594595
3	0.1	4	FET	444	166	0.373874
4	0.05	4	BEAPR	444	36	0.0810811
5	0.05	4	CHI	444	234	0.527027
6	0.05	4	FET	444	145	0.326577
1	0.1	5	BEAPR	253	51	0.201581
2	0.1	5	CHI	253	161	0.636364
3	0.1	5	FET	253	117	0.462451
4	0.05	5	BEAPR	253	27	0.106719
5	0.05	5	CHI	253	147	0.581028
6	0.05	5	FET	253	102	0.403162
K562
IDs	FDRs	Bins	Methods	All	ASB	Freq
1	0.1	0	BEAPR	12068	1823	0.151061
2	0.1	0	CHI	12068	4724	0.391448
3	0.1	0	FET	12068	1300	0.107723
4	0.05	0	BEAPR	12068	1110	0.0919788
5	0.05	0	CHI	12068	3562	0.295161
6	0.05	0	FET	12068	782	0.0647995
1	0.1	1	BEAPR	5192	1216	0.234206
2	0.1	1	CHI	5192	2723	0.524461
3	0.1	1	FET	5192	1184	0.228043
4	0.05	1	BEAPR	5192	928	0.178737
5	0.05	1	CHI	5192	2245	0.432396
6	0.05	1	FET	5192	896	0.172573
1	0.1	2	BEAPR	1316	348	0.264438
2	0.1	2	CHI	1316	850	0.645897
3	0.1	2	FET	1316	470	0.357143
4	0.05	2	BEAPR	1316	279	0.212006
5	0.05	2	CHI	1316	746	0.566869
6	0.05	2	FET	1316	380	0.288754
1	0.1	3	BEAPR	548	153	0.279197
2	0.1	3	CHI	548	375	0.684307
3	0.1	3	FET	548	240	0.437956
4	0.05	3	BEAPR	548	122	0.222628
5	0.05	3	CHI	548	339	0.618613
6	0.05	3	FET	548	207	0.377737
1	0.1	4	BEAPR	232	61	0.262931
2	0.1	4	CHI	232	167	0.719828
3	0.1	4	FET	232	124	0.534483
4	0.05	4	BEAPR	232	47	0.202586
5	0.05	4	CHI	232	158	0.681034
6	0.05	4	FET	232	109	0.469828
1	0.1	5	BEAPR	165	43	0.260606
2	0.1	5	CHI	165	123	0.745455
3	0.1	5	FET	165	97	0.587879
4	0.05	5	BEAPR	165	36	0.218182
5	0.05	5	CHI	165	118	0.715152
6	0.05	5	FET	165	84	0.509091

## Sheet: Figure 2c
HepG2				HepG2 Library Depth
RBP	Values	Types		RBP	Values
AGGF1	6	ASB		CSTF2T	20.639
AKAP1	62	ASB		SUGP2	25.7787
AQR	83	ASB		GRWD1	25.0424
BCCIP	19	ASB		HNRNPK	7.67804
BCLAF1	92	ASB		PRPF4	12.7589
BUD13	33	ASB		HNRNPC	25.3273
CDC40	15	ASB		PRPF8	11.4642
CSTF2	56	ASB		RBFOX2	8.44685
CSTF2T	284	ASB		UPF1	5.43071
DDX3X	24	ASB		PPIG	12.2324
DDX52	4	ASB		BCLAF1	16.0211
DDX55	8	ASB		HNRNPM	8.73201
DDX59	42	ASB		AQR	8.18464
DDX6	6	ASB		PTBP1	12.1971
DGCR8	3	ASB		NKRF	15.7804
DHX30	3	ASB		U2AF2	11.8097
DKC1	11	ASB		ILF3	12.9581
EFTUD2	35	ASB		LARP4	12.9021
EIF3D	15	ASB		AKAP1	7.3683
EXOSC5	16	ASB		HLTF	20.0819
FAM120A	39	ASB		KHSRP	18.4858
FASTKD2	9	ASB		CSTF2	23.3271
FKBP4	8	ASB		SUB1	2.23187
FTO	10	ASB		XPO5	7.54534
FUBP3	8	ASB
FUS	32	ASB		K562 Library Depth
G3BP1	25	ASB		RBP	Values
GRSF1	16	ASB		KHSRP	30.2818
GRWD1	165	ASB		CSTF2T	14.9126
GTF2F1	31	ASB		FUS	26.339
HLTF	61	ASB		SAFB2	22.6651
HNRNPA1	13	ASB		UCHL5	16.4571
HNRNPC	125	ASB		BUD13	18.4139
HNRNPK	147	ASB		HNRNPL	20.1888
HNRNPL	49	ASB		NONO	14.0658
HNRNPM	87	ASB		AQR	7.72886
HNRNPUL1	5	ASB		ILF3	15.3062
HNRNPU	16	ASB		YBX3	19.2586
IGF2BP1	39	ASB		ZNF622	12.4747
IGF2BP3	21	ASB		HNRNPC	31.0693
ILF3	63	ASB		PRPF8	10.6187
KHSRP	60	ASB		EWSR1	7.45473
LARP4	63	ASB		GRWD1	10.91
LARP7	6	ASB		SLTM	6.52615
LIN28B	28	ASB		UPF1	7.86017
LSM11	26	ASB		EXOSC5	7.37313
NCBP2	30	ASB		RBM15	10.2728
NIP7	9	ASB		TARDBP	5.10383
NKRF	73	ASB		MATR3	5.66092
NOL12	2	ASB		TIA1	17.7268
NOLC1	15	ASB		U2AF2	11.6548
PABPN1	22	ASB
PCBP1	10	ASB
POLR2G	5	ASB
PPIG	104	ASB
PRPF4	139	ASB
PRPF8	113	ASB
PTBP1	81	ASB
QKI	43	ASB
RBFOX2	112	ASB
RBM15	2	ASB
RBM22	4	ASB
RBM5	1	ASB
RPS3	17	ASB
SAFB	16	ASB
SDAD1	11	ASB
SF3A3	27	ASB
SF3B4	42	ASB
SFPQ	31	ASB
SLTM	1	ASB
SMNDC1	3	ASB
SND1	16	ASB
SRSF1	43	ASB
SRSF5	7	ASB
SRSF7	2	ASB
SRSF9	5	ASB
SSB	4	ASB
STAU2	36	ASB
SUB1	54	ASB
SUGP2	228	ASB
SUPV3L1	5	ASB
TAF15	13	ASB
TIA1	5	ASB
TIAL1	18	ASB
TRA2A	4	ASB
U2AF1	18	ASB
U2AF2	71	ASB
UCHL5	46	ASB
UPF1	107	ASB
UTP18	5	ASB
WDR43	12	ASB
XPO5	54	ASB
YBX3	49	ASB
ZNF800	22	ASB
K562
RBP	Values	Types
AARS	2	ASB
AATF	6	ASB
ABCF1	3	ASB
AGGF1	35	ASB
AKAP1	8	ASB
AKAP8L	13	ASB
APOBEC3C	6	ASB
AQR	112	ASB
AUH	1	ASB
BUD13	127	ASB
CPEB4	2	ASB
CPSF6	3	ASB
CSTF2T	187	ASB
DDX21	4	ASB
DDX24	44	ASB
DDX3X	12	ASB
DDX42	3	ASB
DDX51	9	ASB
DDX52	8	ASB
DDX55	5	ASB
DDX6	10	ASB
DGCR8	10	ASB
DHX30	16	ASB
DROSHA	14	ASB
EFTUD2	29	ASB
EIF3G	2	ASB
EIF4G2	36	ASB
EWSR1	78	ASB
EXOSC5	67	ASB
FAM120A	25	ASB
FASTKD2	4	ASB
FMR1	10	ASB
FTO	4	ASB
FUS	164	ASB
FXR1	4	ASB
FXR2	3	ASB
GEMIN5	20	ASB
GNL3	1	ASB
GPKOW	4	ASB
GRWD1	76	ASB
GTF2F1	16	ASB
HLTF	36	ASB
HNRNPA1	10	ASB
HNRNPC	95	ASB
HNRNPK	28	ASB
HNRNPL	121	ASB
HNRNPM	19	ASB
HNRNPUL1	11	ASB
HNRNPU	30	ASB
IGF2BP1	5	ASB
IGF2BP2	9	ASB
ILF3	108	ASB
KHDRBS1	42	ASB
KHSRP	294	ASB
LARP7	4	ASB
LIN28B	27	ASB
LSM11	9	ASB
MATR3	55	ASB
METAP2	13	ASB
MTPAP	25	ASB
NCBP2	5	ASB
NIPBL	9	ASB
NOLC1	23	ASB
NONO	118	ASB
NSUN2	2	ASB
PABPC4	22	ASB
PCBP1	10	ASB
PHF6	7	ASB
PPIL4	29	ASB
PRPF8	85	ASB
PTBP1	42	ASB
PUM1	28	ASB
PUM2	7	ASB
PUS1	2	ASB
QKI	15	ASB
RBFOX2	44	ASB
RBM15	61	ASB
RBM22	10	ASB
RBM27	5	ASB
RPS11	3	ASB
RPS3	11	ASB
RPS5	20	ASB
SAFB2	143	ASB
SAFB	50	ASB
SDAD1	1	ASB
SERBP1	5	ASB
SF3B4	48	ASB
SLBP	2	ASB
SLTM	71	ASB
SMNDC1	15	ASB
SND1	5	ASB
SRSF1	27	ASB
SRSF7	14	ASB
SSB	5	ASB
TAF15	15	ASB
TARDBP	59	ASB
TBRG4	9	ASB
TIA1	54	ASB
TNRC6A	12	ASB
TRA2A	4	ASB
TROVE2	5	ASB
U2AF1	9	ASB
U2AF2	51	ASB
UCHL5	136	ASB
UPF1	68	ASB
UTP18	1	ASB
WRN	4	ASB
XRCC6	13	ASB
XRN2	13	ASB
YBX3	107	ASB
YWHAG	17	ASB
ZC3H8	1	ASB
ZNF622	103	ASB
ZNF800	25	ASB
ZRANB2	8	ASB

## Sheet: Figure 3a-f
HepG2 HNRNPC				interrupt
Group	Bins	FCs		pos		Freq
1	0	2.84		0	0	0
1	1	3.52941		1	0.016129	0.333333
1	2	3.4		2	0.00806452	0.166667
1	3	3.33334		3	0	0
1	4	3.895		4	0.0241935	0.5
1	5	4.14286			0.048387
1	6	5.00244
1	7	4.125
1	8	2.94118
1	9	2.5
1	10	1.05
1	11	0.0211
1	12	0.0238
1	13	0.441
1	14	0.0789474
1	15	0.04
1	16	0.05353
1	17	0.0445
1	18	0
1	19	0
1	20	0
HepG2 RBFOX2				interrupt
Group	Bins	FCs		pos		Freq
1	0	0		0	0.0585586	0.240741
1	1	0		1	0.027027	0.111111
1	2	0.0244362		2	0.0990991	0.407407
1	3	0.125119		3	0.036036	0.148148
1	4	0.238927		4	0.0225225	0.0925925
1	5	2.07407			0.243243
1	6	4.36879
1	7	6.31451
1	8	6.57497
1	9	9.75431
1	10	8.53971
1	11	8.05232
1	12	7.73939
1	13	5.35313
1	14	2.86147
1	15	2.19218
1	16	1.41176
1	17	0.011513
1	18	0
1	19	0.437915
1	20	2.07046
HepG2 HNRNPL				interrupt
Group	Bins	FCs		pos		Freq
1	0	0.169241		0	0.0479452	0.368421
1	1	0.227202		1	0.0342466	0.263158
1	2	0.74216		2	0.010274	0.0789476
1	3	0.74216		3	0.0239726	0.18421
1	4	0.74216		4	0.0136986	0.105263
1	5	1.69005			0.130137
1	6	1.77724
1	7	2.11845
1	8	2.16215
1	9	2.21726
1	10	2.29319
1	11	2.71243
1	12	2.7632
1	13	3.26373
1	14	2.20395
1	15	0.13011
1	16	1.00808
1	17	1.67712
1	18	0.60531
1	19	0.84305
1	20	0.346238
K562 HNRNPC				interrupt
Group	Bins	FCs		pos		Freq
1	0	8.5		0	0	0
1	1	6		1	0	0
1	2	7.81817		2	0	0
1	3	7.81817		3	0	0
1	4	7.81817		4	0.0212766	1
1	5	7.25			0.0212766
1	6	9.33332
1	7	9.33332
1	8	9.33332
1	9	13.5
1	10	11.4167
1	11	10.0909
1	12	8.5
1	13	8.5
1	14	3.5
1	15	1
1	16	1
1	17	1
1	18	1
1	19	1
1	20	1
K562 HNRNPL				interrupt
Group	Bins	FCs		pos		Freq
1	0	2		0	0.0527778	0.126667
1	1	2.53846		1	0.0916667	0.22
1	2	2		2	0.0736111	0.176667
1	3	2.5		3	0.0458333	0.11
1	4	2.08334		4	0.0819444	0.196667
1	5	3.09523		5	0.0708333	0.17
1	6	4.03509			0.416667
1	7	5.67693
1	8	7.11644
1	9	6.51282
1	10	6.63381
1	11	4.66038
1	12	3.9777
1	13	3.48147
1	14	3.2386
1	15	2.43903
1	16	2.05128
1	17	1.72307
1	18	1.91646
1	19	1.3396
1	20	1.00529
K562 TARDBP				interrupt
Group	Bins	FCs		pos		Freq
1	0	2		0	0.0143678	0.0757575
1	1	2		1	0.0258621	0.136364
1	2	2		2	0.0316092	0.166667
1	3	1.3961		3	0.0603448	0.318182
1	4	1.83238		4	0.0574713	0.30303
1	5	2.29166			0.189655
1	6	2.83181
1	7	3.98999
1	8	3.96205
1	9	4.1207
1	10	4.51739
1	11	4.048
1	12	4.0849
1	13	4.17584
1	14	2.5656
1	15	1
1	16	1
1	17	0.566802
1	18	0.955712
1	19	1
1	20	1

## Sheet: Figure 4d
tid	ID	Group	Freq
AdiposeSubcutaneous	GTEX-1117F_BG	BG	0.00620116
AdiposeSubcutaneous	GTEX-1117F_ASB	ASB	0.0395833
AdiposeSubcutaneous	GTEX-111CU_BG	BG	0.00616077
AdiposeSubcutaneous	GTEX-111CU_ASB	ASB	0.0357143
AdiposeSubcutaneous	GTEX-111FC_BG	BG	0.00621352
AdiposeSubcutaneous	GTEX-111FC_ASB	ASB	0.0332681
AdiposeSubcutaneous	GTEX-111VG_BG	BG	0.0061732
AdiposeSubcutaneous	GTEX-111VG_ASB	ASB	0.0464135
AdiposeSubcutaneous	GTEX-111YS_BG	BG	0.00646391
AdiposeSubcutaneous	GTEX-111YS_ASB	ASB	0.0655106
AdiposeSubcutaneous	GTEX-1122O_BG	BG	0.00548462
AdiposeSubcutaneous	GTEX-1122O_ASB	ASB	0.0409683
AdiposeSubcutaneous	GTEX-1128S_BG	BG	0.00613344
AdiposeSubcutaneous	GTEX-1128S_ASB	ASB	0.0418944
AdiposeSubcutaneous	GTEX-113IC_BG	BG	0.00591389
AdiposeSubcutaneous	GTEX-113IC_ASB	ASB	0.0316832
AdiposeSubcutaneous	GTEX-113JC_BG	BG	0.0061375
AdiposeSubcutaneous	GTEX-113JC_ASB	ASB	0.0310078
AdiposeSubcutaneous	GTEX-117XS_BG	BG	0.00611658
AdiposeSubcutaneous	GTEX-117XS_ASB	ASB	0.0504032
AdiposeSubcutaneous	GTEX-117YW_BG	BG	0.00648425
AdiposeSubcutaneous	GTEX-117YW_ASB	ASB	0.0481172
AdiposeSubcutaneous	GTEX-117YX_BG	BG	0.0317598
AdiposeSubcutaneous	GTEX-117YX_ASB	ASB	0.0489796
AdiposeSubcutaneous	GTEX-1192W_BG	BG	0.00623215
AdiposeSubcutaneous	GTEX-1192W_ASB	ASB	0.0529197
AdiposeSubcutaneous	GTEX-1192X_BG	BG	0.0060796
AdiposeSubcutaneous	GTEX-1192X_ASB	ASB	0.044964
AdiposeSubcutaneous	GTEX-11DXW_BG	BG	0.00643893
AdiposeSubcutaneous	GTEX-11DXW_ASB	ASB	0.0426829
AdiposeSubcutaneous	GTEX-11DXX_BG	BG	0.00604304
AdiposeSubcutaneous	GTEX-11DXX_ASB	ASB	0.0284553
AdiposeSubcutaneous	GTEX-11DXY_BG	BG	0.00633052
AdiposeSubcutaneous	GTEX-11DXY_ASB	ASB	0.0412926
AdiposeSubcutaneous	GTEX-11DXZ_BG	BG	0.00654328
AdiposeSubcutaneous	GTEX-11DXZ_ASB	ASB	0.0342742
AdiposeSubcutaneous	GTEX-11DYG_BG	BG	0.00687635
AdiposeSubcutaneous	GTEX-11DYG_ASB	ASB	0.0447761
AdiposeSubcutaneous	GTEX-11DZ1_BG	BG	0.0065411
AdiposeSubcutaneous	GTEX-11DZ1_ASB	ASB	0.0451128
AdiposeSubcutaneous	GTEX-11EI6_BG	BG	0.00631255
AdiposeSubcutaneous	GTEX-11EI6_ASB	ASB	0.0704762
AdiposeSubcutaneous	GTEX-11EM3_BG	BG	0.00530959
AdiposeSubcutaneous	GTEX-11EM3_ASB	ASB	0.0404624
AdiposeSubcutaneous	GTEX-11EMC_BG	BG	0.00597621
AdiposeSubcutaneous	GTEX-11EMC_ASB	ASB	0.0546448
AdiposeSubcutaneous	GTEX-11EQ8_BG	BG	0.00632195
AdiposeSubcutaneous	GTEX-11EQ8_ASB	ASB	0.0478011
AdiposeSubcutaneous	GTEX-11EQ9_BG	BG	0.0063574
AdiposeSubcutaneous	GTEX-11EQ9_ASB	ASB	0.0455446
AdiposeSubcutaneous	GTEX-11GS4_BG	BG	0.00657411
AdiposeSubcutaneous	GTEX-11GS4_ASB	ASB	0.0523256
AdiposeSubcutaneous	GTEX-11GSO_BG	BG	0.00640225
AdiposeSubcutaneous	GTEX-11GSO_ASB	ASB	0.0681818
AdiposeSubcutaneous	GTEX-11GSP_BG	BG	0.0063498
AdiposeSubcutaneous	GTEX-11GSP_ASB	ASB	0.0361011
AdiposeSubcutaneous	GTEX-11I78_BG	BG	0.00619942
AdiposeSubcutaneous	GTEX-11I78_ASB	ASB	0.04
AdiposeSubcutaneous	GTEX-11ILO_BG	BG	0.0333766
AdiposeSubcutaneous	GTEX-11ILO_ASB	ASB	0.0535117
AdiposeSubcutaneous	GTEX-11LCK_BG	BG	0.00649305
AdiposeSubcutaneous	GTEX-11LCK_ASB	ASB	0.0414414
AdiposeSubcutaneous	GTEX-11NUK_BG	BG	0.00631857
AdiposeSubcutaneous	GTEX-11NUK_ASB	ASB	0.0532544
AdiposeSubcutaneous	GTEX-11NV4_BG	BG	0.00623272
AdiposeSubcutaneous	GTEX-11NV4_ASB	ASB	0.0498753
AdiposeSubcutaneous	GTEX-11ONC_BG	BG	0.00445438
AdiposeSubcutaneous	GTEX-11ONC_ASB	ASB	0.0251397
AdiposeSubcutaneous	GTEX-11P7K_BG	BG	0.00627933
AdiposeSubcutaneous	GTEX-11P7K_ASB	ASB	0.0330396
AdiposeSubcutaneous	GTEX-11P81_BG	BG	0.00645993
AdiposeSubcutaneous	GTEX-11P81_ASB	ASB	0.0604288
AdiposeSubcutaneous	GTEX-11P82_BG	BG	0.00621554
AdiposeSubcutaneous	GTEX-11P82_ASB	ASB	0.0486891
AdiposeSubcutaneous	GTEX-11PRG_BG	BG	0.00662469
AdiposeSubcutaneous	GTEX-11PRG_ASB	ASB	0.0351288
AdiposeSubcutaneous	GTEX-11TT1_BG	BG	0.00640942
AdiposeSubcutaneous	GTEX-11TT1_ASB	ASB	0.0444874
AdiposeSubcutaneous	GTEX-11TTK_BG	BG	0.00635552
AdiposeSubcutaneous	GTEX-11TTK_ASB	ASB	0.0487365
AdiposeSubcutaneous	GTEX-11TUW_BG	BG	0.00593045
AdiposeSubcutaneous	GTEX-11TUW_ASB	ASB	0.0419048
AdiposeSubcutaneous	GTEX-11UD1_BG	BG	0.00622035
AdiposeSubcutaneous	GTEX-11UD1_ASB	ASB	0.0643016
AdiposeSubcutaneous	GTEX-11UD2_BG	BG	0.00593025
AdiposeSubcutaneous	GTEX-11UD2_ASB	ASB	0.0589319
AdiposeSubcutaneous	GTEX-11VI4_BG	BG	0.00612363
AdiposeSubcutaneous	GTEX-11VI4_ASB	ASB	0.0351562
AdiposeSubcutaneous	GTEX-11WQC_BG	BG	0.00637948
AdiposeSubcutaneous	GTEX-11WQC_ASB	ASB	0.0316456
AdiposeSubcutaneous	GTEX-11WQK_BG	BG	0.00658215
AdiposeSubcutaneous	GTEX-11WQK_ASB	ASB	0.0544355
AdiposeSubcutaneous	GTEX-11XUK_BG	BG	0.0059852
AdiposeSubcutaneous	GTEX-11XUK_ASB	ASB	0.0386965
AdiposeSubcutaneous	GTEX-11ZTS_BG	BG	0.00624363
AdiposeSubcutaneous	GTEX-11ZTS_ASB	ASB	0.0376648
AdiposeSubcutaneous	GTEX-11ZTT_BG	BG	0.0061233
AdiposeSubcutaneous	GTEX-11ZTT_ASB	ASB	0.0606061
AdiposeSubcutaneous	GTEX-11ZU8_BG	BG	0.00642664
AdiposeSubcutaneous	GTEX-11ZU8_ASB	ASB	0.0700758
AdiposeSubcutaneous	GTEX-11ZUS_BG	BG	0.00633288
AdiposeSubcutaneous	GTEX-11ZUS_ASB	ASB	0.0371094
AdiposeSubcutaneous	GTEX-11ZVC_BG	BG	0.00616087
AdiposeSubcutaneous	GTEX-11ZVC_ASB	ASB	0.0425926
AdiposeSubcutaneous	GTEX-1211K_BG	BG	0.00609161
AdiposeSubcutaneous	GTEX-1211K_ASB	ASB	0.0320755
AdiposeSubcutaneous	GTEX-12126_BG	BG	0.00650439
AdiposeSubcutaneous	GTEX-12126_ASB	ASB	0.0323974
AdiposeSubcutaneous	GTEX-1212Z_BG	BG	0.00629377
AdiposeSubcutaneous	GTEX-1212Z_ASB	ASB	0.0291262
AdiposeSubcutaneous	GTEX-12584_BG	BG	0.00644407
AdiposeSubcutaneous	GTEX-12584_ASB	ASB	0.0540541
AdiposeSubcutaneous	GTEX-12696_BG	BG	0.00419307
AdiposeSubcutaneous	GTEX-12696_ASB	ASB	0.0417755
AdiposeSubcutaneous	GTEX-12BJ1_BG	BG	0.0360152
AdiposeSubcutaneous	GTEX-12BJ1_ASB	ASB	0.0918033
AdiposeSubcutaneous	GTEX-12C56_BG	BG	0.0309603
AdiposeSubcutaneous	GTEX-12C56_ASB	ASB	0.0847458
AdiposeSubcutaneous	GTEX-12KS4_BG	BG	0.00647235
AdiposeSubcutaneous	GTEX-12KS4_ASB	ASB	0.0435606
AdiposeSubcutaneous	GTEX-12WS9_BG	BG	0.03397
AdiposeSubcutaneous	GTEX-12WS9_ASB	ASB	0.114815
AdiposeSubcutaneous	GTEX-12WSA_BG	BG	0.00659911
AdiposeSubcutaneous	GTEX-12WSA_ASB	ASB	0.0321361
AdiposeSubcutaneous	GTEX-12WSB_BG	BG	0.0339986
AdiposeSubcutaneous	GTEX-12WSB_ASB	ASB	0.0652174
AdiposeSubcutaneous	GTEX-12WSC_BG	BG	0.00634343
AdiposeSubcutaneous	GTEX-12WSC_ASB	ASB	0.0396226
AdiposeSubcutaneous	GTEX-12WSD_BG	BG	0.00636681
AdiposeSubcutaneous	GTEX-12WSD_ASB	ASB	0.0404494
AdiposeSubcutaneous	GTEX-12WSE_BG	BG	0.00617499
AdiposeSubcutaneous	GTEX-12WSE_ASB	ASB	0.0540541
AdiposeSubcutaneous	GTEX-12WSF_BG	BG	0.00632009
AdiposeSubcutaneous	GTEX-12WSF_ASB	ASB	0.0541045
AdiposeSubcutaneous	GTEX-12WSG_BG	BG	0.00651194
AdiposeSubcutaneous	GTEX-12WSG_ASB	ASB	0.0300188
AdiposeSubcutaneous	GTEX-12WSH_BG	BG	0.00613688
AdiposeSubcutaneous	GTEX-12WSH_ASB	ASB	0.0384615
AdiposeSubcutaneous	GTEX-12WSI_BG	BG	0.00637701
AdiposeSubcutaneous	GTEX-12WSI_ASB	ASB	0.0391459
AdiposeSubcutaneous	GTEX-12WSJ_BG	BG	0.00636296
AdiposeSubcutaneous	GTEX-12WSJ_ASB	ASB	0.0427184
AdiposeSubcutaneous	GTEX-12WSK_BG	BG	0.00602804
AdiposeSubcutaneous	GTEX-12WSK_ASB	ASB	0.0540541
AdiposeSubcutaneous	GTEX-12WSL_BG	BG	0.006195
AdiposeSubcutaneous	GTEX-12WSL_ASB	ASB	0.0462428
AdiposeSubcutaneous	GTEX-12WSM_BG	BG	0.00594903
AdiposeSubcutaneous	GTEX-12WSM_ASB	ASB	0.0357853
AdiposeSubcutaneous	GTEX-12WSN_BG	BG	0.00593859
AdiposeSubcutaneous	GTEX-12WSN_ASB	ASB	0.0517241
AdiposeSubcutaneous	GTEX-12ZZW_BG	BG	0.00587857
AdiposeSubcutaneous	GTEX-12ZZW_ASB	ASB	0.0460653
AdiposeSubcutaneous	GTEX-12ZZX_BG	BG	0.00603147
AdiposeSubcutaneous	GTEX-12ZZX_ASB	ASB	0.0280374
AdiposeSubcutaneous	GTEX-12ZZY_BG	BG	0.00643149
AdiposeSubcutaneous	GTEX-12ZZY_ASB	ASB	0.0335306
AdiposeSubcutaneous	GTEX-12ZZZ_BG	BG	0.00617542
AdiposeSubcutaneous	GTEX-12ZZZ_ASB	ASB	0.0358566
AdiposeSubcutaneous	GTEX-13111_BG	BG	0.00609198
AdiposeSubcutaneous	GTEX-13111_ASB	ASB	0.0446097
AdiposeSubcutaneous	GTEX-13112_BG	BG	0.00571244
AdiposeSubcutaneous	GTEX-13112_ASB	ASB	0.0589431
AdiposeSubcutaneous	GTEX-13113_BG	BG	0.00602382
AdiposeSubcutaneous	GTEX-13113_ASB	ASB	0.0324544
AdiposeSubcutaneous	GTEX-1313W_BG	BG	0.0342077
AdiposeSubcutaneous	GTEX-1313W_ASB	ASB	0.0727969
AdiposeSubcutaneous	GTEX-1314G_BG	BG	0.0349135
AdiposeSubcutaneous	GTEX-1314G_ASB	ASB	0.0792453
AdiposeSubcutaneous	GTEX-131XE_BG	BG	0.031362
AdiposeSubcutaneous	GTEX-131XE_ASB	ASB	0.0674603
AdiposeSubcutaneous	GTEX-131XF_BG	BG	0.0294099
AdiposeSubcutaneous	GTEX-131XF_ASB	ASB	0.116788
AdiposeSubcutaneous	GTEX-131XG_BG	BG	0.0341686
AdiposeSubcutaneous	GTEX-131XG_ASB	ASB	0.0427632
AdiposeSubcutaneous	GTEX-131XH_BG	BG	0.032513
AdiposeSubcutaneous	GTEX-131XH_ASB	ASB	0.0588235
AdiposeSubcutaneous	GTEX-131XW_BG	BG	0.0324661
AdiposeSubcutaneous	GTEX-131XW_ASB	ASB	0.109966
AdiposeSubcutaneous	GTEX-131YS_BG	BG	0.0331201
AdiposeSubcutaneous	GTEX-131YS_ASB	ASB	0.0839161
AdiposeSubcutaneous	GTEX-132AR_BG	BG	0.0342134
AdiposeSubcutaneous	GTEX-132AR_ASB	ASB	0.0827338
AdiposeSubcutaneous	GTEX-132NY_BG	BG	0.0341963
AdiposeSubcutaneous	GTEX-132NY_ASB	ASB	0.0736842
AdiposeSubcutaneous	GTEX-132Q8_BG	BG	0.0338227
AdiposeSubcutaneous	GTEX-132Q8_ASB	ASB	0.0756014
AdiposeSubcutaneous	GTEX-132QS_BG	BG	0.0292938
AdiposeSubcutaneous	GTEX-132QS_ASB	ASB	0.0728745
AdiposeSubcutaneous	GTEX-1339X_BG	BG	0.00394336
AdiposeSubcutaneous	GTEX-1339X_ASB	ASB	0.0465753
AdiposeSubcutaneous	GTEX-133LE_BG	BG	0.00624828
AdiposeSubcutaneous	GTEX-133LE_ASB	ASB	0.0344828
AdiposeSubcutaneous	GTEX-1399Q_BG	BG	0.0061893
AdiposeSubcutaneous	GTEX-1399Q_ASB	ASB	0.0478927
AdiposeSubcutaneous	GTEX-1399R_BG	BG	0.00452589
AdiposeSubcutaneous	GTEX-1399R_ASB	ASB	0.0307263
AdiposeSubcutaneous	GTEX-1399T_BG	BG	0.00421257
AdiposeSubcutaneous	GTEX-1399T_ASB	ASB	0.0427807
AdiposeSubcutaneous	GTEX-1399U_BG	BG	0.00413821
AdiposeSubcutaneous	GTEX-1399U_ASB	ASB	0.0305344
AdiposeSubcutaneous	GTEX-139D8_BG	BG	0.0301496
AdiposeSubcutaneous	GTEX-139D8_ASB	ASB	0.0836364
AdiposeSubcutaneous	GTEX-139T6_BG	BG	0.00404372
AdiposeSubcutaneous	GTEX-139T6_ASB	ASB	0.0260417
AdiposeSubcutaneous	GTEX-139T8_BG	BG	0.00408766
AdiposeSubcutaneous	GTEX-139T8_ASB	ASB	0.0469974
AdiposeSubcutaneous	GTEX-139TS_BG	BG	0.00413503
AdiposeSubcutaneous	GTEX-139TS_ASB	ASB	0.043956
AdiposeSubcutaneous	GTEX-139TT_BG	BG	0.00596347
AdiposeSubcutaneous	GTEX-139TT_ASB	ASB	0.0406852
AdiposeSubcutaneous	GTEX-139TU_BG	BG	0.00403481
AdiposeSubcutaneous	GTEX-139TU_ASB	ASB	0.037037
AdiposeSubcutaneous	GTEX-139UC_BG	BG	0.0041241
AdiposeSubcutaneous	GTEX-139UC_ASB	ASB	0.0417827
AdiposeSubcutaneous	GTEX-139UW_BG	BG	0.00635353
AdiposeSubcutaneous	GTEX-139UW_ASB	ASB	0.0434783
AdiposeSubcutaneous	GTEX-139YR_BG	BG	0.00645426
AdiposeSubcutaneous	GTEX-139YR_ASB	ASB	0.056338
AdiposeSubcutaneous	GTEX-13CF2_BG	BG	0.00606485
AdiposeSubcutaneous	GTEX-13CF2_ASB	ASB	0.0359168
AdiposeSubcutaneous	GTEX-13CF3_BG	BG	0.00600317
AdiposeSubcutaneous	GTEX-13CF3_ASB	ASB	0.0359408
AdiposeSubcutaneous	GTEX-13CIG_BG	BG	0.0056811
AdiposeSubcutaneous	GTEX-13CIG_ASB	ASB	0.032316
AdiposeSubcutaneous	GTEX-13CZU_BG	BG	0.00642871
AdiposeSubcutaneous	GTEX-13CZU_ASB	ASB	0.0563107
AdiposeSubcutaneous	GTEX-13CZV_BG	BG	0.00654458
AdiposeSubcutaneous	GTEX-13CZV_ASB	ASB	0.0341556
AdiposeSubcutaneous	GTEX-13D11_BG	BG	0.0064569
AdiposeSubcutaneous	GTEX-13D11_ASB	ASB	0.0536398
AdiposeSubcutaneous	GTEX-13FH7_BG	BG	0.00622147
AdiposeSubcutaneous	GTEX-13FH7_ASB	ASB	0.0311927
AdiposeSubcutaneous	GTEX-13FHO_BG	BG	0.00658964
AdiposeSubcutaneous	GTEX-13FHO_ASB	ASB	0.0576923
AdiposeSubcutaneous	GTEX-13FHP_BG	BG	0.00642815
AdiposeSubcutaneous	GTEX-13FHP_ASB	ASB	0.0326087
AdiposeSubcutaneous	GTEX-13FLV_BG	BG	0.00640794
AdiposeSubcutaneous	GTEX-13FLV_ASB	ASB	0.0371058
AdiposeSubcutaneous	GTEX-13FLW_BG	BG	0.0066168
AdiposeSubcutaneous	GTEX-13FLW_ASB	ASB	0.0401606
AdiposeSubcutaneous	GTEX-13FTW_BG	BG	0.00644909
AdiposeSubcutaneous	GTEX-13FTW_ASB	ASB	0.0444444
AdiposeSubcutaneous	GTEX-13FTX_BG	BG	0.00561449
AdiposeSubcutaneous	GTEX-13FTX_ASB	ASB	0.026975
AdiposeSubcutaneous	GTEX-13FTY_BG	BG	0.00647791
AdiposeSubcutaneous	GTEX-13FTY_ASB	ASB	0.0466926
AdiposeSubcutaneous	GTEX-13FTZ_BG	BG	0.00605166
AdiposeSubcutaneous	GTEX-13FTZ_ASB	ASB	0.0545455
AdiposeSubcutaneous	GTEX-13FXS_BG	BG	0.00659648
AdiposeSubcutaneous	GTEX-13FXS_ASB	ASB	0.0523013
AdiposeSubcutaneous	GTEX-13G51_BG	BG	0.00580465
AdiposeSubcutaneous	GTEX-13G51_ASB	ASB	0.0421687
AdiposeSubcutaneous	GTEX-13IVO_BG	BG	0.00654916
AdiposeSubcutaneous	GTEX-13IVO_ASB	ASB	0.0301887
AdiposeSubcutaneous	GTEX-13JUV_BG	BG	0.00656627
AdiposeSubcutaneous	GTEX-13JUV_ASB	ASB	0.0376569
AdiposeSubcutaneous	GTEX-13JVG_BG	BG	0.00624429
AdiposeSubcutaneous	GTEX-13JVG_ASB	ASB	0.0393996
AdiposeSubcutaneous	GTEX-13N11_BG	BG	0.00609491
AdiposeSubcutaneous	GTEX-13N11_ASB	ASB	0.0565611
AdiposeSubcutaneous	GTEX-13N1W_BG	BG	0.00652791
AdiposeSubcutaneous	GTEX-13N1W_ASB	ASB	0.0376648
AdiposeSubcutaneous	GTEX-13N2G_BG	BG	0.006235
AdiposeSubcutaneous	GTEX-13N2G_ASB	ASB	0.0281426
AdiposeSubcutaneous	GTEX-13NYB_BG	BG	0.0064825
AdiposeSubcutaneous	GTEX-13NYB_ASB	ASB	0.04375
AdiposeSubcutaneous	GTEX-13NYC_BG	BG	0.00612561
AdiposeSubcutaneous	GTEX-13NYC_ASB	ASB	0.0344828
AdiposeSubcutaneous	GTEX-13NYS_BG	BG	0.00623927
AdiposeSubcutaneous	GTEX-13NYS_ASB	ASB	0.065371
AdiposeSubcutaneous	GTEX-13NZ8_BG	BG	0.00676823
AdiposeSubcutaneous	GTEX-13NZ8_ASB	ASB	0.0516605
AdiposeSubcutaneous	GTEX-13NZ9_BG	BG	0.00616324
AdiposeSubcutaneous	GTEX-13NZ9_ASB	ASB	0.0578704
AdiposeSubcutaneous	GTEX-13NZA_BG	BG	0.00598009
AdiposeSubcutaneous	GTEX-13NZA_ASB	ASB	0.0406977
AdiposeSubcutaneous	GTEX-13NZB_BG	BG	0.0064514
AdiposeSubcutaneous	GTEX-13NZB_ASB	ASB	0.048218
AdiposeSubcutaneous	GTEX-13O1R_BG	BG	0.00636174
AdiposeSubcutaneous	GTEX-13O1R_ASB	ASB	0.0356436
AdiposeSubcutaneous	GTEX-13O21_BG	BG	0.00640898
AdiposeSubcutaneous	GTEX-13O21_ASB	ASB	0.0407767
AdiposeSubcutaneous	GTEX-13O3O_BG	BG	0.00597039
AdiposeSubcutaneous	GTEX-13O3O_ASB	ASB	0.0520446
AdiposeSubcutaneous	GTEX-13O3P_BG	BG	0.00616437
AdiposeSubcutaneous	GTEX-13O3P_ASB	ASB	0.0474308
AdiposeSubcutaneous	GTEX-13O3Q_BG	BG	0.00598446
AdiposeSubcutaneous	GTEX-13O3Q_ASB	ASB	0.0418327
AdiposeSubcutaneous	GTEX-13O61_BG	BG	0.00606109
AdiposeSubcutaneous	GTEX-13O61_ASB	ASB	0.045098
AdiposeSubcutaneous	GTEX-13OVG_BG	BG	0.00648121
AdiposeSubcutaneous	GTEX-13OVG_ASB	ASB	0.0522388
AdiposeSubcutaneous	GTEX-13OVH_BG	BG	0.00631264
AdiposeSubcutaneous	GTEX-13OVH_ASB	ASB	0.0441176
AdiposeSubcutaneous	GTEX-13OVI_BG	BG	0.00644643
AdiposeSubcutaneous	GTEX-13OVI_ASB	ASB	0.0489978
AdiposeSubcutaneous	GTEX-13OVJ_BG	BG	0.00653413
AdiposeSubcutaneous	GTEX-13OVJ_ASB	ASB	0.0639535
AdiposeSubcutaneous	GTEX-13OVK_BG	BG	0.00619841
AdiposeSubcutaneous	GTEX-13OVK_ASB	ASB	0.0496183
AdiposeSubcutaneous	GTEX-13OVL_BG	BG	0.00619057
AdiposeSubcutaneous	GTEX-13OVL_ASB	ASB	0.0410678
AdiposeSubcutaneous	GTEX-13OW5_BG	BG	0.00611221
AdiposeSubcutaneous	GTEX-13OW5_ASB	ASB	0.0453721
AdiposeSubcutaneous	GTEX-13OW6_BG	BG	0.00635825
AdiposeSubcutaneous	GTEX-13OW6_ASB	ASB	0.0569106
AdiposeSubcutaneous	GTEX-13OW7_BG	BG	0.00609297
AdiposeSubcutaneous	GTEX-13OW7_ASB	ASB	0.028169
AdiposeSubcutaneous	GTEX-13OW8_BG	BG	0.00620278
AdiposeSubcutaneous	GTEX-13OW8_ASB	ASB	0.0397727
AdiposeSubcutaneous	GTEX-13PL6_BG	BG	0.0059344
AdiposeSubcutaneous	GTEX-13PL6_ASB	ASB	0.0314233
AdiposeSubcutaneous	GTEX-13PL7_BG	BG	0.00605294
AdiposeSubcutaneous	GTEX-13PL7_ASB	ASB	0.055794
AdiposeSubcutaneous	GTEX-13PLJ_BG	BG	0.00637648
AdiposeSubcutaneous	GTEX-13PLJ_ASB	ASB	0.0434783
AdiposeSubcutaneous	GTEX-13PVQ_BG	BG	0.0318807
AdiposeSubcutaneous	GTEX-13PVQ_ASB	ASB	0.0855263
AdiposeSubcutaneous	GTEX-13PVR_BG	BG	0.0310812
AdiposeSubcutaneous	GTEX-13PVR_ASB	ASB	0.0863787
AdiposeSubcutaneous	GTEX-13QBU_BG	BG	0.00633446
AdiposeSubcutaneous	GTEX-13QBU_ASB	ASB	0.0455408
AdiposeSubcutaneous	GTEX-13QIC_BG	BG	0.00641088
AdiposeSubcutaneous	GTEX-13QIC_ASB	ASB	0.0423573
AdiposeSubcutaneous	GTEX-13QJ3_BG	BG	0.00551636
AdiposeSubcutaneous	GTEX-13QJ3_ASB	ASB	0.0471698
AdiposeSubcutaneous	GTEX-13QJC_BG	BG	0.00612079
AdiposeSubcutaneous	GTEX-13QJC_ASB	ASB	0.0412371
AdiposeSubcutaneous	GTEX-13RTJ_BG	BG	0.0060853
AdiposeSubcutaneous	GTEX-13RTJ_ASB	ASB	0.0468165
AdiposeSubcutaneous	GTEX-13RTK_BG	BG	0.0065086
AdiposeSubcutaneous	GTEX-13RTK_ASB	ASB	0.0635838
AdiposeSubcutaneous	GTEX-13S7M_BG	BG	0.00601841
AdiposeSubcutaneous	GTEX-13S7M_ASB	ASB	0.0364683
AdiposeSubcutaneous	GTEX-13S86_BG	BG	0.00627761
AdiposeSubcutaneous	GTEX-13S86_ASB	ASB	0.0433925
AdiposeSubcutaneous	GTEX-13SLW_BG	BG	0.00600325
AdiposeSubcutaneous	GTEX-13SLW_ASB	ASB	0.0377734
AdiposeSubcutaneous	GTEX-13SLX_BG	BG	0.00652446
AdiposeSubcutaneous	GTEX-13SLX_ASB	ASB	0.0383838
AdiposeSubcutaneous	GTEX-13U4I_BG	BG	0.00597581
AdiposeSubcutaneous	GTEX-13U4I_ASB	ASB	0.0510806
AdiposeSubcutaneous	GTEX-13VXT_BG	BG	0.00619807
AdiposeSubcutaneous	GTEX-13VXT_ASB	ASB	0.0307377
AdiposeSubcutaneous	GTEX-13VXU_BG	BG	0.00631974
AdiposeSubcutaneous	GTEX-13VXU_ASB	ASB	0.0516252
AdiposeSubcutaneous	GTEX-13W3W_BG	BG	0.00613308
AdiposeSubcutaneous	GTEX-13W3W_ASB	ASB	0.0342857
AdiposeSubcutaneous	GTEX-13W46_BG	BG	0.00629064
AdiposeSubcutaneous	GTEX-13W46_ASB	ASB	0.0483871
AdiposeSubcutaneous	GTEX-13X6H_BG	BG	0.00604206
AdiposeSubcutaneous	GTEX-13X6H_ASB	ASB	0.0318352
AdiposeSubcutaneous	GTEX-13X6I_BG	BG	0.00628368
AdiposeSubcutaneous	GTEX-13X6I_ASB	ASB	0.0264766
AdiposeSubcutaneous	GTEX-13X6J_BG	BG	0.00585387
AdiposeSubcutaneous	GTEX-13X6J_ASB	ASB	0.0347648
AdiposeSubcutaneous	GTEX-13X6K_BG	BG	0.00652517
AdiposeSubcutaneous	GTEX-13X6K_ASB	ASB	0.0411765
AdiposeSubcutaneous	GTEX-145MF_BG	BG	0.00678324
AdiposeSubcutaneous	GTEX-145MF_ASB	ASB	0.0502901
AdiposeSubcutaneous	GTEX-145MG_BG	BG	0.00648256
AdiposeSubcutaneous	GTEX-145MG_ASB	ASB	0.042735
AdiposeSubcutaneous	GTEX-145MH_BG	BG	0.00633947
AdiposeSubcutaneous	GTEX-145MH_ASB	ASB	0.0279851
AdiposeSubcutaneous	GTEX-145MI_BG	BG	0.0353123
AdiposeSubcutaneous	GTEX-145MI_ASB	ASB	0.0827068
AdiposeSubcutaneous	GTEX-145MN_BG	BG	0.0307584
AdiposeSubcutaneous	GTEX-145MN_ASB	ASB	0.0695652
AdiposeSubcutaneous	GTEX-145MO_BG	BG	0.00629812
AdiposeSubcutaneous	GTEX-145MO_ASB	ASB	0.0515654
AdiposeSubcutaneous	GTEX-146FH_BG	BG	0.0317969
AdiposeSubcutaneous	GTEX-146FH_ASB	ASB	0.0577617
AdiposeSubcutaneous	GTEX-146FQ_BG	BG	0.0334058
AdiposeSubcutaneous	GTEX-146FQ_ASB	ASB	0.0974026
AdiposeSubcutaneous	GTEX-146FR_BG	BG	0.0327941
AdiposeSubcutaneous	GTEX-146FR_ASB	ASB	0.0629371
AdiposeSubcutaneous	GTEX-14753_BG	BG	0.0341383
AdiposeSubcutaneous	GTEX-14753_ASB	ASB	0.0892857
AdiposeSubcutaneous	GTEX-1477Z_BG	BG	0.0296755
AdiposeSubcutaneous	GTEX-1477Z_ASB	ASB	0.0427046
AdiposeSubcutaneous	GTEX-147F3_BG	BG	0.030982
AdiposeSubcutaneous	GTEX-147F3_ASB	ASB	0.0844595
AdiposeSubcutaneous	GTEX-147F4_BG	BG	0.0349973
AdiposeSubcutaneous	GTEX-147F4_ASB	ASB	0.0774908
AdiposeSubcutaneous	GTEX-147GR_BG	BG	0.032867
AdiposeSubcutaneous	GTEX-147GR_ASB	ASB	0.0927152
AdiposeSubcutaneous	GTEX-147JS_BG	BG	0.0326666
AdiposeSubcutaneous	GTEX-147JS_ASB	ASB	0.0746753
AdiposeSubcutaneous	GTEX-148VI_BG	BG	0.0332384
AdiposeSubcutaneous	GTEX-148VI_ASB	ASB	0.107266
AdiposeSubcutaneous	GTEX-148VJ_BG	BG	0.0327227
AdiposeSubcutaneous	GTEX-148VJ_ASB	ASB	0.0811808
AdiposeSubcutaneous	GTEX-1497J_BG	BG	0.030458
AdiposeSubcutaneous	GTEX-1497J_ASB	ASB	0.0550847
AdiposeSubcutaneous	GTEX-14A5H_BG	BG	0.0338573
AdiposeSubcutaneous	GTEX-14A5H_ASB	ASB	0.0689655
AdiposeSubcutaneous	GTEX-14A5I_BG	BG	0.0310764
AdiposeSubcutaneous	GTEX-14A5I_ASB	ASB	0.0639098
AdiposeSubcutaneous	GTEX-14A6H_BG	BG	0.0314235
AdiposeSubcutaneous	GTEX-14A6H_ASB	ASB	0.0974729
AdiposeSubcutaneous	GTEX-14ABY_BG	BG	0.0355242
AdiposeSubcutaneous	GTEX-14ABY_ASB	ASB	0.0659722
AdiposeSubcutaneous	GTEX-14AS3_BG	BG	0.0328602
AdiposeSubcutaneous	GTEX-14AS3_ASB	ASB	0.0792453
AdiposeSubcutaneous	GTEX-14ASI_BG	BG	0.0292788
AdiposeSubcutaneous	GTEX-14ASI_ASB	ASB	0.0634328
AdiposeSubcutaneous	GTEX-14B4R_BG	BG	0.0316091
AdiposeSubcutaneous	GTEX-14B4R_ASB	ASB	0.0602837
AdiposeSubcutaneous	GTEX-14BIL_BG	BG	0.034052
AdiposeSubcutaneous	GTEX-14BIL_ASB	ASB	0.0809859
AdiposeSubcutaneous	GTEX-14BIM_BG	BG	0.0325015
AdiposeSubcutaneous	GTEX-14BIM_ASB	ASB	0.0793103
AdiposeSubcutaneous	GTEX-14BIN_BG	BG	0.0323358
AdiposeSubcutaneous	GTEX-14BIN_ASB	ASB	0.0766667
AdiposeSubcutaneous	GTEX-14BMU_BG	BG	0.0326762
AdiposeSubcutaneous	GTEX-14BMU_ASB	ASB	0.0559441
AdiposeSubcutaneous	GTEX-14BMV_BG	BG	0.0329902
AdiposeSubcutaneous	GTEX-14BMV_ASB	ASB	0.0505051
AdiposeSubcutaneous	GTEX-14C38_BG	BG	0.0347469
AdiposeSubcutaneous	GTEX-14C38_ASB	ASB	0.057554
AdiposeSubcutaneous	GTEX-14C39_BG	BG	0.0354911
AdiposeSubcutaneous	GTEX-14C39_ASB	ASB	0.088968
AdiposeSubcutaneous	GTEX-14C5O_BG	BG	0.0328663
AdiposeSubcutaneous	GTEX-14C5O_ASB	ASB	0.0940767
AdiposeSubcutaneous	GTEX-14DAQ_BG	BG	0.0346193
AdiposeSubcutaneous	GTEX-14DAQ_ASB	ASB	0.0747331
AdiposeSubcutaneous	GTEX-14DAR_BG	BG	0.0299685
AdiposeSubcutaneous	GTEX-14DAR_ASB	ASB	0.0902778
AdiposeSubcutaneous	GTEX-14E1K_BG	BG	0.0335817
AdiposeSubcutaneous	GTEX-14E1K_ASB	ASB	0.121673
AdiposeSubcutaneous	GTEX-14E6C_BG	BG	0.0289634
AdiposeSubcutaneous	GTEX-14E6C_ASB	ASB	0.0661765
AdiposeSubcutaneous	GTEX-14E6D_BG	BG	0.0371255
AdiposeSubcutaneous	GTEX-14E6D_ASB	ASB	0.0915751
AdiposeSubcutaneous	GTEX-14E6E_BG	BG	0.0347064
AdiposeSubcutaneous	GTEX-14E6E_ASB	ASB	0.0844156
AdiposeSubcutaneous	GTEX-14E7W_BG	BG	0.0335955
AdiposeSubcutaneous	GTEX-14E7W_ASB	ASB	0.0688406
AdiposeSubcutaneous	GTEX-14H4A_BG	BG	0.0351823
AdiposeSubcutaneous	GTEX-14H4A_ASB	ASB	0.0673759
AdiposeSubcutaneous	GTEX-14ICK_BG	BG	0.0318267
AdiposeSubcutaneous	GTEX-14ICK_ASB	ASB	0.0588235
AdiposeSubcutaneous	GTEX-14ICL_BG	BG	0.0341933
AdiposeSubcutaneous	GTEX-14ICL_ASB	ASB	0.0543478
AdiposeSubcutaneous	GTEX-14JG1_BG	BG	0.0331287
AdiposeSubcutaneous	GTEX-14JG1_ASB	ASB	0.0735294
AdiposeSubcutaneous	GTEX-14JG6_BG	BG	0.032338
AdiposeSubcutaneous	GTEX-14JG6_ASB	ASB	0.0875912
AdiposeSubcutaneous	GTEX-14JIY_BG	BG	0.0337428
AdiposeSubcutaneous	GTEX-14JIY_ASB	ASB	0.0695364
AdiposeSubcutaneous	GTEX-14LLW_BG	BG	0.0321227
AdiposeSubcutaneous	GTEX-14LLW_ASB	ASB	0.0739437
AdiposeSubcutaneous	GTEX-14LZ3_BG	BG	0.0294759
AdiposeSubcutaneous	GTEX-14LZ3_ASB	ASB	0.0867925
AdiposeSubcutaneous	GTEX-14PHW_BG	BG	0.0313242
AdiposeSubcutaneous	GTEX-14PHW_ASB	ASB	0.0662021
AdiposeSubcutaneous	GTEX-14PHX_BG	BG	0.0326637
AdiposeSubcutaneous	GTEX-14PHX_ASB	ASB	0.0963455
AdiposeSubcutaneous	GTEX-14PHY_BG	BG	0.0309156
AdiposeSubcutaneous	GTEX-14PHY_ASB	ASB	0.0845588
AdiposeSubcutaneous	GTEX-14PII_BG	BG	0.0309267
AdiposeSubcutaneous	GTEX-14PII_ASB	ASB	0.0783582
AdiposeSubcutaneous	GTEX-14PJ2_BG	BG	0.0311901
AdiposeSubcutaneous	GTEX-14PJ2_ASB	ASB	0.089404
AdiposeSubcutaneous	GTEX-14PJ3_BG	BG	0.0305883
AdiposeSubcutaneous	GTEX-14PJ3_ASB	ASB	0.0813953
AdiposeSubcutaneous	GTEX-14PJ4_BG	BG	0.0327227
AdiposeSubcutaneous	GTEX-14PJ4_ASB	ASB	0.0537634
AdiposeSubcutaneous	GTEX-14PJ5_BG	BG	0.0327759
AdiposeSubcutaneous	GTEX-14PJ5_ASB	ASB	0.047619
AdiposeSubcutaneous	GTEX-14PJ6_BG	BG	0.0320496
AdiposeSubcutaneous	GTEX-14PJ6_ASB	ASB	0.0958904
AdiposeSubcutaneous	GTEX-14PJM_BG	BG	0.0324579
AdiposeSubcutaneous	GTEX-14PJM_ASB	ASB	0.0682594
AdiposeSubcutaneous	GTEX-14PJN_BG	BG	0.0323686
AdiposeSubcutaneous	GTEX-14PJN_ASB	ASB	0.0989761
AdiposeSubcutaneous	GTEX-14PJO_BG	BG	0.0322085
AdiposeSubcutaneous	GTEX-14PJO_ASB	ASB	0.0782918
AdiposeSubcutaneous	GTEX-14PJP_BG	BG	0.0332482
AdiposeSubcutaneous	GTEX-14PJP_ASB	ASB	0.0614334
AdiposeSubcutaneous	GTEX-14PK6_BG	BG	0.0314496
AdiposeSubcutaneous	GTEX-14PK6_ASB	ASB	0.0695364
AdiposeSubcutaneous	GTEX-N7MS_BG	BG	0.00368869
AdiposeSubcutaneous	GTEX-N7MS_ASB	ASB	0.0260465
AdiposeSubcutaneous	GTEX-N7MT_BG	BG	0.00363649
AdiposeSubcutaneous	GTEX-N7MT_ASB	ASB	0.0292729
AdiposeSubcutaneous	GTEX-NFK9_BG	BG	0.00335128
AdiposeSubcutaneous	GTEX-NFK9_ASB	ASB	0.0209472
AdiposeSubcutaneous	GTEX-NL3G_BG	BG	0.00643026
AdiposeSubcutaneous	GTEX-NL3G_ASB	ASB	0.0474453
AdiposeSubcutaneous	GTEX-NL3H_BG	BG	0.00307025
AdiposeSubcutaneous	GTEX-NL3H_ASB	ASB	0.0263415
AdiposeSubcutaneous	GTEX-NL4W_BG	BG	0.0035107
AdiposeSubcutaneous	GTEX-NL4W_ASB	ASB	0.0180018
AdiposeSubcutaneous	GTEX-NPJ7_BG	BG	0.00365087
AdiposeSubcutaneous	GTEX-NPJ7_ASB	ASB	0.0307287
AdiposeSubcutaneous	GTEX-NPJ8_BG	BG	0.00327983
AdiposeSubcutaneous	GTEX-NPJ8_ASB	ASB	0.0303867
AdiposeSubcutaneous	GTEX-O5YT_BG	BG	0.00381438
AdiposeSubcutaneous	GTEX-O5YT_ASB	ASB	0.0271493
AdiposeSubcutaneous	GTEX-O5YU_BG	BG	0.0344699
AdiposeSubcutaneous	GTEX-O5YU_ASB	ASB	0.0777027
AdiposeSubcutaneous	GTEX-O5YV_BG	BG	0.00349542
AdiposeSubcutaneous	GTEX-O5YV_ASB	ASB	0.0305481
AdiposeSubcutaneous	GTEX-O5YW_BG	BG	0.0032395
AdiposeSubcutaneous	GTEX-O5YW_ASB	ASB	0.0311027
AdiposeSubcutaneous	GTEX-OHPK_BG	BG	0.00318079
AdiposeSubcutaneous	GTEX-OHPK_ASB	ASB	0.0333681
AdiposeSubcutaneous	GTEX-OHPL_BG	BG	0.0364983
AdiposeSubcutaneous	GTEX-OHPL_ASB	ASB	0.0725806
AdiposeSubcutaneous	GTEX-OHPM_BG	BG	0.00360139
AdiposeSubcutaneous	GTEX-OHPM_ASB	ASB	0.0220848
AdiposeSubcutaneous	GTEX-OHPN_BG	BG	0.00342857
AdiposeSubcutaneous	GTEX-OHPN_ASB	ASB	0.0229682
AdiposeSubcutaneous	GTEX-OIZF_BG	BG	0.00342669
AdiposeSubcutaneous	GTEX-OIZF_ASB	ASB	0.0262935
AdiposeSubcutaneous	GTEX-OIZG_BG	BG	0.00350626
AdiposeSubcutaneous	GTEX-OIZG_ASB	ASB	0.021777
AdiposeSubcutaneous	GTEX-OIZH_BG	BG	0.00353122
AdiposeSubcutaneous	GTEX-OIZH_ASB	ASB	0.0239316
AdiposeSubcutaneous	GTEX-OIZI_BG	BG	0.00357193
AdiposeSubcutaneous	GTEX-OIZI_ASB	ASB	0.0238516
AdiposeSubcutaneous	GTEX-OOBJ_BG	BG	0.0323949
AdiposeSubcutaneous	GTEX-OOBJ_ASB	ASB	0.092437
AdiposeSubcutaneous	GTEX-OOBK_BG	BG	0.00346851
AdiposeSubcutaneous	GTEX-OOBK_ASB	ASB	0.0271691
AdiposeSubcutaneous	GTEX-OXRK_BG	BG	0.00357263
AdiposeSubcutaneous	GTEX-OXRK_ASB	ASB	0.0314465
AdiposeSubcutaneous	GTEX-OXRL_BG	BG	0.00372014
AdiposeSubcutaneous	GTEX-OXRL_ASB	ASB	0.0211009
AdiposeSubcutaneous	GTEX-OXRN_BG	BG	0.00373969
AdiposeSubcutaneous	GTEX-OXRN_ASB	ASB	0.0234445
AdiposeSubcutaneous	GTEX-OXRO_BG	BG	0.00323856
AdiposeSubcutaneous	GTEX-OXRO_ASB	ASB	0.025953
AdiposeSubcutaneous	GTEX-OXRP_BG	BG	0.00332011
AdiposeSubcutaneous	GTEX-OXRP_ASB	ASB	0.0167286
AdiposeSubcutaneous	GTEX-P44G_BG	BG	#NAME?
AdiposeSubcutaneous	GTEX-P44G_ASB	ASB	#NAME?
AdiposeSubcutaneous	GTEX-P44H_BG	BG	0.00366799
AdiposeSubcutaneous	GTEX-P44H_ASB	ASB	0.0250447
AdiposeSubcutaneous	GTEX-P4PP_BG	BG	0.00330221
AdiposeSubcutaneous	GTEX-P4PP_ASB	ASB	0.0191257
AdiposeSubcutaneous	GTEX-P4PQ_BG	BG	0.00346719
AdiposeSubcutaneous	GTEX-P4PQ_ASB	ASB	0.0319635
AdiposeSubcutaneous	GTEX-P4QR_BG	BG	0.00373606
AdiposeSubcutaneous	GTEX-P4QR_ASB	ASB	0.0276718
AdiposeSubcutaneous	GTEX-P4QS_BG	BG	0.00343098
AdiposeSubcutaneous	GTEX-P4QS_ASB	ASB	0.0337079
AdiposeSubcutaneous	GTEX-P4QT_BG	BG	0.00347781
AdiposeSubcutaneous	GTEX-P4QT_ASB	ASB	0.0297984
AdiposeSubcutaneous	GTEX-P78B_BG	BG	0.00349685
AdiposeSubcutaneous	GTEX-P78B_ASB	ASB	0.030303
AdiposeSubcutaneous	GTEX-PLZ4_BG	BG	0.00360449
AdiposeSubcutaneous	GTEX-PLZ4_ASB	ASB	0.0262935
AdiposeSubcutaneous	GTEX-PLZ5_BG	BG	0.00347072
AdiposeSubcutaneous	GTEX-PLZ5_ASB	ASB	0.0373832
AdiposeSubcutaneous	GTEX-PLZ6_BG	BG	0.00354928
AdiposeSubcutaneous	GTEX-PLZ6_ASB	ASB	0.0245052
AdiposeSubcutaneous	GTEX-POMQ_BG	BG	0.00344542
AdiposeSubcutaneous	GTEX-POMQ_ASB	ASB	0.0210421
AdiposeSubcutaneous	GTEX-POYW_BG	BG	0.00337572
AdiposeSubcutaneous	GTEX-POYW_ASB	ASB	0.0280797
AdiposeSubcutaneous	GTEX-PSDG_BG	BG	0.00358872
AdiposeSubcutaneous	GTEX-PSDG_ASB	ASB	0.0327409
AdiposeSubcutaneous	GTEX-PVOW_BG	BG	0.00364329
AdiposeSubcutaneous	GTEX-PVOW_ASB	ASB	0.0239631
AdiposeSubcutaneous	GTEX-PW2O_BG	BG	0.0032174
AdiposeSubcutaneous	GTEX-PW2O_ASB	ASB	0.0284192
AdiposeSubcutaneous	GTEX-PWCY_BG	BG	0.00334199
AdiposeSubcutaneous	GTEX-PWCY_ASB	ASB	0.0229148
AdiposeSubcutaneous	GTEX-PWN1_BG	BG	0.00369135
AdiposeSubcutaneous	GTEX-PWN1_ASB	ASB	0.0355932
AdiposeSubcutaneous	GTEX-PWO3_BG	BG	0.00365185
AdiposeSubcutaneous	GTEX-PWO3_ASB	ASB	0.0230967
AdiposeSubcutaneous	GTEX-PWOO_BG	BG	0.00364692
AdiposeSubcutaneous	GTEX-PWOO_ASB	ASB	0.0309544
AdiposeSubcutaneous	GTEX-PX3G_BG	BG	0.0367516
AdiposeSubcutaneous	GTEX-PX3G_ASB	ASB	0.0745098
AdiposeSubcutaneous	GTEX-Q2AG_BG	BG	0.00326679
AdiposeSubcutaneous	GTEX-Q2AG_ASB	ASB	0.048552
AdiposeSubcutaneous	GTEX-Q2AH_BG	BG	0.00339559
AdiposeSubcutaneous	GTEX-Q2AH_ASB	ASB	0.0248329
AdiposeSubcutaneous	GTEX-Q2AI_BG	BG	0.00370291
AdiposeSubcutaneous	GTEX-Q2AI_ASB	ASB	0.0284698
AdiposeSubcutaneous	GTEX-Q734_BG	BG	0.00375186
AdiposeSubcutaneous	GTEX-Q734_ASB	ASB	0.0294883
AdiposeSubcutaneous	GTEX-QCQG_BG	BG	0.0380972
AdiposeSubcutaneous	GTEX-QCQG_ASB	ASB	0.0944206
AdiposeSubcutaneous	GTEX-QDT8_BG	BG	0.0334656
AdiposeSubcutaneous	GTEX-QDT8_ASB	ASB	0.036
AdiposeSubcutaneous	GTEX-QDVJ_BG	BG	0.0366217
AdiposeSubcutaneous	GTEX-QDVJ_ASB	ASB	0.0803213
AdiposeSubcutaneous	GTEX-QDVN_BG	BG	0.035335
AdiposeSubcutaneous	GTEX-QDVN_ASB	ASB	0.0661157
AdiposeSubcutaneous	GTEX-QEG4_BG	BG	0.00372908
AdiposeSubcutaneous	GTEX-QEG4_ASB	ASB	0.0368782
AdiposeSubcutaneous	GTEX-QEG5_BG	BG	0.00365673
AdiposeSubcutaneous	GTEX-QEG5_ASB	ASB	0.0361953
AdiposeSubcutaneous	GTEX-QEL4_BG	BG	0.0364558
AdiposeSubcutaneous	GTEX-QEL4_ASB	ASB	0.0729927
AdiposeSubcutaneous	GTEX-QESD_BG	BG	0.00309046
AdiposeSubcutaneous	GTEX-QESD_ASB	ASB	0.0187091
AdiposeSubcutaneous	GTEX-QLQ7_BG	BG	0.0363966
AdiposeSubcutaneous	GTEX-QLQ7_ASB	ASB	0.0535714
AdiposeSubcutaneous	GTEX-QLQW_BG	BG	0.00355189
AdiposeSubcutaneous	GTEX-QLQW_ASB	ASB	0.0256849
AdiposeSubcutaneous	GTEX-QMR6_BG	BG	0.0331948
AdiposeSubcutaneous	GTEX-QMR6_ASB	ASB	0.0711297
AdiposeSubcutaneous	GTEX-QMRM_BG	BG	0.00349349
AdiposeSubcutaneous	GTEX-QMRM_ASB	ASB	0.0315884
AdiposeSubcutaneous	GTEX-QV31_BG	BG	0.00355995
AdiposeSubcutaneous	GTEX-QV31_ASB	ASB	0.0295802
AdiposeSubcutaneous	GTEX-QV44_BG	BG	0.00350393
AdiposeSubcutaneous	GTEX-QV44_ASB	ASB	0.0261261
AdiposeSubcutaneous	GTEX-QVJO_BG	BG	0.038397
AdiposeSubcutaneous	GTEX-QVJO_ASB	ASB	0.125926
AdiposeSubcutaneous	GTEX-QVUS_BG	BG	0.0032782
AdiposeSubcutaneous	GTEX-QVUS_ASB	ASB	0.0301887
AdiposeSubcutaneous	GTEX-QXCU_BG	BG	0.00354137
AdiposeSubcutaneous	GTEX-QXCU_ASB	ASB	0.0222793
AdiposeSubcutaneous	GTEX-R3RS_BG	BG	0.00332673
AdiposeSubcutaneous	GTEX-R3RS_ASB	ASB	0.0290102
AdiposeSubcutaneous	GTEX-R45C_BG	BG	#NAME?
AdiposeSubcutaneous	GTEX-R45C_ASB	ASB	#NAME?
AdiposeSubcutaneous	GTEX-R53T_BG	BG	0.0315919
AdiposeSubcutaneous	GTEX-R53T_ASB	ASB	0.090535
AdiposeSubcutaneous	GTEX-R55C_BG	BG	0.0034335
AdiposeSubcutaneous	GTEX-R55C_ASB	ASB	0.0288372
AdiposeSubcutaneous	GTEX-R55D_BG	BG	0.0333966
AdiposeSubcutaneous	GTEX-R55D_ASB	ASB	0.0852713
AdiposeSubcutaneous	GTEX-R55E_BG	BG	0.0035275
AdiposeSubcutaneous	GTEX-R55E_ASB	ASB	0.0251082
AdiposeSubcutaneous	GTEX-R55F_BG	BG	0.0338822
AdiposeSubcutaneous	GTEX-R55F_ASB	ASB	0.0836653
AdiposeSubcutaneous	GTEX-R55G_BG	BG	0.00359039
AdiposeSubcutaneous	GTEX-R55G_ASB	ASB	0.0336976
AdiposeSubcutaneous	GTEX-REY6_BG	BG	0.00354748
AdiposeSubcutaneous	GTEX-REY6_ASB	ASB	0.0371025
AdiposeSubcutaneous	GTEX-RM2N_BG	BG	0.0034555
AdiposeSubcutaneous	GTEX-RM2N_ASB	ASB	0.0265325
AdiposeSubcutaneous	GTEX-RN64_BG	BG	0.00336679
AdiposeSubcutaneous	GTEX-RN64_ASB	ASB	0.0256663
AdiposeSubcutaneous	GTEX-RNOR_BG	BG	0.00339169
AdiposeSubcutaneous	GTEX-RNOR_ASB	ASB	0.0306122
AdiposeSubcutaneous	GTEX-RTLS_BG	BG	0.0371292
AdiposeSubcutaneous	GTEX-RTLS_ASB	ASB	0.0968992
AdiposeSubcutaneous	GTEX-RU1J_BG	BG	0.00330209
AdiposeSubcutaneous	GTEX-RU1J_ASB	ASB	0.025641
AdiposeSubcutaneous	GTEX-RU72_BG	BG	0.00349481
AdiposeSubcutaneous	GTEX-RU72_ASB	ASB	0.0254425
AdiposeSubcutaneous	GTEX-RUSQ_BG	BG	0.00328258
AdiposeSubcutaneous	GTEX-RUSQ_ASB	ASB	0.0316092
AdiposeSubcutaneous	GTEX-RVPU_BG	BG	0.0323986
AdiposeSubcutaneous	GTEX-RVPU_ASB	ASB	0.0742049
AdiposeSubcutaneous	GTEX-RVPV_BG	BG	0.0367483
AdiposeSubcutaneous	GTEX-RVPV_ASB	ASB	0.0580913
AdiposeSubcutaneous	GTEX-RWS6_BG	BG	0.0037463
AdiposeSubcutaneous	GTEX-RWS6_ASB	ASB	0.0250223
AdiposeSubcutaneous	GTEX-RWSA_BG	BG	0.00354928
AdiposeSubcutaneous	GTEX-RWSA_ASB	ASB	0.0348525
AdiposeSubcutaneous	GTEX-S32W_BG	BG	0.0037732
AdiposeSubcutaneous	GTEX-S32W_ASB	ASB	0.0285962
AdiposeSubcutaneous	GTEX-S33H_BG	BG	0.0346078
AdiposeSubcutaneous	GTEX-S33H_ASB	ASB	0.0743494
AdiposeSubcutaneous	GTEX-S341_BG	BG	0.00306331
AdiposeSubcutaneous	GTEX-S341_ASB	ASB	0.0260688
AdiposeSubcutaneous	GTEX-S3XE_BG	BG	0.0334229
AdiposeSubcutaneous	GTEX-S3XE_ASB	ASB	0.0414938
AdiposeSubcutaneous	GTEX-S4P3_BG	BG	0.00355704
AdiposeSubcutaneous	GTEX-S4P3_ASB	ASB	0.0204778
AdiposeSubcutaneous	GTEX-S4Q7_BG	BG	0.00340891
AdiposeSubcutaneous	GTEX-S4Q7_ASB	ASB	0.0247383
AdiposeSubcutaneous	GTEX-S4UY_BG	BG	0.00317661
AdiposeSubcutaneous	GTEX-S4UY_ASB	ASB	0.0300619
AdiposeSubcutaneous	GTEX-S4Z8_BG	BG	0.00348089
AdiposeSubcutaneous	GTEX-S4Z8_ASB	ASB	0.0208333
AdiposeSubcutaneous	GTEX-S7PM_BG	BG	0.00353174
AdiposeSubcutaneous	GTEX-S7PM_ASB	ASB	0.0372285
AdiposeSubcutaneous	GTEX-S7SE_BG	BG	0.00328227
AdiposeSubcutaneous	GTEX-S7SE_ASB	ASB	0.0297723
AdiposeSubcutaneous	GTEX-S7SF_BG	BG	0.0313039
AdiposeSubcutaneous	GTEX-S7SF_ASB	ASB	0.055794
AdiposeSubcutaneous	GTEX-S95S_BG	BG	0.00352357
AdiposeSubcutaneous	GTEX-S95S_ASB	ASB	0.0373483
AdiposeSubcutaneous	GTEX-SE5C_BG	BG	0.0379054
AdiposeSubcutaneous	GTEX-SE5C_ASB	ASB	0.117391
AdiposeSubcutaneous	GTEX-SIU7_BG	BG	0.00355867
AdiposeSubcutaneous	GTEX-SIU7_ASB	ASB	0.0285459
AdiposeSubcutaneous	GTEX-SIU8_BG	BG	0.00352373
AdiposeSubcutaneous	GTEX-SIU8_ASB	ASB	0.020428
AdiposeSubcutaneous	GTEX-SJXC_BG	BG	0.0369023
AdiposeSubcutaneous	GTEX-SJXC_ASB	ASB	0.0836502
AdiposeSubcutaneous	GTEX-SN8G_BG	BG	0.00351067
AdiposeSubcutaneous	GTEX-SN8G_ASB	ASB	0.0238938
AdiposeSubcutaneous	GTEX-SNMC_BG	BG	0.0357414
AdiposeSubcutaneous	GTEX-SNMC_ASB	ASB	0.0769231
AdiposeSubcutaneous	GTEX-SNOS_BG	BG	0.00336111
AdiposeSubcutaneous	GTEX-SNOS_ASB	ASB	0.0243218
AdiposeSubcutaneous	GTEX-SSA3_BG	BG	0.00348348
AdiposeSubcutaneous	GTEX-SSA3_ASB	ASB	0.0240385
AdiposeSubcutaneous	GTEX-SUCS_BG	BG	0.00319567
AdiposeSubcutaneous	GTEX-SUCS_ASB	ASB	0.0196445
AdiposeSubcutaneous	GTEX-T2IS_BG	BG	0.00362817
AdiposeSubcutaneous	GTEX-T2IS_ASB	ASB	0.022787
AdiposeSubcutaneous	GTEX-T2YK_BG	BG	0.0033025
AdiposeSubcutaneous	GTEX-T2YK_ASB	ASB	0.0267062
AdiposeSubcutaneous	GTEX-T5JC_BG	BG	0.00347719
AdiposeSubcutaneous	GTEX-T5JC_ASB	ASB	0.0230203
AdiposeSubcutaneous	GTEX-T5JW_BG	BG	0.00360138
AdiposeSubcutaneous	GTEX-T5JW_ASB	ASB	0.0158434
AdiposeSubcutaneous	GTEX-T6MN_BG	BG	0.00349729
AdiposeSubcutaneous	GTEX-T6MN_ASB	ASB	0.016129
AdiposeSubcutaneous	GTEX-T6MO_BG	BG	0.00373629
AdiposeSubcutaneous	GTEX-T6MO_ASB	ASB	0.0261552
AdiposeSubcutaneous	GTEX-T8EM_BG	BG	0.00347326
AdiposeSubcutaneous	GTEX-T8EM_ASB	ASB	0.0248007
AdiposeSubcutaneous	GTEX-TKQ1_BG	BG	0.0347672
AdiposeSubcutaneous	GTEX-TKQ1_ASB	ASB	0.0576132
AdiposeSubcutaneous	GTEX-TKQ2_BG	BG	0.00347416
AdiposeSubcutaneous	GTEX-TKQ2_ASB	ASB	0.030303
AdiposeSubcutaneous	GTEX-TML8_BG	BG	0.00334445
AdiposeSubcutaneous	GTEX-TML8_ASB	ASB	0.0253623
AdiposeSubcutaneous	GTEX-TMMY_BG	BG	0.00354375
AdiposeSubcutaneous	GTEX-TMMY_ASB	ASB	0.0505618
AdiposeSubcutaneous	GTEX-TMZS_BG	BG	0.00333856
AdiposeSubcutaneous	GTEX-TMZS_ASB	ASB	0.0232108
AdiposeSubcutaneous	GTEX-TSE9_BG	BG	0.00338424
AdiposeSubcutaneous	GTEX-TSE9_ASB	ASB	0.0385396
AdiposeSubcutaneous	GTEX-U3ZG_BG	BG	0.00361899
AdiposeSubcutaneous	GTEX-U3ZG_ASB	ASB	0.0270506
AdiposeSubcutaneous	GTEX-U3ZH_BG	BG	0.00365363
AdiposeSubcutaneous	GTEX-U3ZH_ASB	ASB	0.0308989
AdiposeSubcutaneous	GTEX-U3ZM_BG	BG	0.0361631
AdiposeSubcutaneous	GTEX-U3ZM_ASB	ASB	0.0846154
AdiposeSubcutaneous	GTEX-U3ZN_BG	BG	0.00350339
AdiposeSubcutaneous	GTEX-U3ZN_ASB	ASB	0.029703
AdiposeSubcutaneous	GTEX-U412_BG	BG	0.031986
AdiposeSubcutaneous	GTEX-U412_ASB	ASB	0.0650407
AdiposeSubcutaneous	GTEX-U4B1_BG	BG	0.00348332
AdiposeSubcutaneous	GTEX-U4B1_ASB	ASB	0.0253165
AdiposeSubcutaneous	GTEX-U8T8_BG	BG	0.035652
AdiposeSubcutaneous	GTEX-U8T8_ASB	ASB	0.070632
AdiposeSubcutaneous	GTEX-U8XE_BG	BG	0.00363837
AdiposeSubcutaneous	GTEX-U8XE_ASB	ASB	0.0321691
AdiposeSubcutaneous	GTEX-UJHI_BG	BG	0.00327112
AdiposeSubcutaneous	GTEX-UJHI_ASB	ASB	0.0321012
AdiposeSubcutaneous	GTEX-UJMC_BG	BG	0.00334026
AdiposeSubcutaneous	GTEX-UJMC_ASB	ASB	0.0202634
AdiposeSubcutaneous	GTEX-UPIC_BG	BG	0.00313397
AdiposeSubcutaneous	GTEX-UPIC_ASB	ASB	0.0268682
AdiposeSubcutaneous	GTEX-UPJH_BG	BG	0.00359663
AdiposeSubcutaneous	GTEX-UPJH_ASB	ASB	0.0243674
AdiposeSubcutaneous	GTEX-UPK5_BG	BG	0.00354609
AdiposeSubcutaneous	GTEX-UPK5_ASB	ASB	0.0246262
AdiposeSubcutaneous	GTEX-UTHO_BG	BG	0.00340584
AdiposeSubcutaneous	GTEX-UTHO_ASB	ASB	0.0252936
AdiposeSubcutaneous	GTEX-V1D1_BG	BG	0.0353657
AdiposeSubcutaneous	GTEX-V1D1_ASB	ASB	0.0722433
AdiposeSubcutaneous	GTEX-V955_BG	BG	0.00375502
AdiposeSubcutaneous	GTEX-V955_ASB	ASB	0.0276817
AdiposeSubcutaneous	GTEX-VJWN_BG	BG	#NAME?
AdiposeSubcutaneous	GTEX-VJWN_ASB	ASB	#NAME?
AdiposeSubcutaneous	GTEX-VJYA_BG	BG	0.00350205
AdiposeSubcutaneous	GTEX-VJYA_ASB	ASB	0.0264447
AdiposeSubcutaneous	GTEX-VUSG_BG	BG	0.0357366
AdiposeSubcutaneous	GTEX-VUSG_ASB	ASB	0.0664062
AdiposeSubcutaneous	GTEX-VUSH_BG	BG	0.00321709
AdiposeSubcutaneous	GTEX-VUSH_ASB	ASB	0.0291971
AdiposeSubcutaneous	GTEX-W5WG_BG	BG	0.00346178
AdiposeSubcutaneous	GTEX-W5WG_ASB	ASB	0.0282075
AdiposeSubcutaneous	GTEX-W5X1_BG	BG	0.0033295
AdiposeSubcutaneous	GTEX-W5X1_ASB	ASB	0.0263158
AdiposeSubcutaneous	GTEX-WCDI_BG	BG	0.00330927
AdiposeSubcutaneous	GTEX-WCDI_ASB	ASB	0.0277481
AdiposeSubcutaneous	GTEX-WEY5_BG	BG	0.033853
AdiposeSubcutaneous	GTEX-WEY5_ASB	ASB	0.0674603
AdiposeSubcutaneous	GTEX-WFG7_BG	BG	0.00339593
AdiposeSubcutaneous	GTEX-WFG7_ASB	ASB	0.0282187
AdiposeSubcutaneous	GTEX-WFG8_BG	BG	0.0338719
AdiposeSubcutaneous	GTEX-WFG8_ASB	ASB	0.0726496
AdiposeSubcutaneous	GTEX-WFJO_BG	BG	0.00363067
AdiposeSubcutaneous	GTEX-WFJO_ASB	ASB	0.0406427
AdiposeSubcutaneous	GTEX-WFON_BG	BG	0.00367872
AdiposeSubcutaneous	GTEX-WFON_ASB	ASB	0.0297398
AdiposeSubcutaneous	GTEX-WH7G_BG	BG	0.0352077
AdiposeSubcutaneous	GTEX-WH7G_ASB	ASB	0.0894942
AdiposeSubcutaneous	GTEX-WHPG_BG	BG	0.00360382
AdiposeSubcutaneous	GTEX-WHPG_ASB	ASB	0.0257732
AdiposeSubcutaneous	GTEX-WHSB_BG	BG	0.00348487
AdiposeSubcutaneous	GTEX-WHSB_ASB	ASB	0.0267281
AdiposeSubcutaneous	GTEX-WHSE_BG	BG	0.0350107
AdiposeSubcutaneous	GTEX-WHSE_ASB	ASB	0.0570175
AdiposeSubcutaneous	GTEX-WHWD_BG	BG	0.00353792
AdiposeSubcutaneous	GTEX-WHWD_ASB	ASB	0.0340502
AdiposeSubcutaneous	GTEX-WI4N_BG	BG	0.0369656
AdiposeSubcutaneous	GTEX-WI4N_ASB	ASB	0.105072
AdiposeSubcutaneous	GTEX-WK11_BG	BG	0.00371924
AdiposeSubcutaneous	GTEX-WK11_ASB	ASB	0.0222017
AdiposeSubcutaneous	GTEX-WL46_BG	BG	0.00353808
AdiposeSubcutaneous	GTEX-WL46_ASB	ASB	0.027193
AdiposeSubcutaneous	GTEX-WOFL_BG	BG	0.0403768
AdiposeSubcutaneous	GTEX-WOFL_ASB	ASB	0.109434
AdiposeSubcutaneous	GTEX-WOFM_BG	BG	0.0035806
AdiposeSubcutaneous	GTEX-WOFM_ASB	ASB	0.0273271
AdiposeSubcutaneous	GTEX-WQUQ_BG	BG	0.0333742
AdiposeSubcutaneous	GTEX-WQUQ_ASB	ASB	0.0632411
AdiposeSubcutaneous	GTEX-WRHK_BG	BG	0.0326398
AdiposeSubcutaneous	GTEX-WRHK_ASB	ASB	0.083004
AdiposeSubcutaneous	GTEX-WRHU_BG	BG	0.0329257
AdiposeSubcutaneous	GTEX-WRHU_ASB	ASB	0.059633
AdiposeSubcutaneous	GTEX-WVLH_BG	BG	0.00343211
AdiposeSubcutaneous	GTEX-WVLH_ASB	ASB	0.0292813
AdiposeSubcutaneous	GTEX-WWYW_BG	BG	0.00362403
AdiposeSubcutaneous	GTEX-WWYW_ASB	ASB	0.0228137
AdiposeSubcutaneous	GTEX-WXYG_BG	BG	0.00330973
AdiposeSubcutaneous	GTEX-WXYG_ASB	ASB	0.022022
AdiposeSubcutaneous	GTEX-WY7C_BG	BG	0.00357584
AdiposeSubcutaneous	GTEX-WY7C_ASB	ASB	0.0225836
AdiposeSubcutaneous	GTEX-WYBS_BG	BG	0.0375177
AdiposeSubcutaneous	GTEX-WYBS_ASB	ASB	0.0755396
AdiposeSubcutaneous	GTEX-WYJK_BG	BG	0.00354294
AdiposeSubcutaneous	GTEX-WYJK_ASB	ASB	0.0231911
AdiposeSubcutaneous	GTEX-WYVS_BG	BG	0.0324139
AdiposeSubcutaneous	GTEX-WYVS_ASB	ASB	0.0472103
AdiposeSubcutaneous	GTEX-WZTO_BG	BG	0.00319976
AdiposeSubcutaneous	GTEX-WZTO_ASB	ASB	0.0186916
AdiposeSubcutaneous	GTEX-X15G_BG	BG	0.0285768
AdiposeSubcutaneous	GTEX-X15G_ASB	ASB	0.06639
AdiposeSubcutaneous	GTEX-X261_BG	BG	0.00367893
AdiposeSubcutaneous	GTEX-X261_ASB	ASB	0.0159176
AdiposeSubcutaneous	GTEX-X3Y1_BG	BG	0.00322494
AdiposeSubcutaneous	GTEX-X3Y1_ASB	ASB	0.0273834
AdiposeSubcutaneous	GTEX-X4EO_BG	BG	0.00344148
AdiposeSubcutaneous	GTEX-X4EO_ASB	ASB	0.0288548
AdiposeSubcutaneous	GTEX-X4EP_BG	BG	0.0326709
AdiposeSubcutaneous	GTEX-X4EP_ASB	ASB	0.0505415
AdiposeSubcutaneous	GTEX-X4LF_BG	BG	0.0372095
AdiposeSubcutaneous	GTEX-X4LF_ASB	ASB	0.111111
AdiposeSubcutaneous	GTEX-X4XX_BG	BG	0.00350255
AdiposeSubcutaneous	GTEX-X4XX_ASB	ASB	0.0320285
AdiposeSubcutaneous	GTEX-X4XY_BG	BG	0.00342302
AdiposeSubcutaneous	GTEX-X4XY_ASB	ASB	0.030825
AdiposeSubcutaneous	GTEX-X585_BG	BG	0.00330333
AdiposeSubcutaneous	GTEX-X585_ASB	ASB	0.0340426
AdiposeSubcutaneous	GTEX-X5EB_BG	BG	0.0310545
AdiposeSubcutaneous	GTEX-X5EB_ASB	ASB	0.0659722
AdiposeSubcutaneous	GTEX-X62O_BG	BG	0.00346762
AdiposeSubcutaneous	GTEX-X62O_ASB	ASB	0.0370036
AdiposeSubcutaneous	GTEX-X638_BG	BG	0.00639332
AdiposeSubcutaneous	GTEX-X638_ASB	ASB	0.0394737
AdiposeSubcutaneous	GTEX-X88G_BG	BG	0.00640403
AdiposeSubcutaneous	GTEX-X88G_ASB	ASB	0.032538
AdiposeSubcutaneous	GTEX-X8HC_BG	BG	0.00324003
AdiposeSubcutaneous	GTEX-X8HC_ASB	ASB	0.0259117
AdiposeSubcutaneous	GTEX-XAJ8_BG	BG	0.0360203
AdiposeSubcutaneous	GTEX-XAJ8_ASB	ASB	0.0655172
AdiposeSubcutaneous	GTEX-XBEC_BG	BG	0.00358772
AdiposeSubcutaneous	GTEX-XBEC_ASB	ASB	0.0387737
AdiposeSubcutaneous	GTEX-XBED_BG	BG	0.00343882
AdiposeSubcutaneous	GTEX-XBED_ASB	ASB	0.0303286
AdiposeSubcutaneous	GTEX-XBEW_BG	BG	0.00611771
AdiposeSubcutaneous	GTEX-XBEW_ASB	ASB	0.0465116
AdiposeSubcutaneous	GTEX-XGQ4_BG	BG	0.00374454
AdiposeSubcutaneous	GTEX-XGQ4_ASB	ASB	0.0198735
AdiposeSubcutaneous	GTEX-XLM4_BG	BG	0.0061218
AdiposeSubcutaneous	GTEX-XLM4_ASB	ASB	0.0464135
AdiposeSubcutaneous	GTEX-XMD1_BG	BG	0.0060017
AdiposeSubcutaneous	GTEX-XMD1_ASB	ASB	0.0443975
AdiposeSubcutaneous	GTEX-XMD2_BG	BG	0.0062841
AdiposeSubcutaneous	GTEX-XMD2_ASB	ASB	0.0320151
AdiposeSubcutaneous	GTEX-XMD3_BG	BG	0.00592075
AdiposeSubcutaneous	GTEX-XMD3_ASB	ASB	0.0379747
AdiposeSubcutaneous	GTEX-XMK1_BG	BG	0.00369189
AdiposeSubcutaneous	GTEX-XMK1_ASB	ASB	0.0322855
AdiposeSubcutaneous	GTEX-XOT4_BG	BG	0.0032437
AdiposeSubcutaneous	GTEX-XOT4_ASB	ASB	0.0184466
AdiposeSubcutaneous	GTEX-XOTO_BG	BG	0.00364759
AdiposeSubcutaneous	GTEX-XOTO_ASB	ASB	0.0281442
AdiposeSubcutaneous	GTEX-XPT6_BG	BG	0.00362544
AdiposeSubcutaneous	GTEX-XPT6_ASB	ASB	0.0176817
AdiposeSubcutaneous	GTEX-XPVG_BG	BG	0.00649046
AdiposeSubcutaneous	GTEX-XPVG_ASB	ASB	0.0203327
AdiposeSubcutaneous	GTEX-XQ3S_BG	BG	0.00339485
AdiposeSubcutaneous	GTEX-XQ3S_ASB	ASB	0.0264784
AdiposeSubcutaneous	GTEX-XQ8I_BG	BG	0.00605451
AdiposeSubcutaneous	GTEX-XQ8I_ASB	ASB	0.0441176
AdiposeSubcutaneous	GTEX-XUJ4_BG	BG	0.00310712
AdiposeSubcutaneous	GTEX-XUJ4_ASB	ASB	0.0298126
AdiposeSubcutaneous	GTEX-XUW1_BG	BG	0.00336767
AdiposeSubcutaneous	GTEX-XUW1_ASB	ASB	0.0275387
AdiposeSubcutaneous	GTEX-XUYS_BG	BG	0.00621209
AdiposeSubcutaneous	GTEX-XUYS_ASB	ASB	0.0347826
AdiposeSubcutaneous	GTEX-XUZC_BG	BG	0.00598521
AdiposeSubcutaneous	GTEX-XUZC_ASB	ASB	0.0572519
AdiposeSubcutaneous	GTEX-XV7Q_BG	BG	0.00358858
AdiposeSubcutaneous	GTEX-XV7Q_ASB	ASB	0.0287162
AdiposeSubcutaneous	GTEX-XXEK_BG	BG	0.00341484
AdiposeSubcutaneous	GTEX-XXEK_ASB	ASB	0.0227472
AdiposeSubcutaneous	GTEX-XYKS_BG	BG	0.00315773
AdiposeSubcutaneous	GTEX-XYKS_ASB	ASB	0.0341709
AdiposeSubcutaneous	GTEX-Y111_BG	BG	0.00578237
AdiposeSubcutaneous	GTEX-Y111_ASB	ASB	0.0251938
AdiposeSubcutaneous	GTEX-Y114_BG	BG	0.00639306
AdiposeSubcutaneous	GTEX-Y114_ASB	ASB	0.0331754
AdiposeSubcutaneous	GTEX-Y3I4_BG	BG	0.00594873
AdiposeSubcutaneous	GTEX-Y3I4_ASB	ASB	0.0481481
AdiposeSubcutaneous	GTEX-Y3IK_BG	BG	0.00644724
AdiposeSubcutaneous	GTEX-Y3IK_ASB	ASB	0.0503018
AdiposeSubcutaneous	GTEX-Y5LM_BG	BG	0.00614636
AdiposeSubcutaneous	GTEX-Y5LM_ASB	ASB	0.0523013
AdiposeSubcutaneous	GTEX-Y5V5_BG	BG	0.00554532
AdiposeSubcutaneous	GTEX-Y5V5_ASB	ASB	0.0419847
AdiposeSubcutaneous	GTEX-Y5V6_BG	BG	0.00641322
AdiposeSubcutaneous	GTEX-Y5V6_ASB	ASB	0.0339321
AdiposeSubcutaneous	GTEX-Y8DK_BG	BG	0.00626287
AdiposeSubcutaneous	GTEX-Y8DK_ASB	ASB	0.0443623
AdiposeSubcutaneous	GTEX-Y8E4_BG	BG	0.00627927
AdiposeSubcutaneous	GTEX-Y8E4_ASB	ASB	0.0444874
AdiposeSubcutaneous	GTEX-Y8E5_BG	BG	0.00678808
AdiposeSubcutaneous	GTEX-Y8E5_ASB	ASB	0.0376984
AdiposeSubcutaneous	GTEX-Y8LW_BG	BG	0.0061162
AdiposeSubcutaneous	GTEX-Y8LW_ASB	ASB	0.0421941
AdiposeSubcutaneous	GTEX-Y9LG_BG	BG	0.00647079
AdiposeSubcutaneous	GTEX-Y9LG_ASB	ASB	0.0319361
AdiposeSubcutaneous	GTEX-YB5E_BG	BG	0.00645845
AdiposeSubcutaneous	GTEX-YB5E_ASB	ASB	0.0433071
AdiposeSubcutaneous	GTEX-YB5K_BG	BG	0.00644957
AdiposeSubcutaneous	GTEX-YB5K_ASB	ASB	0.0337711
AdiposeSubcutaneous	GTEX-YBZK_BG	BG	0.00618143
AdiposeSubcutaneous	GTEX-YBZK_ASB	ASB	0.0497132
AdiposeSubcutaneous	GTEX-YEC3_BG	BG	0.00600721
AdiposeSubcutaneous	GTEX-YEC3_ASB	ASB	0.0423892
AdiposeSubcutaneous	GTEX-YEC4_BG	BG	0.00602916
AdiposeSubcutaneous	GTEX-YEC4_ASB	ASB	0.0644567
AdiposeSubcutaneous	GTEX-YECK_BG	BG	0.00588748
AdiposeSubcutaneous	GTEX-YECK_ASB	ASB	0.0378788
AdiposeSubcutaneous	GTEX-YF7O_BG	BG	0.0064673
AdiposeSubcutaneous	GTEX-YF7O_ASB	ASB	0.0463822
AdiposeSubcutaneous	GTEX-YFC4_BG	BG	0.00635874
AdiposeSubcutaneous	GTEX-YFC4_ASB	ASB	0.030888
AdiposeSubcutaneous	GTEX-YFCO_BG	BG	0.00607359
AdiposeSubcutaneous	GTEX-YFCO_ASB	ASB	0.0344828
AdiposeSubcutaneous	GTEX-YJ89_BG	BG	0.00640315
AdiposeSubcutaneous	GTEX-YJ89_ASB	ASB	0.0500963
AdiposeSubcutaneous	GTEX-YJ8A_BG	BG	0.00567806
AdiposeSubcutaneous	GTEX-YJ8A_ASB	ASB	0.0321285
AdiposeSubcutaneous	GTEX-Z93S_BG	BG	0.00633099
AdiposeSubcutaneous	GTEX-Z93S_ASB	ASB	0.0521236
AdiposeSubcutaneous	GTEX-Z93T_BG	BG	0.00642581
AdiposeSubcutaneous	GTEX-Z93T_ASB	ASB	0.0298851
AdiposeSubcutaneous	GTEX-Z9EW_BG	BG	0.00671202
AdiposeSubcutaneous	GTEX-Z9EW_ASB	ASB	0.0478088
AdiposeSubcutaneous	GTEX-ZA64_BG	BG	0.00649879
AdiposeSubcutaneous	GTEX-ZA64_ASB	ASB	0.0400763
AdiposeSubcutaneous	GTEX-ZAB4_BG	BG	0.00667942
AdiposeSubcutaneous	GTEX-ZAB4_ASB	ASB	0.035524
AdiposeSubcutaneous	GTEX-ZAB5_BG	BG	0.00599399
AdiposeSubcutaneous	GTEX-ZAB5_ASB	ASB	0.0378378
AdiposeSubcutaneous	GTEX-ZAJG_BG	BG	0.00663895
AdiposeSubcutaneous	GTEX-ZAJG_ASB	ASB	0.0741573
AdiposeSubcutaneous	GTEX-ZC5H_BG	BG	0.00631398
AdiposeSubcutaneous	GTEX-ZC5H_ASB	ASB	0.0424354
AdiposeSubcutaneous	GTEX-ZDTS_BG	BG	0.0063785
AdiposeSubcutaneous	GTEX-ZDTS_ASB	ASB	0.0596708
AdiposeSubcutaneous	GTEX-ZDTT_BG	BG	0.00600047
AdiposeSubcutaneous	GTEX-ZDTT_ASB	ASB	0.0326296
AdiposeSubcutaneous	GTEX-ZDXO_BG	BG	0.00592782
AdiposeSubcutaneous	GTEX-ZDXO_ASB	ASB	0.0380435
AdiposeSubcutaneous	GTEX-ZDYS_BG	BG	0.00587019
AdiposeSubcutaneous	GTEX-ZDYS_ASB	ASB	0.026694
AdiposeSubcutaneous	GTEX-ZE7O_BG	BG	0.00599131
AdiposeSubcutaneous	GTEX-ZE7O_ASB	ASB	0.0498008
AdiposeSubcutaneous	GTEX-ZEX8_BG	BG	0.00625538
AdiposeSubcutaneous	GTEX-ZEX8_ASB	ASB	0.0414079
AdiposeSubcutaneous	GTEX-ZF28_BG	BG	0.00661097
AdiposeSubcutaneous	GTEX-ZF28_ASB	ASB	0.0405157
AdiposeSubcutaneous	GTEX-ZF29_BG	BG	0.00602488
AdiposeSubcutaneous	GTEX-ZF29_ASB	ASB	0.0338645
AdiposeSubcutaneous	GTEX-ZF2S_BG	BG	0.00596409
AdiposeSubcutaneous	GTEX-ZF2S_ASB	ASB	0.0521236
AdiposeSubcutaneous	GTEX-ZF3C_BG	BG	0.00589794
AdiposeSubcutaneous	GTEX-ZF3C_ASB	ASB	0.0574257
AdiposeSubcutaneous	GTEX-ZG7Y_BG	BG	0.0061836
AdiposeSubcutaneous	GTEX-ZG7Y_ASB	ASB	0.0553279
AdiposeSubcutaneous	GTEX-ZGAY_BG	BG	0.00658633
AdiposeSubcutaneous	GTEX-ZGAY_ASB	ASB	0.0557621
AdiposeSubcutaneous	GTEX-ZLFU_BG	BG	0.00649656
AdiposeSubcutaneous	GTEX-ZLFU_ASB	ASB	0.0566449
AdiposeSubcutaneous	GTEX-ZLV1_BG	BG	0.00580788
AdiposeSubcutaneous	GTEX-ZLV1_ASB	ASB	0.0415162
AdiposeSubcutaneous	GTEX-ZLWG_BG	BG	0.00614538
AdiposeSubcutaneous	GTEX-ZLWG_ASB	ASB	0.0523013
AdiposeSubcutaneous	GTEX-ZP4G_BG	BG	0.00640359
AdiposeSubcutaneous	GTEX-ZP4G_ASB	ASB	0.0460922
AdiposeSubcutaneous	GTEX-ZPCL_BG	BG	0.00599184
AdiposeSubcutaneous	GTEX-ZPCL_ASB	ASB	0.0450644
AdiposeSubcutaneous	GTEX-ZPIC_BG	BG	0.00638615
AdiposeSubcutaneous	GTEX-ZPIC_ASB	ASB	0.034
AdiposeSubcutaneous	GTEX-ZPU1_BG	BG	0.00619624
AdiposeSubcutaneous	GTEX-ZPU1_ASB	ASB	0.0458333
AdiposeSubcutaneous	GTEX-ZQG8_BG	BG	0.00651958
AdiposeSubcutaneous	GTEX-ZQG8_ASB	ASB	0.0392927
AdiposeSubcutaneous	GTEX-ZQUD_BG	BG	0.00657082
AdiposeSubcutaneous	GTEX-ZQUD_ASB	ASB	0.0530786
AdiposeSubcutaneous	GTEX-ZT9W_BG	BG	0.00633888
AdiposeSubcutaneous	GTEX-ZT9W_ASB	ASB	0.047619
AdiposeSubcutaneous	GTEX-ZT9X_BG	BG	0.00580176
AdiposeSubcutaneous	GTEX-ZT9X_ASB	ASB	0.0344168
AdiposeSubcutaneous	GTEX-ZTPG_BG	BG	0.0064723
AdiposeSubcutaneous	GTEX-ZTPG_ASB	ASB	0.0384615
AdiposeSubcutaneous	GTEX-ZTSS_BG	BG	0.00626612
AdiposeSubcutaneous	GTEX-ZTSS_ASB	ASB	0.0414079
AdiposeSubcutaneous	GTEX-ZTTD_BG	BG	0.00617681
AdiposeSubcutaneous	GTEX-ZTTD_ASB	ASB	0.0461255
AdiposeSubcutaneous	GTEX-ZTX8_BG	BG	0.00646903
AdiposeSubcutaneous	GTEX-ZTX8_ASB	ASB	0.027668
AdiposeSubcutaneous	GTEX-ZU9S_BG	BG	0.0330127
AdiposeSubcutaneous	GTEX-ZU9S_ASB	ASB	0.0492424
AdiposeSubcutaneous	GTEX-ZUA1_BG	BG	0.00612683
AdiposeSubcutaneous	GTEX-ZUA1_ASB	ASB	0.03663
AdiposeSubcutaneous	GTEX-ZV68_BG	BG	0.00650249
AdiposeSubcutaneous	GTEX-ZV68_ASB	ASB	0.0433962
AdiposeSubcutaneous	GTEX-ZV6S_BG	BG	0.00673463
AdiposeSubcutaneous	GTEX-ZV6S_ASB	ASB	0.0493359
AdiposeSubcutaneous	GTEX-ZV7C_BG	BG	0.00612159
AdiposeSubcutaneous	GTEX-ZV7C_ASB	ASB	0.0354167
AdiposeSubcutaneous	GTEX-ZVE1_BG	BG	0.00609025
AdiposeSubcutaneous	GTEX-ZVE1_ASB	ASB	0.0308642
AdiposeSubcutaneous	GTEX-ZVE2_BG	BG	0.00582259
AdiposeSubcutaneous	GTEX-ZVE2_ASB	ASB	0.0261194
AdiposeSubcutaneous	GTEX-ZVP2_BG	BG	0.00697447
AdiposeSubcutaneous	GTEX-ZVP2_ASB	ASB	0.0286396
AdiposeSubcutaneous	GTEX-ZVT2_BG	BG	0.0062984
AdiposeSubcutaneous	GTEX-ZVT2_ASB	ASB	0.0586011
AdiposeSubcutaneous	GTEX-ZVT3_BG	BG	0.00626333
AdiposeSubcutaneous	GTEX-ZVT3_ASB	ASB	0.0473588
AdiposeSubcutaneous	GTEX-ZVT4_BG	BG	0.00631055
AdiposeSubcutaneous	GTEX-ZVT4_ASB	ASB	0.0493097
AdiposeSubcutaneous	GTEX-ZVTK_BG	BG	0.00600272
AdiposeSubcutaneous	GTEX-ZVTK_ASB	ASB	0.0383275
AdiposeSubcutaneous	GTEX-ZVZO_BG	BG	0.00675771
AdiposeSubcutaneous	GTEX-ZVZO_ASB	ASB	0.0491071
AdiposeSubcutaneous	GTEX-ZVZP_BG	BG	0.00577329
AdiposeSubcutaneous	GTEX-ZVZP_ASB	ASB	0.0381125
AdiposeSubcutaneous	GTEX-ZVZQ_BG	BG	0.00647209
AdiposeSubcutaneous	GTEX-ZVZQ_ASB	ASB	0.0554493
AdiposeSubcutaneous	GTEX-ZWKS_BG	BG	0.0340146
AdiposeSubcutaneous	GTEX-ZWKS_ASB	ASB	0.0744681
AdiposeSubcutaneous	GTEX-ZXES_BG	BG	0.00634219
AdiposeSubcutaneous	GTEX-ZXES_ASB	ASB	0.0469925
AdiposeSubcutaneous	GTEX-ZXG5_BG	BG	0.00687376
AdiposeSubcutaneous	GTEX-ZXG5_ASB	ASB	0.0294695
AdiposeSubcutaneous	GTEX-ZY6K_BG	BG	0.0064547
AdiposeSubcutaneous	GTEX-ZY6K_ASB	ASB	0.0525253
AdiposeSubcutaneous	GTEX-ZYFC_BG	BG	0.00612105
AdiposeSubcutaneous	GTEX-ZYFC_ASB	ASB	0.035343
AdiposeSubcutaneous	GTEX-ZYFD_BG	BG	0.00631377
AdiposeSubcutaneous	GTEX-ZYFD_ASB	ASB	0.0381679
AdiposeSubcutaneous	GTEX-ZYFG_BG	BG	0.00649195
AdiposeSubcutaneous	GTEX-ZYFG_ASB	ASB	0.0477137
AdiposeSubcutaneous	GTEX-ZYT6_BG	BG	0.00599401
AdiposeSubcutaneous	GTEX-ZYT6_ASB	ASB	0.040856
AdiposeSubcutaneous	GTEX-ZYVF_BG	BG	0.0326215
AdiposeSubcutaneous	GTEX-ZYVF_ASB	ASB	0.0722433
AdiposeSubcutaneous	GTEX-ZYW4_BG	BG	0.00663986
AdiposeSubcutaneous	GTEX-ZYW4_ASB	ASB	0.0523918
AdiposeSubcutaneous	GTEX-ZYWO_BG	BG	0.00622251
AdiposeSubcutaneous	GTEX-ZYWO_ASB	ASB	0.0479167
AdiposeSubcutaneous	GTEX-ZYY3_BG	BG	0.0060097
AdiposeSubcutaneous	GTEX-ZYY3_ASB	ASB	0.0383212
AdiposeSubcutaneous	GTEX-ZZ64_BG	BG	0.00650014
AdiposeSubcutaneous	GTEX-ZZ64_ASB	ASB	0.0531496
AdiposeSubcutaneous	GTEX-ZZPT_BG	BG	0.00646365
AdiposeSubcutaneous	GTEX-ZZPT_ASB	ASB	0.042
AdiposeSubcutaneous	GTEX-ZZPU_BG	BG	0.0058995
AdiposeSubcutaneous	GTEX-ZZPU_ASB	ASB	0.0294695
AdiposeSubcutaneous	NA12891-SM_BG	BG	0.00405384
AdiposeSubcutaneous	NA12891-SM_ASB	ASB	0.0317003
ArteryTibial	GTEX-1117F_BG	BG	0.00872961
ArteryTibial	GTEX-1117F_ASB	ASB	0.075
ArteryTibial	GTEX-111CU_BG	BG	0.00880806
ArteryTibial	GTEX-111CU_ASB	ASB	0.0873016
ArteryTibial	GTEX-111FC_BG	BG	0.00878477
ArteryTibial	GTEX-111FC_ASB	ASB	0.0782779
ArteryTibial	GTEX-111VG_BG	BG	0.00847465
ArteryTibial	GTEX-111VG_ASB	ASB	0.0822785
ArteryTibial	GTEX-111YS_BG	BG	0.00863665
ArteryTibial	GTEX-111YS_ASB	ASB	0.0809249
ArteryTibial	GTEX-1122O_BG	BG	0.00843287
ArteryTibial	GTEX-1122O_ASB	ASB	0.0912477
ArteryTibial	GTEX-1128S_BG	BG	0.00854344
ArteryTibial	GTEX-1128S_ASB	ASB	0.0783242
ArteryTibial	GTEX-113IC_BG	BG	0.00869001
ArteryTibial	GTEX-113IC_ASB	ASB	0.0594059
ArteryTibial	GTEX-113JC_BG	BG	0.00854437
ArteryTibial	GTEX-113JC_ASB	ASB	0.0658915
ArteryTibial	GTEX-117XS_BG	BG	0.00844808
ArteryTibial	GTEX-117XS_ASB	ASB	0.0826613
ArteryTibial	GTEX-117YW_BG	BG	0.00854631
ArteryTibial	GTEX-117YW_ASB	ASB	0.0899582
ArteryTibial	GTEX-117YX_BG	BG	0.0476002
ArteryTibial	GTEX-117YX_ASB	ASB	0.106122
ArteryTibial	GTEX-1192W_BG	BG	0.00878338
ArteryTibial	GTEX-1192W_ASB	ASB	0.0766423
ArteryTibial	GTEX-1192X_BG	BG	0.00890051
ArteryTibial	GTEX-1192X_ASB	ASB	0.0773381
ArteryTibial	GTEX-11DXW_BG	BG	0.00849258
ArteryTibial	GTEX-11DXW_ASB	ASB	0.0833333
ArteryTibial	GTEX-11DXX_BG	BG	0.00844648
ArteryTibial	GTEX-11DXX_ASB	ASB	0.0813008
ArteryTibial	GTEX-11DXY_BG	BG	0.00900835
ArteryTibial	GTEX-11DXY_ASB	ASB	0.0843806
ArteryTibial	GTEX-11DXZ_BG	BG	0.00950325
ArteryTibial	GTEX-11DXZ_ASB	ASB	0.0665323
ArteryTibial	GTEX-11DYG_BG	BG	0.00934031
ArteryTibial	GTEX-11DYG_ASB	ASB	0.0767591
ArteryTibial	GTEX-11DZ1_BG	BG	0.0090383
ArteryTibial	GTEX-11DZ1_ASB	ASB	0.0808271
ArteryTibial	GTEX-11EI6_BG	BG	0.00897959
ArteryTibial	GTEX-11EI6_ASB	ASB	0.0952381
ArteryTibial	GTEX-11EM3_BG	BG	0.00824491
ArteryTibial	GTEX-11EM3_ASB	ASB	0.0712909
ArteryTibial	GTEX-11EMC_BG	BG	0.00847703
ArteryTibial	GTEX-11EMC_ASB	ASB	0.0947177
ArteryTibial	GTEX-11EQ8_BG	BG	0.00857655
ArteryTibial	GTEX-11EQ8_ASB	ASB	0.0898662
ArteryTibial	GTEX-11EQ9_BG	BG	0.00854919
ArteryTibial	GTEX-11EQ9_ASB	ASB	0.0792079
ArteryTibial	GTEX-11GS4_BG	BG	0.00889895
ArteryTibial	GTEX-11GS4_ASB	ASB	0.0717054
ArteryTibial	GTEX-11GSO_BG	BG	0.00851585
ArteryTibial	GTEX-11GSO_ASB	ASB	0.092803
ArteryTibial	GTEX-11GSP_BG	BG	0.00876954
ArteryTibial	GTEX-11GSP_ASB	ASB	0.0758123
ArteryTibial	GTEX-11I78_BG	BG	0.00848214
ArteryTibial	GTEX-11I78_ASB	ASB	0.0895238
ArteryTibial	GTEX-11ILO_BG	BG	0.0431561
ArteryTibial	GTEX-11ILO_ASB	ASB	0.120401
ArteryTibial	GTEX-11LCK_BG	BG	0.00851588
ArteryTibial	GTEX-11LCK_ASB	ASB	0.0774775
ArteryTibial	GTEX-11NUK_BG	BG	0.00880733
ArteryTibial	GTEX-11NUK_ASB	ASB	0.0887574
ArteryTibial	GTEX-11NV4_BG	BG	0.00861742
ArteryTibial	GTEX-11NV4_ASB	ASB	0.0822943
ArteryTibial	GTEX-11ONC_BG	BG	0.00597615
ArteryTibial	GTEX-11ONC_ASB	ASB	0.0502793
ArteryTibial	GTEX-11P7K_BG	BG	0.00903848
ArteryTibial	GTEX-11P7K_ASB	ASB	0.0903084
ArteryTibial	GTEX-11P81_BG	BG	0.0086485
ArteryTibial	GTEX-11P81_ASB	ASB	0.0896686
ArteryTibial	GTEX-11P82_BG	BG	0.00879132
ArteryTibial	GTEX-11P82_ASB	ASB	0.0992509
ArteryTibial	GTEX-11PRG_BG	BG	0.00951069
ArteryTibial	GTEX-11PRG_ASB	ASB	0.0866511
ArteryTibial	GTEX-11TT1_BG	BG	0.00878881
ArteryTibial	GTEX-11TT1_ASB	ASB	0.0889749
ArteryTibial	GTEX-11TTK_BG	BG	0.00840041
ArteryTibial	GTEX-11TTK_ASB	ASB	0.0812274
ArteryTibial	GTEX-11TUW_BG	BG	0.00832989
ArteryTibial	GTEX-11TUW_ASB	ASB	0.0933333
ArteryTibial	GTEX-11UD1_BG	BG	0.00919916
ArteryTibial	GTEX-11UD1_ASB	ASB	0.108647
ArteryTibial	GTEX-11UD2_BG	BG	0.00821782
ArteryTibial	GTEX-11UD2_ASB	ASB	0.0883978
ArteryTibial	GTEX-11VI4_BG	BG	0.00833734
ArteryTibial	GTEX-11VI4_ASB	ASB	0.0585938
ArteryTibial	GTEX-11WQC_BG	BG	0.00905486
ArteryTibial	GTEX-11WQC_ASB	ASB	0.0822785
ArteryTibial	GTEX-11WQK_BG	BG	0.00881304
ArteryTibial	GTEX-11WQK_ASB	ASB	0.0826613
ArteryTibial	GTEX-11XUK_BG	BG	0.00838903
ArteryTibial	GTEX-11XUK_ASB	ASB	0.0814664
ArteryTibial	GTEX-11ZTS_BG	BG	0.0083641
ArteryTibial	GTEX-11ZTS_ASB	ASB	0.0828625
ArteryTibial	GTEX-11ZTT_BG	BG	0.00878897
ArteryTibial	GTEX-11ZTT_ASB	ASB	0.0747475
ArteryTibial	GTEX-11ZU8_BG	BG	0.00901655
ArteryTibial	GTEX-11ZU8_ASB	ASB	0.0852273
ArteryTibial	GTEX-11ZUS_BG	BG	0.00876511
ArteryTibial	GTEX-11ZUS_ASB	ASB	0.09375
ArteryTibial	GTEX-11ZVC_BG	BG	0.00845897
ArteryTibial	GTEX-11ZVC_ASB	ASB	0.1
ArteryTibial	GTEX-1211K_BG	BG	0.00857641
ArteryTibial	GTEX-1211K_ASB	ASB	0.0773585
ArteryTibial	GTEX-12126_BG	BG	0.00919068
ArteryTibial	GTEX-12126_ASB	ASB	0.0842333
ArteryTibial	GTEX-1212Z_BG	BG	0.00891168
ArteryTibial	GTEX-1212Z_ASB	ASB	0.0699029
ArteryTibial	GTEX-12584_BG	BG	0.00836577
ArteryTibial	GTEX-12584_ASB	ASB	0.0965251
ArteryTibial	GTEX-12696_BG	BG	0.00594091
ArteryTibial	GTEX-12696_ASB	ASB	0.0626632
ArteryTibial	GTEX-12BJ1_BG	BG	0.0454696
ArteryTibial	GTEX-12BJ1_ASB	ASB	0.147541
ArteryTibial	GTEX-12C56_BG	BG	0.0420621
ArteryTibial	GTEX-12C56_ASB	ASB	0.125424
ArteryTibial	GTEX-12KS4_BG	BG	0.00914052
ArteryTibial	GTEX-12KS4_ASB	ASB	0.0814394
ArteryTibial	GTEX-12WS9_BG	BG	0.0444278
ArteryTibial	GTEX-12WS9_ASB	ASB	0.151852
ArteryTibial	GTEX-12WSA_BG	BG	0.00908054
ArteryTibial	GTEX-12WSA_ASB	ASB	0.0869565
ArteryTibial	GTEX-12WSB_BG	BG	0.0459441
ArteryTibial	GTEX-12WSB_ASB	ASB	0.130435
ArteryTibial	GTEX-12WSC_BG	BG	0.00866379
ArteryTibial	GTEX-12WSC_ASB	ASB	0.0773585
ArteryTibial	GTEX-12WSD_BG	BG	0.0088164
ArteryTibial	GTEX-12WSD_ASB	ASB	0.0786517
ArteryTibial	GTEX-12WSE_BG	BG	0.00846417
ArteryTibial	GTEX-12WSE_ASB	ASB	0.0926641
ArteryTibial	GTEX-12WSF_BG	BG	0.00886309
ArteryTibial	GTEX-12WSF_ASB	ASB	0.0988806
ArteryTibial	GTEX-12WSG_BG	BG	0.00915921
ArteryTibial	GTEX-12WSG_ASB	ASB	0.0750469
ArteryTibial	GTEX-12WSH_BG	BG	0.0088013
ArteryTibial	GTEX-12WSH_ASB	ASB	0.0769231
ArteryTibial	GTEX-12WSI_BG	BG	0.00884048
ArteryTibial	GTEX-12WSI_ASB	ASB	0.0604982
ArteryTibial	GTEX-12WSJ_BG	BG	0.00878812
ArteryTibial	GTEX-12WSJ_ASB	ASB	0.0679612
ArteryTibial	GTEX-12WSK_BG	BG	0.00841551
ArteryTibial	GTEX-12WSK_ASB	ASB	0.0810811
ArteryTibial	GTEX-12WSL_BG	BG	0.0085176
ArteryTibial	GTEX-12WSL_ASB	ASB	0.0751445
ArteryTibial	GTEX-12WSM_BG	BG	0.00827979
ArteryTibial	GTEX-12WSM_ASB	ASB	0.0994036
ArteryTibial	GTEX-12WSN_BG	BG	0.00867948
ArteryTibial	GTEX-12WSN_ASB	ASB	0.0727969
ArteryTibial	GTEX-12ZZW_BG	BG	0.00843591
ArteryTibial	GTEX-12ZZW_ASB	ASB	0.0882917
ArteryTibial	GTEX-12ZZX_BG	BG	0.0083976
ArteryTibial	GTEX-12ZZX_ASB	ASB	0.0747664
ArteryTibial	GTEX-12ZZY_BG	BG	0.00858913
ArteryTibial	GTEX-12ZZY_ASB	ASB	0.0670611
ArteryTibial	GTEX-12ZZZ_BG	BG	0.00897901
ArteryTibial	GTEX-12ZZZ_ASB	ASB	0.0697211
ArteryTibial	GTEX-13111_BG	BG	0.008568
ArteryTibial	GTEX-13111_ASB	ASB	0.0910781
ArteryTibial	GTEX-13112_BG	BG	0.00863166
ArteryTibial	GTEX-13112_ASB	ASB	0.0894309
ArteryTibial	GTEX-13113_BG	BG	0.00874381
ArteryTibial	GTEX-13113_ASB	ASB	0.0689655
ArteryTibial	GTEX-1313W_BG	BG	0.0453188
ArteryTibial	GTEX-1313W_ASB	ASB	0.1341
ArteryTibial	GTEX-1314G_BG	BG	0.0453348
ArteryTibial	GTEX-1314G_ASB	ASB	0.132075
ArteryTibial	GTEX-131XE_BG	BG	0.0403515
ArteryTibial	GTEX-131XE_ASB	ASB	0.119048
ArteryTibial	GTEX-131XF_BG	BG	0.0434656
ArteryTibial	GTEX-131XF_ASB	ASB	0.156934
ArteryTibial	GTEX-131XG_BG	BG	0.0463423
ArteryTibial	GTEX-131XG_ASB	ASB	0.118421
ArteryTibial	GTEX-131XH_BG	BG	0.0439319
ArteryTibial	GTEX-131XH_ASB	ASB	0.135747
ArteryTibial	GTEX-131XW_BG	BG	0.0443062
ArteryTibial	GTEX-131XW_ASB	ASB	0.123711
ArteryTibial	GTEX-131YS_BG	BG	0.0451471
ArteryTibial	GTEX-131YS_ASB	ASB	0.132867
ArteryTibial	GTEX-132AR_BG	BG	0.0460621
ArteryTibial	GTEX-132AR_ASB	ASB	0.125899
ArteryTibial	GTEX-132NY_BG	BG	0.0458321
ArteryTibial	GTEX-132NY_ASB	ASB	0.115789
ArteryTibial	GTEX-132Q8_BG	BG	0.0460313
ArteryTibial	GTEX-132Q8_ASB	ASB	0.123711
ArteryTibial	GTEX-132QS_BG	BG	0.0409891
ArteryTibial	GTEX-132QS_ASB	ASB	0.125506
ArteryTibial	GTEX-1339X_BG	BG	0.00560162
ArteryTibial	GTEX-1339X_ASB	ASB	0.0657534
ArteryTibial	GTEX-133LE_BG	BG	0.00891088
ArteryTibial	GTEX-133LE_ASB	ASB	0.0770791
ArteryTibial	GTEX-1399Q_BG	BG	0.00825794
ArteryTibial	GTEX-1399Q_ASB	ASB	0.0862069
ArteryTibial	GTEX-1399R_BG	BG	0.00613742
ArteryTibial	GTEX-1399R_ASB	ASB	0.0418994
ArteryTibial	GTEX-1399T_BG	BG	0.00594794
ArteryTibial	GTEX-1399T_ASB	ASB	0.0347594
ArteryTibial	GTEX-1399U_BG	BG	0.0060656
ArteryTibial	GTEX-1399U_ASB	ASB	0.0712468
ArteryTibial	GTEX-139D8_BG	BG	0.0423956
ArteryTibial	GTEX-139D8_ASB	ASB	0.130909
ArteryTibial	GTEX-139T6_BG	BG	0.00586557
ArteryTibial	GTEX-139T6_ASB	ASB	0.046875
ArteryTibial	GTEX-139T8_BG	BG	0.00590733
ArteryTibial	GTEX-139T8_ASB	ASB	0.0704961
ArteryTibial	GTEX-139TS_BG	BG	0.00620255
ArteryTibial	GTEX-139TS_ASB	ASB	0.0549451
ArteryTibial	GTEX-139TT_BG	BG	0.00881539
ArteryTibial	GTEX-139TT_ASB	ASB	0.0813704
ArteryTibial	GTEX-139TU_BG	BG	0.00623119
ArteryTibial	GTEX-139TU_ASB	ASB	0.0683761
ArteryTibial	GTEX-139UC_BG	BG	0.00583993
ArteryTibial	GTEX-139UC_ASB	ASB	0.0529248
ArteryTibial	GTEX-139UW_BG	BG	0.00856891
ArteryTibial	GTEX-139UW_ASB	ASB	0.0770751
ArteryTibial	GTEX-139YR_BG	BG	0.00927538
ArteryTibial	GTEX-139YR_ASB	ASB	0.0684105
ArteryTibial	GTEX-13CF2_BG	BG	0.00877775
ArteryTibial	GTEX-13CF2_ASB	ASB	0.094518
ArteryTibial	GTEX-13CF3_BG	BG	0.00830575
ArteryTibial	GTEX-13CF3_ASB	ASB	0.0739958
ArteryTibial	GTEX-13CIG_BG	BG	0.0090603
ArteryTibial	GTEX-13CIG_ASB	ASB	0.0736086
ArteryTibial	GTEX-13CZU_BG	BG	0.00905475
ArteryTibial	GTEX-13CZU_ASB	ASB	0.0834951
ArteryTibial	GTEX-13CZV_BG	BG	0.00868735
ArteryTibial	GTEX-13CZV_ASB	ASB	0.100569
ArteryTibial	GTEX-13D11_BG	BG	0.00873772
ArteryTibial	GTEX-13D11_ASB	ASB	0.0900383
ArteryTibial	GTEX-13FH7_BG	BG	0.00879628
ArteryTibial	GTEX-13FH7_ASB	ASB	0.0770642
ArteryTibial	GTEX-13FHO_BG	BG	0.00918744
ArteryTibial	GTEX-13FHO_ASB	ASB	0.0699301
ArteryTibial	GTEX-13FHP_BG	BG	0.00944033
ArteryTibial	GTEX-13FHP_ASB	ASB	0.0826087
ArteryTibial	GTEX-13FLV_BG	BG	0.00911083
ArteryTibial	GTEX-13FLV_ASB	ASB	0.0909091
ArteryTibial	GTEX-13FLW_BG	BG	0.00938654
ArteryTibial	GTEX-13FLW_ASB	ASB	0.0863454
ArteryTibial	GTEX-13FTW_BG	BG	0.00903538
ArteryTibial	GTEX-13FTW_ASB	ASB	0.103704
ArteryTibial	GTEX-13FTX_BG	BG	0.00856372
ArteryTibial	GTEX-13FTX_ASB	ASB	0.0635838
ArteryTibial	GTEX-13FTY_BG	BG	0.00881077
ArteryTibial	GTEX-13FTY_ASB	ASB	0.0875486
ArteryTibial	GTEX-13FTZ_BG	BG	0.00843615
ArteryTibial	GTEX-13FTZ_ASB	ASB	0.101818
ArteryTibial	GTEX-13FXS_BG	BG	0.00911197
ArteryTibial	GTEX-13FXS_ASB	ASB	0.104603
ArteryTibial	GTEX-13G51_BG	BG	0.00798447
ArteryTibial	GTEX-13G51_ASB	ASB	0.064257
ArteryTibial	GTEX-13IVO_BG	BG	0.00904968
ArteryTibial	GTEX-13IVO_ASB	ASB	0.0792453
ArteryTibial	GTEX-13JUV_BG	BG	0.00888213
ArteryTibial	GTEX-13JUV_ASB	ASB	0.0711297
ArteryTibial	GTEX-13JVG_BG	BG	0.00874868
ArteryTibial	GTEX-13JVG_ASB	ASB	0.0675422
ArteryTibial	GTEX-13N11_BG	BG	0.00898867
ArteryTibial	GTEX-13N11_ASB	ASB	0.0950226
ArteryTibial	GTEX-13N1W_BG	BG	0.00894717
ArteryTibial	GTEX-13N1W_ASB	ASB	0.0847458
ArteryTibial	GTEX-13N2G_BG	BG	0.00895461
ArteryTibial	GTEX-13N2G_ASB	ASB	0.0769231
ArteryTibial	GTEX-13NYB_BG	BG	0.00918088
ArteryTibial	GTEX-13NYB_ASB	ASB	0.0833333
ArteryTibial	GTEX-13NYC_BG	BG	0.00867035
ArteryTibial	GTEX-13NYC_ASB	ASB	0.0957854
ArteryTibial	GTEX-13NYS_BG	BG	0.00867501
ArteryTibial	GTEX-13NYS_ASB	ASB	0.0865724
ArteryTibial	GTEX-13NZ8_BG	BG	0.00910575
ArteryTibial	GTEX-13NZ8_ASB	ASB	0.0848708
ArteryTibial	GTEX-13NZ9_BG	BG	0.0084518
ArteryTibial	GTEX-13NZ9_ASB	ASB	0.111111
ArteryTibial	GTEX-13NZA_BG	BG	0.00866417
ArteryTibial	GTEX-13NZA_ASB	ASB	0.0736434
ArteryTibial	GTEX-13NZB_BG	BG	0.00898349
ArteryTibial	GTEX-13NZB_ASB	ASB	0.081761
ArteryTibial	GTEX-13O1R_BG	BG	0.00836766
ArteryTibial	GTEX-13O1R_ASB	ASB	0.0752475
ArteryTibial	GTEX-13O21_BG	BG	0.00899159
ArteryTibial	GTEX-13O21_ASB	ASB	0.0757282
ArteryTibial	GTEX-13O3O_BG	BG	0.00873507
ArteryTibial	GTEX-13O3O_ASB	ASB	0.0594796
ArteryTibial	GTEX-13O3P_BG	BG	0.00904603
ArteryTibial	GTEX-13O3P_ASB	ASB	0.0928854
ArteryTibial	GTEX-13O3Q_BG	BG	0.00831711
ArteryTibial	GTEX-13O3Q_ASB	ASB	0.0657371
ArteryTibial	GTEX-13O61_BG	BG	0.0087591
ArteryTibial	GTEX-13O61_ASB	ASB	0.0784314
ArteryTibial	GTEX-13OVG_BG	BG	0.00885849
ArteryTibial	GTEX-13OVG_ASB	ASB	0.0690299
ArteryTibial	GTEX-13OVH_BG	BG	0.00894465
ArteryTibial	GTEX-13OVH_ASB	ASB	0.0882353
ArteryTibial	GTEX-13OVI_BG	BG	0.00895849
ArteryTibial	GTEX-13OVI_ASB	ASB	0.0868597
ArteryTibial	GTEX-13OVJ_BG	BG	0.00846291
ArteryTibial	GTEX-13OVJ_ASB	ASB	0.0794574
ArteryTibial	GTEX-13OVK_BG	BG	0.00869452
ArteryTibial	GTEX-13OVK_ASB	ASB	0.103053
ArteryTibial	GTEX-13OVL_BG	BG	0.00822005
ArteryTibial	GTEX-13OVL_ASB	ASB	0.0677618
ArteryTibial	GTEX-13OW5_BG	BG	0.00840071
ArteryTibial	GTEX-13OW5_ASB	ASB	0.0744102
ArteryTibial	GTEX-13OW6_BG	BG	0.0085673
ArteryTibial	GTEX-13OW6_ASB	ASB	0.0934959
ArteryTibial	GTEX-13OW7_BG	BG	0.00871679
ArteryTibial	GTEX-13OW7_ASB	ASB	0.0643863
ArteryTibial	GTEX-13OW8_BG	BG	0.0086113
ArteryTibial	GTEX-13OW8_ASB	ASB	0.0776515
ArteryTibial	GTEX-13PL6_BG	BG	0.00844074
ArteryTibial	GTEX-13PL6_ASB	ASB	0.0702403
ArteryTibial	GTEX-13PL7_BG	BG	0.00877033
ArteryTibial	GTEX-13PL7_ASB	ASB	0.0901288
ArteryTibial	GTEX-13PLJ_BG	BG	0.00914921
ArteryTibial	GTEX-13PLJ_ASB	ASB	0.0831758
ArteryTibial	GTEX-13PVQ_BG	BG	0.0448962
ArteryTibial	GTEX-13PVQ_ASB	ASB	0.151316
ArteryTibial	GTEX-13PVR_BG	BG	0.0442907
ArteryTibial	GTEX-13PVR_ASB	ASB	0.139535
ArteryTibial	GTEX-13QBU_BG	BG	0.00895885
ArteryTibial	GTEX-13QBU_ASB	ASB	0.0872865
ArteryTibial	GTEX-13QIC_BG	BG	0.00887784
ArteryTibial	GTEX-13QIC_ASB	ASB	0.0626151
ArteryTibial	GTEX-13QJ3_BG	BG	0.00785275
ArteryTibial	GTEX-13QJ3_ASB	ASB	0.0981132
ArteryTibial	GTEX-13QJC_BG	BG	0.00876929
ArteryTibial	GTEX-13QJC_ASB	ASB	0.0742268
ArteryTibial	GTEX-13RTJ_BG	BG	0.00886727
ArteryTibial	GTEX-13RTJ_ASB	ASB	0.0898876
ArteryTibial	GTEX-13RTK_BG	BG	0.00908339
ArteryTibial	GTEX-13RTK_ASB	ASB	0.0674374
ArteryTibial	GTEX-13S7M_BG	BG	0.00846867
ArteryTibial	GTEX-13S7M_ASB	ASB	0.0786948
ArteryTibial	GTEX-13S86_BG	BG	0.00866411
ArteryTibial	GTEX-13S86_ASB	ASB	0.108481
ArteryTibial	GTEX-13SLW_BG	BG	0.00850943
ArteryTibial	GTEX-13SLW_ASB	ASB	0.0755467
ArteryTibial	GTEX-13SLX_BG	BG	0.00892691
ArteryTibial	GTEX-13SLX_ASB	ASB	0.0626263
ArteryTibial	GTEX-13U4I_BG	BG	0.00829679
ArteryTibial	GTEX-13U4I_ASB	ASB	0.0903733
ArteryTibial	GTEX-13VXT_BG	BG	0.00882449
ArteryTibial	GTEX-13VXT_ASB	ASB	0.0532787
ArteryTibial	GTEX-13VXU_BG	BG	0.00881902
ArteryTibial	GTEX-13VXU_ASB	ASB	0.0975143
ArteryTibial	GTEX-13W3W_BG	BG	0.00846446
ArteryTibial	GTEX-13W3W_ASB	ASB	0.0685714
ArteryTibial	GTEX-13W46_BG	BG	0.00914587
ArteryTibial	GTEX-13W46_ASB	ASB	0.0766129
ArteryTibial	GTEX-13X6H_BG	BG	0.00872742
ArteryTibial	GTEX-13X6H_ASB	ASB	0.0636704
ArteryTibial	GTEX-13X6I_BG	BG	0.00821937
ArteryTibial	GTEX-13X6I_ASB	ASB	0.0672098
ArteryTibial	GTEX-13X6J_BG	BG	0.00846283
ArteryTibial	GTEX-13X6J_ASB	ASB	0.0674847
ArteryTibial	GTEX-13X6K_BG	BG	0.00877662
ArteryTibial	GTEX-13X6K_ASB	ASB	0.0784314
ArteryTibial	GTEX-145MF_BG	BG	0.00903324
ArteryTibial	GTEX-145MF_ASB	ASB	0.10058
ArteryTibial	GTEX-145MG_BG	BG	0.00911978
ArteryTibial	GTEX-145MG_ASB	ASB	0.0961538
ArteryTibial	GTEX-145MH_BG	BG	0.00867617
ArteryTibial	GTEX-145MH_ASB	ASB	0.0746269
ArteryTibial	GTEX-145MI_BG	BG	0.045345
ArteryTibial	GTEX-145MI_ASB	ASB	0.154135
ArteryTibial	GTEX-145MN_BG	BG	0.0418066
ArteryTibial	GTEX-145MN_ASB	ASB	0.165217
ArteryTibial	GTEX-145MO_BG	BG	0.00900923
ArteryTibial	GTEX-145MO_ASB	ASB	0.092081
ArteryTibial	GTEX-146FH_BG	BG	0.0452647
ArteryTibial	GTEX-146FH_ASB	ASB	0.133574
ArteryTibial	GTEX-146FQ_BG	BG	0.0453759
ArteryTibial	GTEX-146FQ_ASB	ASB	0.149351
ArteryTibial	GTEX-146FR_BG	BG	0.0449727
ArteryTibial	GTEX-146FR_ASB	ASB	0.0874126
ArteryTibial	GTEX-14753_BG	BG	0.0425198
ArteryTibial	GTEX-14753_ASB	ASB	0.135714
ArteryTibial	GTEX-1477Z_BG	BG	0.044013
ArteryTibial	GTEX-1477Z_ASB	ASB	0.120996
ArteryTibial	GTEX-147F3_BG	BG	0.0432918
ArteryTibial	GTEX-147F3_ASB	ASB	0.121622
ArteryTibial	GTEX-147F4_BG	BG	0.0467235
ArteryTibial	GTEX-147F4_ASB	ASB	0.118081
ArteryTibial	GTEX-147GR_BG	BG	0.0444871
ArteryTibial	GTEX-147GR_ASB	ASB	0.122517
ArteryTibial	GTEX-147JS_BG	BG	0.0421564
ArteryTibial	GTEX-147JS_ASB	ASB	0.0941558
ArteryTibial	GTEX-148VI_BG	BG	0.0444042
ArteryTibial	GTEX-148VI_ASB	ASB	0.141869
ArteryTibial	GTEX-148VJ_BG	BG	0.0464427
ArteryTibial	GTEX-148VJ_ASB	ASB	0.125461
ArteryTibial	GTEX-1497J_BG	BG	0.0404307
ArteryTibial	GTEX-1497J_ASB	ASB	0.135593
ArteryTibial	GTEX-14A5H_BG	BG	0.0447767
ArteryTibial	GTEX-14A5H_ASB	ASB	0.124138
ArteryTibial	GTEX-14A5I_BG	BG	0.044663
ArteryTibial	GTEX-14A5I_ASB	ASB	0.146617
ArteryTibial	GTEX-14A6H_BG	BG	0.0455992
ArteryTibial	GTEX-14A6H_ASB	ASB	0.104693
ArteryTibial	GTEX-14ABY_BG	BG	0.0493864
ArteryTibial	GTEX-14ABY_ASB	ASB	0.138889
ArteryTibial	GTEX-14AS3_BG	BG	0.0441489
ArteryTibial	GTEX-14AS3_ASB	ASB	0.128302
ArteryTibial	GTEX-14ASI_BG	BG	0.0417708
ArteryTibial	GTEX-14ASI_ASB	ASB	0.123134
ArteryTibial	GTEX-14B4R_BG	BG	0.0439337
ArteryTibial	GTEX-14B4R_ASB	ASB	0.102837
ArteryTibial	GTEX-14BIL_BG	BG	0.0470978
ArteryTibial	GTEX-14BIL_ASB	ASB	0.140845
ArteryTibial	GTEX-14BIM_BG	BG	0.0430465
ArteryTibial	GTEX-14BIM_ASB	ASB	0.0862069
ArteryTibial	GTEX-14BIN_BG	BG	0.0422272
ArteryTibial	GTEX-14BIN_ASB	ASB	0.15
ArteryTibial	GTEX-14BMU_BG	BG	0.0444759
ArteryTibial	GTEX-14BMU_ASB	ASB	0.153846
ArteryTibial	GTEX-14BMV_BG	BG	0.0431701
ArteryTibial	GTEX-14BMV_ASB	ASB	0.111111
ArteryTibial	GTEX-14C38_BG	BG	0.046879
ArteryTibial	GTEX-14C38_ASB	ASB	0.115108
ArteryTibial	GTEX-14C39_BG	BG	0.0459812
ArteryTibial	GTEX-14C39_ASB	ASB	0.135231
ArteryTibial	GTEX-14C5O_BG	BG	0.0447161
ArteryTibial	GTEX-14C5O_ASB	ASB	0.139373
ArteryTibial	GTEX-14DAQ_BG	BG	0.0438243
ArteryTibial	GTEX-14DAQ_ASB	ASB	0.0960854
ArteryTibial	GTEX-14DAR_BG	BG	0.0443841
ArteryTibial	GTEX-14DAR_ASB	ASB	0.128472
ArteryTibial	GTEX-14E1K_BG	BG	0.0434227
ArteryTibial	GTEX-14E1K_ASB	ASB	0.121673
ArteryTibial	GTEX-14E6C_BG	BG	0.0421996
ArteryTibial	GTEX-14E6C_ASB	ASB	0.102941
ArteryTibial	GTEX-14E6D_BG	BG	0.0455953
ArteryTibial	GTEX-14E6D_ASB	ASB	0.139194
ArteryTibial	GTEX-14E6E_BG	BG	0.0442125
ArteryTibial	GTEX-14E6E_ASB	ASB	0.146104
ArteryTibial	GTEX-14E7W_BG	BG	0.0467416
ArteryTibial	GTEX-14E7W_ASB	ASB	0.126812
ArteryTibial	GTEX-14H4A_BG	BG	0.0482427
ArteryTibial	GTEX-14H4A_ASB	ASB	0.138298
ArteryTibial	GTEX-14ICK_BG	BG	0.0446769
ArteryTibial	GTEX-14ICK_ASB	ASB	0.125
ArteryTibial	GTEX-14ICL_BG	BG	0.0439794
ArteryTibial	GTEX-14ICL_ASB	ASB	0.105072
ArteryTibial	GTEX-14JG1_BG	BG	0.0437773
ArteryTibial	GTEX-14JG1_ASB	ASB	0.106618
ArteryTibial	GTEX-14JG6_BG	BG	0.0432024
ArteryTibial	GTEX-14JG6_ASB	ASB	0.131387
ArteryTibial	GTEX-14JIY_BG	BG	0.0453974
ArteryTibial	GTEX-14JIY_ASB	ASB	0.125828
ArteryTibial	GTEX-14LLW_BG	BG	0.0445702
ArteryTibial	GTEX-14LLW_ASB	ASB	0.144366
ArteryTibial	GTEX-14LZ3_BG	BG	0.0427363
ArteryTibial	GTEX-14LZ3_ASB	ASB	0.113208
ArteryTibial	GTEX-14PHW_BG	BG	0.0445402
ArteryTibial	GTEX-14PHW_ASB	ASB	0.146341
ArteryTibial	GTEX-14PHX_BG	BG	0.0421131
ArteryTibial	GTEX-14PHX_ASB	ASB	0.142857
ArteryTibial	GTEX-14PHY_BG	BG	0.0439123
ArteryTibial	GTEX-14PHY_ASB	ASB	0.125
ArteryTibial	GTEX-14PII_BG	BG	0.0437173
ArteryTibial	GTEX-14PII_ASB	ASB	0.115672
ArteryTibial	GTEX-14PJ2_BG	BG	0.0425453
ArteryTibial	GTEX-14PJ2_ASB	ASB	0.119205
ArteryTibial	GTEX-14PJ3_BG	BG	0.0425252
ArteryTibial	GTEX-14PJ3_ASB	ASB	0.116279
ArteryTibial	GTEX-14PJ4_BG	BG	0.0426946
ArteryTibial	GTEX-14PJ4_ASB	ASB	0.129032
ArteryTibial	GTEX-14PJ5_BG	BG	0.042967
ArteryTibial	GTEX-14PJ5_ASB	ASB	0.128205
ArteryTibial	GTEX-14PJ6_BG	BG	0.044148
ArteryTibial	GTEX-14PJ6_ASB	ASB	0.116438
ArteryTibial	GTEX-14PJM_BG	BG	0.0437347
ArteryTibial	GTEX-14PJM_ASB	ASB	0.146758
ArteryTibial	GTEX-14PJN_BG	BG	0.0427236
ArteryTibial	GTEX-14PJN_ASB	ASB	0.105802
ArteryTibial	GTEX-14PJO_BG	BG	0.0439311
ArteryTibial	GTEX-14PJO_ASB	ASB	0.124555
ArteryTibial	GTEX-14PJP_BG	BG	0.0450365
ArteryTibial	GTEX-14PJP_ASB	ASB	0.139932
ArteryTibial	GTEX-14PK6_BG	BG	0.0415267
ArteryTibial	GTEX-14PK6_ASB	ASB	0.112583
ArteryTibial	GTEX-N7MS_BG	BG	0.00524396
ArteryTibial	GTEX-N7MS_ASB	ASB	0.052093
ArteryTibial	GTEX-N7MT_BG	BG	0.005008
ArteryTibial	GTEX-N7MT_ASB	ASB	0.0698772
ArteryTibial	GTEX-NFK9_BG	BG	0.0047142
ArteryTibial	GTEX-NFK9_ASB	ASB	0.0601093
ArteryTibial	GTEX-NL3G_BG	BG	0.00839407
ArteryTibial	GTEX-NL3G_ASB	ASB	0.0857664
ArteryTibial	GTEX-NL3H_BG	BG	0.00461805
ArteryTibial	GTEX-NL3H_ASB	ASB	0.0526829
ArteryTibial	GTEX-NL4W_BG	BG	0.00492348
ArteryTibial	GTEX-NL4W_ASB	ASB	0.0369037
ArteryTibial	GTEX-NPJ7_BG	BG	0.00534234
ArteryTibial	GTEX-NPJ7_ASB	ASB	0.0517998
ArteryTibial	GTEX-NPJ8_BG	BG	0.0050431
ArteryTibial	GTEX-NPJ8_ASB	ASB	0.0543278
ArteryTibial	GTEX-O5YT_BG	BG	0.00505025
ArteryTibial	GTEX-O5YT_ASB	ASB	0.0497738
ArteryTibial	GTEX-O5YU_BG	BG	0.0452906
ArteryTibial	GTEX-O5YU_ASB	ASB	0.108108
ArteryTibial	GTEX-O5YV_BG	BG	0.00497008
ArteryTibial	GTEX-O5YV_ASB	ASB	0.0601977
ArteryTibial	GTEX-O5YW_BG	BG	0.00492728
ArteryTibial	GTEX-O5YW_ASB	ASB	0.0556079
ArteryTibial	GTEX-OHPK_BG	BG	0.00463453
ArteryTibial	GTEX-OHPK_ASB	ASB	0.0521376
ArteryTibial	GTEX-OHPL_BG	BG	0.0481532
ArteryTibial	GTEX-OHPL_ASB	ASB	0.137097
ArteryTibial	GTEX-OHPM_BG	BG	0.00493894
ArteryTibial	GTEX-OHPM_ASB	ASB	0.0468198
ArteryTibial	GTEX-OHPN_BG	BG	0.0051347
ArteryTibial	GTEX-OHPN_ASB	ASB	0.04947
ArteryTibial	GTEX-OIZF_BG	BG	0.00507761
ArteryTibial	GTEX-OIZF_ASB	ASB	0.0508906
ArteryTibial	GTEX-OIZG_BG	BG	0.00521043
ArteryTibial	GTEX-OIZG_ASB	ASB	0.0627178
ArteryTibial	GTEX-OIZH_BG	BG	0.0050309
ArteryTibial	GTEX-OIZH_ASB	ASB	0.0555556
ArteryTibial	GTEX-OIZI_BG	BG	0.00500228
ArteryTibial	GTEX-OIZI_ASB	ASB	0.0503534
ArteryTibial	GTEX-OOBJ_BG	BG	0.0431371
ArteryTibial	GTEX-OOBJ_ASB	ASB	0.117647
ArteryTibial	GTEX-OOBK_BG	BG	0.00490733
ArteryTibial	GTEX-OOBK_ASB	ASB	0.0490798
ArteryTibial	GTEX-OXRK_BG	BG	0.00487427
ArteryTibial	GTEX-OXRK_ASB	ASB	0.0610961
ArteryTibial	GTEX-OXRL_BG	BG	0.00490501
ArteryTibial	GTEX-OXRL_ASB	ASB	0.066055
ArteryTibial	GTEX-OXRN_BG	BG	0.00505031
ArteryTibial	GTEX-OXRN_ASB	ASB	0.0568079
ArteryTibial	GTEX-OXRO_BG	BG	0.00484094
ArteryTibial	GTEX-OXRO_ASB	ASB	0.0681265
ArteryTibial	GTEX-OXRP_BG	BG	0.00492163
ArteryTibial	GTEX-OXRP_ASB	ASB	0.0511152
ArteryTibial	GTEX-P44G_BG	BG	#NAME?
ArteryTibial	GTEX-P44G_ASB	ASB	#NAME?
ArteryTibial	GTEX-P44H_BG	BG	0.00516794
ArteryTibial	GTEX-P44H_ASB	ASB	0.0554562
ArteryTibial	GTEX-P4PP_BG	BG	0.00483085
ArteryTibial	GTEX-P4PP_ASB	ASB	0.0591985
ArteryTibial	GTEX-P4PQ_BG	BG	0.00503189
ArteryTibial	GTEX-P4PQ_ASB	ASB	0.0493151
ArteryTibial	GTEX-P4QR_BG	BG	0.0052881
ArteryTibial	GTEX-P4QR_ASB	ASB	0.0534351
ArteryTibial	GTEX-P4QS_BG	BG	0.0049825
ArteryTibial	GTEX-P4QS_ASB	ASB	0.0602656
ArteryTibial	GTEX-P4QT_BG	BG	0.00499534
ArteryTibial	GTEX-P4QT_ASB	ASB	0.0482033
ArteryTibial	GTEX-P78B_BG	BG	0.00526456
ArteryTibial	GTEX-P78B_ASB	ASB	0.0640693
ArteryTibial	GTEX-PLZ4_BG	BG	0.00482308
ArteryTibial	GTEX-PLZ4_ASB	ASB	0.0466497
ArteryTibial	GTEX-PLZ5_BG	BG	0.00505341
ArteryTibial	GTEX-PLZ5_ASB	ASB	0.0448598
ArteryTibial	GTEX-PLZ6_BG	BG	0.00502971
ArteryTibial	GTEX-PLZ6_ASB	ASB	0.0546654
ArteryTibial	GTEX-POMQ_BG	BG	0.00475006
ArteryTibial	GTEX-POMQ_ASB	ASB	0.0631263
ArteryTibial	GTEX-POYW_BG	BG	0.00488249
ArteryTibial	GTEX-POYW_ASB	ASB	0.0652174
ArteryTibial	GTEX-PSDG_BG	BG	0.00497571
ArteryTibial	GTEX-PSDG_ASB	ASB	0.059869
ArteryTibial	GTEX-PVOW_BG	BG	0.00499498
ArteryTibial	GTEX-PVOW_ASB	ASB	0.0552995
ArteryTibial	GTEX-PW2O_BG	BG	0.00491515
ArteryTibial	GTEX-PW2O_ASB	ASB	0.0603908
ArteryTibial	GTEX-PWCY_BG	BG	0.00490244
ArteryTibial	GTEX-PWCY_ASB	ASB	0.055912
ArteryTibial	GTEX-PWN1_BG	BG	0.00493796
ArteryTibial	GTEX-PWN1_ASB	ASB	0.0635593
ArteryTibial	GTEX-PWO3_BG	BG	0.00517345
ArteryTibial	GTEX-PWO3_ASB	ASB	0.0530368
ArteryTibial	GTEX-PWOO_BG	BG	0.00506971
ArteryTibial	GTEX-PWOO_ASB	ASB	0.0515907
ArteryTibial	GTEX-PX3G_BG	BG	0.0482448
ArteryTibial	GTEX-PX3G_ASB	ASB	0.14902
ArteryTibial	GTEX-Q2AG_BG	BG	0.00503013
ArteryTibial	GTEX-Q2AG_ASB	ASB	0.0664395
ArteryTibial	GTEX-Q2AH_BG	BG	0.00491223
ArteryTibial	GTEX-Q2AH_ASB	ASB	0.0544413
ArteryTibial	GTEX-Q2AI_BG	BG	0.00517464
ArteryTibial	GTEX-Q2AI_ASB	ASB	0.0524911
ArteryTibial	GTEX-Q734_BG	BG	0.00493479
ArteryTibial	GTEX-Q734_ASB	ASB	0.0589766
ArteryTibial	GTEX-QCQG_BG	BG	0.0463481
ArteryTibial	GTEX-QCQG_ASB	ASB	0.141631
ArteryTibial	GTEX-QDT8_BG	BG	0.0463338
ArteryTibial	GTEX-QDT8_ASB	ASB	0.088
ArteryTibial	GTEX-QDVJ_BG	BG	0.0493254
ArteryTibial	GTEX-QDVJ_ASB	ASB	0.128514
ArteryTibial	GTEX-QDVN_BG	BG	0.045279
ArteryTibial	GTEX-QDVN_ASB	ASB	0.103306
ArteryTibial	GTEX-QEG4_BG	BG	0.00496354
ArteryTibial	GTEX-QEG4_ASB	ASB	0.0651801
ArteryTibial	GTEX-QEG5_BG	BG	0.00522179
ArteryTibial	GTEX-QEG5_ASB	ASB	0.0698653
ArteryTibial	GTEX-QEL4_BG	BG	0.0495904
ArteryTibial	GTEX-QEL4_ASB	ASB	0.124088
ArteryTibial	GTEX-QESD_BG	BG	0.00499898
ArteryTibial	GTEX-QESD_ASB	ASB	0.0402245
ArteryTibial	GTEX-QLQ7_BG	BG	0.0515703
ArteryTibial	GTEX-QLQ7_ASB	ASB	0.120536
ArteryTibial	GTEX-QLQW_BG	BG	0.00516308
ArteryTibial	GTEX-QLQW_ASB	ASB	0.0590753
ArteryTibial	GTEX-QMR6_BG	BG	0.0438358
ArteryTibial	GTEX-QMR6_ASB	ASB	0.108787
ArteryTibial	GTEX-QMRM_BG	BG	0.0050002
ArteryTibial	GTEX-QMRM_ASB	ASB	0.0523466
ArteryTibial	GTEX-QV31_BG	BG	0.00512601
ArteryTibial	GTEX-QV31_ASB	ASB	0.0572519
ArteryTibial	GTEX-QV44_BG	BG	0.00506873
ArteryTibial	GTEX-QV44_ASB	ASB	0.0531532
ArteryTibial	GTEX-QVJO_BG	BG	0.0510563
ArteryTibial	GTEX-QVJO_ASB	ASB	0.148148
ArteryTibial	GTEX-QVUS_BG	BG	0.00493015
ArteryTibial	GTEX-QVUS_ASB	ASB	0.0603774
ArteryTibial	GTEX-QXCU_BG	BG	0.00499057
ArteryTibial	GTEX-QXCU_ASB	ASB	0.059126
ArteryTibial	GTEX-R3RS_BG	BG	0.00498369
ArteryTibial	GTEX-R3RS_ASB	ASB	0.0520478
ArteryTibial	GTEX-R45C_BG	BG	#NAME?
ArteryTibial	GTEX-R45C_ASB	ASB	#NAME?
ArteryTibial	GTEX-R53T_BG	BG	0.0433431
ArteryTibial	GTEX-R53T_ASB	ASB	0.0987654
ArteryTibial	GTEX-R55C_BG	BG	0.00488445
ArteryTibial	GTEX-R55C_ASB	ASB	0.0688372
ArteryTibial	GTEX-R55D_BG	BG	0.0480199
ArteryTibial	GTEX-R55D_ASB	ASB	0.104651
ArteryTibial	GTEX-R55E_BG	BG	0.00502806
ArteryTibial	GTEX-R55E_ASB	ASB	0.047619
ArteryTibial	GTEX-R55F_BG	BG	0.0451763
ArteryTibial	GTEX-R55F_ASB	ASB	0.143426
ArteryTibial	GTEX-R55G_BG	BG	0.00485874
ArteryTibial	GTEX-R55G_ASB	ASB	0.0637523
ArteryTibial	GTEX-REY6_BG	BG	0.00511518
ArteryTibial	GTEX-REY6_ASB	ASB	0.0556537
ArteryTibial	GTEX-RM2N_BG	BG	0.0049783
ArteryTibial	GTEX-RM2N_ASB	ASB	0.0622141
ArteryTibial	GTEX-RN64_BG	BG	0.00488858
ArteryTibial	GTEX-RN64_ASB	ASB	0.0572557
ArteryTibial	GTEX-RNOR_BG	BG	0.00476498
ArteryTibial	GTEX-RNOR_ASB	ASB	0.0510204
ArteryTibial	GTEX-RTLS_BG	BG	0.0489779
ArteryTibial	GTEX-RTLS_ASB	ASB	0.120155
ArteryTibial	GTEX-RU1J_BG	BG	0.00481814
ArteryTibial	GTEX-RU1J_ASB	ASB	0.0465337
ArteryTibial	GTEX-RU72_BG	BG	0.00464944
ArteryTibial	GTEX-RU72_ASB	ASB	0.0530973
ArteryTibial	GTEX-RUSQ_BG	BG	0.00475483
ArteryTibial	GTEX-RUSQ_ASB	ASB	0.0488506
ArteryTibial	GTEX-RVPU_BG	BG	0.0433156
ArteryTibial	GTEX-RVPU_ASB	ASB	0.116608
ArteryTibial	GTEX-RVPV_BG	BG	0.045193
ArteryTibial	GTEX-RVPV_ASB	ASB	0.103734
ArteryTibial	GTEX-RWS6_BG	BG	0.0050578
ArteryTibial	GTEX-RWS6_ASB	ASB	0.049151
ArteryTibial	GTEX-RWSA_BG	BG	0.00496344
ArteryTibial	GTEX-RWSA_ASB	ASB	0.0652368
ArteryTibial	GTEX-S32W_BG	BG	0.00519151
ArteryTibial	GTEX-S32W_ASB	ASB	0.0606586
ArteryTibial	GTEX-S33H_BG	BG	0.0484093
ArteryTibial	GTEX-S33H_ASB	ASB	0.152416
ArteryTibial	GTEX-S341_BG	BG	0.00457903
ArteryTibial	GTEX-S341_ASB	ASB	0.0531804
ArteryTibial	GTEX-S3XE_BG	BG	0.0482079
ArteryTibial	GTEX-S3XE_ASB	ASB	0.124481
ArteryTibial	GTEX-S4P3_BG	BG	0.00496697
ArteryTibial	GTEX-S4P3_ASB	ASB	0.0418089
ArteryTibial	GTEX-S4Q7_BG	BG	0.00500044
ArteryTibial	GTEX-S4Q7_ASB	ASB	0.0570885
ArteryTibial	GTEX-S4UY_BG	BG	0.00483901
ArteryTibial	GTEX-S4UY_ASB	ASB	0.0530504
ArteryTibial	GTEX-S4Z8_BG	BG	0.00490721
ArteryTibial	GTEX-S4Z8_ASB	ASB	0.0508333
ArteryTibial	GTEX-S7PM_BG	BG	0.00516422
ArteryTibial	GTEX-S7PM_ASB	ASB	0.0651499
ArteryTibial	GTEX-S7SE_BG	BG	0.00479247
ArteryTibial	GTEX-S7SE_ASB	ASB	0.0542907
ArteryTibial	GTEX-S7SF_BG	BG	0.0444606
ArteryTibial	GTEX-S7SF_ASB	ASB	0.145923
ArteryTibial	GTEX-S95S_BG	BG	0.00505538
ArteryTibial	GTEX-S95S_ASB	ASB	0.0588235
ArteryTibial	GTEX-SE5C_BG	BG	0.0494283
ArteryTibial	GTEX-SE5C_ASB	ASB	0.152174
ArteryTibial	GTEX-SIU7_BG	BG	0.00488959
ArteryTibial	GTEX-SIU7_ASB	ASB	0.0392507
ArteryTibial	GTEX-SIU8_BG	BG	0.00495858
ArteryTibial	GTEX-SIU8_ASB	ASB	0.0437743
ArteryTibial	GTEX-SJXC_BG	BG	0.0465004
ArteryTibial	GTEX-SJXC_ASB	ASB	0.13308
ArteryTibial	GTEX-SN8G_BG	BG	0.00505436
ArteryTibial	GTEX-SN8G_ASB	ASB	0.0610619
ArteryTibial	GTEX-SNMC_BG	BG	0.0472825
ArteryTibial	GTEX-SNMC_ASB	ASB	0.128205
ArteryTibial	GTEX-SNOS_BG	BG	0.00486701
ArteryTibial	GTEX-SNOS_ASB	ASB	0.0477081
ArteryTibial	GTEX-SSA3_BG	BG	0.00491157
ArteryTibial	GTEX-SSA3_ASB	ASB	0.0432692
ArteryTibial	GTEX-SUCS_BG	BG	0.00487173
ArteryTibial	GTEX-SUCS_ASB	ASB	0.049579
ArteryTibial	GTEX-T2IS_BG	BG	0.00521903
ArteryTibial	GTEX-T2IS_ASB	ASB	0.0525855
ArteryTibial	GTEX-T2YK_BG	BG	0.00476913
ArteryTibial	GTEX-T2YK_ASB	ASB	0.0553907
ArteryTibial	GTEX-T5JC_BG	BG	0.00506861
ArteryTibial	GTEX-T5JC_ASB	ASB	0.0497238
ArteryTibial	GTEX-T5JW_BG	BG	0.00470972
ArteryTibial	GTEX-T5JW_ASB	ASB	0.0475303
ArteryTibial	GTEX-T6MN_BG	BG	0.00513182
ArteryTibial	GTEX-T6MN_ASB	ASB	0.0540797
ArteryTibial	GTEX-T6MO_BG	BG	0.0049718
ArteryTibial	GTEX-T6MO_ASB	ASB	0.0514385
ArteryTibial	GTEX-T8EM_BG	BG	0.00474476
ArteryTibial	GTEX-T8EM_ASB	ASB	0.0504872
ArteryTibial	GTEX-TKQ1_BG	BG	0.0456042
ArteryTibial	GTEX-TKQ1_ASB	ASB	0.106996
ArteryTibial	GTEX-TKQ2_BG	BG	0.00499207
ArteryTibial	GTEX-TKQ2_ASB	ASB	0.0510823
ArteryTibial	GTEX-TML8_BG	BG	0.00480926
ArteryTibial	GTEX-TML8_ASB	ASB	0.0516304
ArteryTibial	GTEX-TMMY_BG	BG	0.00501624
ArteryTibial	GTEX-TMMY_ASB	ASB	0.0486891
ArteryTibial	GTEX-TMZS_BG	BG	0.00495603
ArteryTibial	GTEX-TMZS_ASB	ASB	0.0483559
ArteryTibial	GTEX-TSE9_BG	BG	0.00452378
ArteryTibial	GTEX-TSE9_ASB	ASB	0.0517241
ArteryTibial	GTEX-U3ZG_BG	BG	0.00497636
ArteryTibial	GTEX-U3ZG_ASB	ASB	0.0541012
ArteryTibial	GTEX-U3ZH_BG	BG	0.00524438
ArteryTibial	GTEX-U3ZH_ASB	ASB	0.0646067
ArteryTibial	GTEX-U3ZM_BG	BG	0.0459723
ArteryTibial	GTEX-U3ZM_ASB	ASB	0.130769
ArteryTibial	GTEX-U3ZN_BG	BG	0.00490338
ArteryTibial	GTEX-U3ZN_ASB	ASB	0.0540054
ArteryTibial	GTEX-U412_BG	BG	0.0455496
ArteryTibial	GTEX-U412_ASB	ASB	0.138211
ArteryTibial	GTEX-U4B1_BG	BG	0.00500061
ArteryTibial	GTEX-U4B1_ASB	ASB	0.0542495
ArteryTibial	GTEX-U8T8_BG	BG	0.0484578
ArteryTibial	GTEX-U8T8_ASB	ASB	0.130112
ArteryTibial	GTEX-U8XE_BG	BG	0.00517031
ArteryTibial	GTEX-U8XE_ASB	ASB	0.0597426
ArteryTibial	GTEX-UJHI_BG	BG	0.00459814
ArteryTibial	GTEX-UJHI_ASB	ASB	0.0418288
ArteryTibial	GTEX-UJMC_BG	BG	0.00475249
ArteryTibial	GTEX-UJMC_ASB	ASB	0.0618034
ArteryTibial	GTEX-UPIC_BG	BG	0.00469335
ArteryTibial	GTEX-UPIC_ASB	ASB	0.061293
ArteryTibial	GTEX-UPJH_BG	BG	0.00509505
ArteryTibial	GTEX-UPJH_ASB	ASB	0.0562324
ArteryTibial	GTEX-UPK5_BG	BG	0.005051
ArteryTibial	GTEX-UPK5_ASB	ASB	0.055409
ArteryTibial	GTEX-UTHO_BG	BG	0.00501654
ArteryTibial	GTEX-UTHO_ASB	ASB	0.0542005
ArteryTibial	GTEX-V1D1_BG	BG	0.0459712
ArteryTibial	GTEX-V1D1_ASB	ASB	0.0988593
ArteryTibial	GTEX-V955_BG	BG	0.00497106
ArteryTibial	GTEX-V955_ASB	ASB	0.0648789
ArteryTibial	GTEX-VJWN_BG	BG	#NAME?
ArteryTibial	GTEX-VJWN_ASB	ASB	#NAME?
ArteryTibial	GTEX-VJYA_BG	BG	0.00492373
ArteryTibial	GTEX-VJYA_ASB	ASB	0.0558276
ArteryTibial	GTEX-VUSG_BG	BG	0.0472473
ArteryTibial	GTEX-VUSG_ASB	ASB	0.109375
ArteryTibial	GTEX-VUSH_BG	BG	0.00469715
ArteryTibial	GTEX-VUSH_ASB	ASB	0.0573514
ArteryTibial	GTEX-W5WG_BG	BG	0.00487107
ArteryTibial	GTEX-W5WG_ASB	ASB	0.0536852
ArteryTibial	GTEX-W5X1_BG	BG	0.00476573
ArteryTibial	GTEX-W5X1_ASB	ASB	0.0642105
ArteryTibial	GTEX-WCDI_BG	BG	0.00506142
ArteryTibial	GTEX-WCDI_ASB	ASB	0.054429
ArteryTibial	GTEX-WEY5_BG	BG	0.0468221
ArteryTibial	GTEX-WEY5_ASB	ASB	0.138889
ArteryTibial	GTEX-WFG7_BG	BG	0.00504739
ArteryTibial	GTEX-WFG7_ASB	ASB	0.0670194
ArteryTibial	GTEX-WFG8_BG	BG	0.0478879
ArteryTibial	GTEX-WFG8_ASB	ASB	0.136752
ArteryTibial	GTEX-WFJO_BG	BG	0.00511162
ArteryTibial	GTEX-WFJO_ASB	ASB	0.057656
ArteryTibial	GTEX-WFON_BG	BG	0.0050142
ArteryTibial	GTEX-WFON_ASB	ASB	0.0520446
ArteryTibial	GTEX-WH7G_BG	BG	0.044067
ArteryTibial	GTEX-WH7G_ASB	ASB	0.155642
ArteryTibial	GTEX-WHPG_BG	BG	0.00505483
ArteryTibial	GTEX-WHPG_ASB	ASB	0.0515464
ArteryTibial	GTEX-WHSB_BG	BG	0.00524865
ArteryTibial	GTEX-WHSB_ASB	ASB	0.0552995
ArteryTibial	GTEX-WHSE_BG	BG	0.0438829
ArteryTibial	GTEX-WHSE_ASB	ASB	0.118421
ArteryTibial	GTEX-WHWD_BG	BG	0.00495509
ArteryTibial	GTEX-WHWD_ASB	ASB	0.046595
ArteryTibial	GTEX-WI4N_BG	BG	0.048201
ArteryTibial	GTEX-WI4N_ASB	ASB	0.141304
ArteryTibial	GTEX-WK11_BG	BG	0.00500531
ArteryTibial	GTEX-WK11_ASB	ASB	0.0610546
ArteryTibial	GTEX-WL46_BG	BG	0.00512697
ArteryTibial	GTEX-WL46_ASB	ASB	0.0622807
ArteryTibial	GTEX-WOFL_BG	BG	0.0526269
ArteryTibial	GTEX-WOFL_ASB	ASB	0.150943
ArteryTibial	GTEX-WOFM_BG	BG	0.00489108
ArteryTibial	GTEX-WOFM_ASB	ASB	0.059778
ArteryTibial	GTEX-WQUQ_BG	BG	0.0505869
ArteryTibial	GTEX-WQUQ_ASB	ASB	0.12253
ArteryTibial	GTEX-WRHK_BG	BG	0.0440467
ArteryTibial	GTEX-WRHK_ASB	ASB	0.12253
ArteryTibial	GTEX-WRHU_BG	BG	0.043229
ArteryTibial	GTEX-WRHU_ASB	ASB	0.12844
ArteryTibial	GTEX-WVLH_BG	BG	0.00493892
ArteryTibial	GTEX-WVLH_ASB	ASB	0.0479148
ArteryTibial	GTEX-WWYW_BG	BG	0.00484837
ArteryTibial	GTEX-WWYW_ASB	ASB	0.0437262
ArteryTibial	GTEX-WXYG_BG	BG	0.00463435
ArteryTibial	GTEX-WXYG_ASB	ASB	0.0610611
ArteryTibial	GTEX-WY7C_BG	BG	0.00514788
ArteryTibial	GTEX-WY7C_ASB	ASB	0.0415537
ArteryTibial	GTEX-WYBS_BG	BG	0.0467258
ArteryTibial	GTEX-WYBS_ASB	ASB	0.118705
ArteryTibial	GTEX-WYJK_BG	BG	0.00498654
ArteryTibial	GTEX-WYJK_ASB	ASB	0.0463822
ArteryTibial	GTEX-WYVS_BG	BG	0.0449254
ArteryTibial	GTEX-WYVS_ASB	ASB	0.0772532
ArteryTibial	GTEX-WZTO_BG	BG	0.00487049
ArteryTibial	GTEX-WZTO_ASB	ASB	0.0509771
ArteryTibial	GTEX-X15G_BG	BG	0.0411204
ArteryTibial	GTEX-X15G_ASB	ASB	0.141079
ArteryTibial	GTEX-X261_BG	BG	0.00507073
ArteryTibial	GTEX-X261_ASB	ASB	0.0571161
ArteryTibial	GTEX-X3Y1_BG	BG	0.00467342
ArteryTibial	GTEX-X3Y1_ASB	ASB	0.0598377
ArteryTibial	GTEX-X4EO_BG	BG	0.00485735
ArteryTibial	GTEX-X4EO_ASB	ASB	0.0513977
ArteryTibial	GTEX-X4EP_BG	BG	0.0455952
ArteryTibial	GTEX-X4EP_ASB	ASB	0.108303
ArteryTibial	GTEX-X4LF_BG	BG	0.0476282
ArteryTibial	GTEX-X4LF_ASB	ASB	0.1341
ArteryTibial	GTEX-X4XX_BG	BG	0.0053271
ArteryTibial	GTEX-X4XX_ASB	ASB	0.0604982
ArteryTibial	GTEX-X4XY_BG	BG	0.00513008
ArteryTibial	GTEX-X4XY_ASB	ASB	0.0407978
ArteryTibial	GTEX-X585_BG	BG	0.00479094
ArteryTibial	GTEX-X585_ASB	ASB	0.0595745
ArteryTibial	GTEX-X5EB_BG	BG	0.0450909
ArteryTibial	GTEX-X5EB_ASB	ASB	0.114583
ArteryTibial	GTEX-X62O_BG	BG	0.00507465
ArteryTibial	GTEX-X62O_ASB	ASB	0.0478339
ArteryTibial	GTEX-X638_BG	BG	0.0092191
ArteryTibial	GTEX-X638_ASB	ASB	0.0942982
ArteryTibial	GTEX-X88G_BG	BG	0.00920692
ArteryTibial	GTEX-X88G_ASB	ASB	0.0889371
ArteryTibial	GTEX-X8HC_BG	BG	0.00486944
ArteryTibial	GTEX-X8HC_ASB	ASB	0.049904
ArteryTibial	GTEX-XAJ8_BG	BG	0.0460826
ArteryTibial	GTEX-XAJ8_ASB	ASB	0.131034
ArteryTibial	GTEX-XBEC_BG	BG	0.00494009
ArteryTibial	GTEX-XBEC_ASB	ASB	0.0694319
ArteryTibial	GTEX-XBED_BG	BG	0.00485114
ArteryTibial	GTEX-XBED_ASB	ASB	0.0539174
ArteryTibial	GTEX-XBEW_BG	BG	0.00856155
ArteryTibial	GTEX-XBEW_ASB	ASB	0.0968992
ArteryTibial	GTEX-XGQ4_BG	BG	0.00485433
ArteryTibial	GTEX-XGQ4_ASB	ASB	0.0451671
ArteryTibial	GTEX-XLM4_BG	BG	0.00820153
ArteryTibial	GTEX-XLM4_ASB	ASB	0.105485
ArteryTibial	GTEX-XMD1_BG	BG	0.00845321
ArteryTibial	GTEX-XMD1_ASB	ASB	0.0761099
ArteryTibial	GTEX-XMD2_BG	BG	0.00865637
ArteryTibial	GTEX-XMD2_ASB	ASB	0.0753296
ArteryTibial	GTEX-XMD3_BG	BG	0.00828752
ArteryTibial	GTEX-XMD3_ASB	ASB	0.084991
ArteryTibial	GTEX-XMK1_BG	BG	0.00533272
ArteryTibial	GTEX-XMK1_ASB	ASB	0.0450297
ArteryTibial	GTEX-XOT4_BG	BG	0.00474322
ArteryTibial	GTEX-XOT4_ASB	ASB	0.0495146
ArteryTibial	GTEX-XOTO_BG	BG	0.00506797
ArteryTibial	GTEX-XOTO_ASB	ASB	0.0729991
ArteryTibial	GTEX-XPT6_BG	BG	0.00506991
ArteryTibial	GTEX-XPT6_ASB	ASB	0.0628684
ArteryTibial	GTEX-XPVG_BG	BG	0.00853222
ArteryTibial	GTEX-XPVG_ASB	ASB	0.0702403
ArteryTibial	GTEX-XQ3S_BG	BG	0.00517045
ArteryTibial	GTEX-XQ3S_ASB	ASB	0.0635481
ArteryTibial	GTEX-XQ8I_BG	BG	0.00852314
ArteryTibial	GTEX-XQ8I_ASB	ASB	0.0693277
ArteryTibial	GTEX-XUJ4_BG	BG	0.00478429
ArteryTibial	GTEX-XUJ4_ASB	ASB	0.0596252
ArteryTibial	GTEX-XUW1_BG	BG	0.0047391
ArteryTibial	GTEX-XUW1_ASB	ASB	0.0542169
ArteryTibial	GTEX-XUYS_BG	BG	0.00882017
ArteryTibial	GTEX-XUYS_ASB	ASB	0.0717391
ArteryTibial	GTEX-XUZC_BG	BG	0.00852291
ArteryTibial	GTEX-XUZC_ASB	ASB	0.0954198
ArteryTibial	GTEX-XV7Q_BG	BG	0.00491951
ArteryTibial	GTEX-XV7Q_ASB	ASB	0.0464527
ArteryTibial	GTEX-XXEK_BG	BG	0.00477999
ArteryTibial	GTEX-XXEK_ASB	ASB	0.0489939
ArteryTibial	GTEX-XYKS_BG	BG	0.00472499
ArteryTibial	GTEX-XYKS_ASB	ASB	0.0603015
ArteryTibial	GTEX-Y111_BG	BG	0.00867147
ArteryTibial	GTEX-Y111_ASB	ASB	0.0678295
ArteryTibial	GTEX-Y114_BG	BG	0.00951357
ArteryTibial	GTEX-Y114_ASB	ASB	0.0853081
ArteryTibial	GTEX-Y3I4_BG	BG	0.00871597
ArteryTibial	GTEX-Y3I4_ASB	ASB	0.0944444
ArteryTibial	GTEX-Y3IK_BG	BG	0.00890664
ArteryTibial	GTEX-Y3IK_ASB	ASB	0.0744467
ArteryTibial	GTEX-Y5LM_BG	BG	0.00852295
ArteryTibial	GTEX-Y5LM_ASB	ASB	0.08159
ArteryTibial	GTEX-Y5V5_BG	BG	0.00828095
ArteryTibial	GTEX-Y5V5_ASB	ASB	0.0992366
ArteryTibial	GTEX-Y5V6_BG	BG	0.00881609
ArteryTibial	GTEX-Y5V6_ASB	ASB	0.0698603
ArteryTibial	GTEX-Y8DK_BG	BG	0.00878223
ArteryTibial	GTEX-Y8DK_ASB	ASB	0.0702403
ArteryTibial	GTEX-Y8E4_BG	BG	0.00885086
ArteryTibial	GTEX-Y8E4_ASB	ASB	0.073501
ArteryTibial	GTEX-Y8E5_BG	BG	0.00948609
ArteryTibial	GTEX-Y8E5_ASB	ASB	0.0813492
ArteryTibial	GTEX-Y8LW_BG	BG	0.0088259
[truncated: 7,703 more rows]

[truncated: 8 more sheets: Figure 4a-b, Figure 4e, Figure 5a, Figure 5b, Figure 5d, Figure 5e, Figure 6b, Figure 6c]
